# Supplementary material for: Methyl-CpG-binding domain 9 (MBD9) is required for H2A.Z incorporation into chromatin at a subset of H2A.Z-enriched regions in the Arabidopsis genome
Source: PLoS Genet. 2019 Aug 5;15(8):e1008326. doi: 10.1371/journal.pgen.1008326 (PMC6695207; doi:10.1371/journal.pgen.1008326)
Supplement: S1 Table — (XLSX) [file pgen.1008326.s015.xlsx]

## Sheet: N-TAP-ARP6 11-4
S1 Table. All proteins co-purified with the ARP6-TAP-tag from three independent TAP experiments. Each tab in the spreadsheet represents the proteins from one of three biological replicate experiments.
						N-TAP-ARP6 11-4					WT
Description	Gene	Accession	CalcPI	MW[kDA]	#AA	Coverage	#Peptide	#UniquePeptides	Area	#PSMs	Coverage	#Peptide	#UniquePeptides	Area	#PSMs
ARP6-streptavidin OS=Arabidopsis thaliana GN=BAIT-ARP6	BAIT-ARP6	A111111111	5.76	67.456	611	43.21	34	34	1700000000	201	0	0	0	0	0
Probable mediator of RNA polymerase II transcription subunit 37e OS=Arabidopsis thaliana GN=MED37E PE=1 SV=3	MED37E	P22953	5.12	71.313	651	55.61	44	10	220000000	162	2.3	1	1	980000	1
	CPN60B2	Q9LJE4	5.73	63.302	596	62.08	39	8	250000000	132	0	0	0	0	0
T-complex protein 1 subunit beta OS=Arabidopsis thaliana GN=CCT2 PE=1 SV=1	CCT2	Q940P8	5.87	57.25	527	66.6	34	34	380000000	131	0	0	0	0	0
Chaperonin 60 subunit beta 1, chloroplastic OS=Arabidopsis thaliana GN=CPN60B1 PE=1 SV=3	CPN60B1	P21240	6.51	63.77	600	64.33	41	10	440000000	128	0	0	0	0	0
Heat shock 70 kDa protein 3 OS=Arabidopsis thaliana GN=HSP70-3 PE=1 SV=1	HSP70-3	O65719	5.07	71.103	649	51.16	39	13	76000000	113	2.31	1	1	980000	1
T-complex protein 1 subunit delta OS=Arabidopsis thaliana GN=CCT4 PE=1 SV=1	CCT4	Q9LV21	7.68	57.739	536	59.33	32	32	410000000	111	0	0	0	0	0
Chaperonin 60 subunit alpha 1, chloroplastic OS=Arabidopsis thaliana GN=CPN60A1 PE=1 SV=2	CPN60A1	P21238	5.19	62.034	586	50.85	31	30	640000000	111	0	0	0	0	0
T-complex protein 1 subunit zeta 1 OS=Arabidopsis thaliana GN=CCT6A PE=1 SV=1	CCT6A	Q9M888	6.21	58.913	535	50.65	29	7	33000000	107	0	0	0	0	0
Probable mediator of RNA polymerase II transcription subunit 37c OS=Arabidopsis thaliana GN=MED37C PE=1 SV=1	MED37C	Q9LHA8	5.25	71.057	650	45.08	33	10	21000000	102	2.31	1	1	980000	1
T-complex protein 1 subunit zeta 2 OS=Arabidopsis thaliana GN=CCT6B PE=1 SV=1	CCT6B	Q8L7N0	6.25	58.891	535	50.47	28	6	62000000	99	0	0	0	0	0
Probable mediator of RNA polymerase II transcription subunit 37c OS=Arabidopsis thaliana GN=MED37D PE=1 SV=2	MED37D	P22954	5.12	71.342	653	39.36	30	3	4900000	96	2.3	1	1	980000	1
T-complex protein 1 subunit theta OS=Arabidopsis thaliana GN=CCT8 PE=1 SV=1	CCT8	Q94K05	5.35	58.902	549	63.21	30	30	300000000	94	0	0	0	0	0
RuvB-like protein 1 OS=Arabidopsis thaliana GN=RIN1 PE=1 SV=1	RIN1	Q9FMR9	5.92	50.292	458	63.76	25	25	260000000	93	0	0	0	0	0
T-complex protein 1 subunit eta OS=Arabidopsis thaliana GN=CCT7 PE=1 SV=1	CCT7	Q9SF16	6.39	59.739	557	42.73	23	23	330000000	79	0	0	0	0	0
RuvB-like helicase OS=Arabidopsis thaliana GN=At5g67630 PE=2 SV=1	At5g67630	Q9FJW0	5.55	52.081	469	50.11	23	23	160000000	78	0	0	0	0	0
T-complex protein 1 subunit gamma OS=Arabidopsis thaliana GN=CCT3 PE=1 SV=1	CCT3	Q84WV1	5.77	60.301	555	54.77	29	29	140000000	76	0	0	0	0	0
T-complex protein 1 subunit alpha OS=Arabidopsis thaliana GN=CCT1 PE=1 SV=1	CCT1	P28769	6.3	59.192	545	47.52	25	25	340000000	73	0	0	0	0	0
Chaperonin 60 subunit beta 3, chloroplastic OS=Arabidopsis thaliana GN=CPN60B3 PE=1 SV=1	CPN60B3	C0Z361	5.87	63.285	597	46.73	29	9	19000000	70	0	0	0	0	0
T-complex protein 1 subunit epsilon OS=Arabidopsis thaliana GN=CCT5 PE=1 SV=1	CCT5	O04450	5.66	59.347	535	42.8	25	25	170000000	63	0	0	0	0	0
Glyceraldehyde-3-phosphate dehydrogenase GAPC1, cytosolic OS=Arabidopsis thaliana GN=GAPC1 PE=1 SV=2	GAPC1	P25858	7.12	36.891	338	65.68	21	1	55000000	56	7.1	2	2	1100000	3
Glyceraldehyde-3-phosphate dehydrogenase GAPC2, cytosolic OS=Arabidopsis thaliana GN=GAPC2 PE=1 SV=1	GAPC2	Q9FX54	7.18	36.89	338	65.68	21	1	42000000	56	7.1	2	2	1100000	3
Chaperonin CPN60, mitochondrial OS=Arabidopsis thaliana GN=CPN60 PE=1 SV=2	CPN60	P29197	5.78	61.242	577	42.81	22	10	37000000	49	0	0	0	0	0
Ribulose bisphosphate carboxylase/oxygenase activase, chloroplastic OS=Arabidopsis thaliana GN=RCA PE=1 SV=2	RCA	P10896	6.15	51.948	474	37.34	14	14	13000000	47	0	0	0	0	0
Protein PHOTOPERIOD-INDEPENDENT EARLY FLOWERING 1 OS=Arabidopsis thaliana GN=PIE1 PE=1 SV=1	PIE1	Q7X9V2	5.34	233.901	2055	16.93	28	28	23000000	47	0	0	0	0	0
Elongation factor 1-alpha 1 OS=Arabidopsis thaliana GN=A1 PE=1 SV=1	A1	P0DH99	9.11	49.471	449	35.19	12	12	240000000	41	14.48	4	4	3700000	12
Tubulin beta-3 chain OS=Arabidopsis thaliana GN=TUBB3 PE=2 SV=2	TUBB3	Q9ASR0	4.81	50.701	450	40	14	3	1900000	34	2.22	1	1	170000	1
Chaperonin CPN60-like 1, mitochondrial OS=Arabidopsis thaliana GN=At2g33210 PE=2 SV=1	At2g33210	Q8L7B5	6.68	61.939	585	34.02	18	6	14000000	34	0	0	0	0	0
Actin-2 OS=Arabidopsis thaliana GN=ACT2 PE=1 SV=1	ACT2	Q96292	5.58	41.85	377	35.28	11	4	2900000	32	0	0	0	0	0
Oleosin 21.2 kDa OS=Arabidopsis thaliana GN=At5g40420 PE=1 SV=1	At5g40420	Q39165	9.36	21.266	199	37.69	9	9	190000000	31	32.16	6	6	14000000	15
Actin-7 OS=Arabidopsis thaliana GN=ACT7 PE=1 SV=1	ACT7	P53492	5.49	41.709	377	28.65	10	1	0	26	0	0	0	0	0
Phosphatidylinositol 3-and 4-kinase family protein with FAT domain OS=Arabidopsis thaliana GN=At2g17930 PE=3 SV=1	At2g17930	F4IPJ1	7.28	436.075	3858	5.39	18	8	14000000	26	0	0	0	0	0
Tubulin beta-1 chain OS=Arabidopsis thaliana GN=TUBB1 PE=2 SV=1	TUBB1	P12411	4.79	50.185	447	26.17	10	1	1300000	25	2.24	1	1	170000	1
Tubulin alpha-2 chain OS=Arabidopsis thaliana GN=TUBA2 PE=2 SV=2	TUBA2	B9DGT7	5.06	49.509	450	36	10	5	1400000	25	3.33	1	1	320000	1
Tubulin beta-9 chain OS=Arabidopsis thaliana GN=TUBB9 PE=1 SV=1	TUBB9	P29517	4.78	49.626	444	34.46	11	3	2600000	24	2.25	1	1	170000	1
Phosphotransferases/inositol or phosphatidylinositol kinases OS=Arabidopsis thaliana GN=At4g36080 PE=3 SV=1	At4g36080	F4JPL0	7.12	429.727	3804	5.81	17	7	1800000	24	0	0	0	0	0
Tubulin beta-5 chain OS=Arabidopsis thaliana GN=TUBB5 PE=2 SV=1	TUBB5	P29513	4.77	50.31	449	27.62	10	2	1200000	24	2.23	1	1	170000	1
Trifunctional UDP-glucose 4,6-dehydratase/UDP-4-keto-6-deoxy-D-glucose 3,5-epimerase/UDP-4-keto-L-rhamnose-reductase RHM1 OS=Arabidopsis thaliana GN=RHM1 PE=1 SV=1	RHM1	Q9SYM5	7.28	75.324	669	30.94	18	16	5800000	24	0	0	0	0	0
Actin-1 OS=Arabidopsis thaliana GN=ACT1 PE=1 SV=1	ACT1	P0CJ46	5.49	41.771	377	26.53	9	2	5700000	22	0	0	0	0	0
Oleosin 20.3 kDa OS=Arabidopsis thaliana GN=OL2 PE=2 SV=1	OL2	Q42431	7.58	20.301	191	30.89	4	4	78000000	21	19.9	4	4	9400000	9
Actin-related protein 4 OS=Arabidopsis thaliana GN=ARP4 PE=1 SV=1	ARP4	Q84M92	5.35	48.905	441	44.22	14	14	23000000	21	0	0	0	0	0
Eukaryotic initiation factor 4A-1 OS=Arabidopsis thaliana GN=TIF4A-1 PE=1 SV=1	TIF4A-1	P41376	5.68	46.675	412	29.85	10	9	6100000	20	0	0	0	0	0
Tubulin beta-6 chain OS=Arabidopsis thaliana GN=TUBB6 PE=2 SV=1	TUBB6	P29514	4.82	50.553	449	22.05	9	1	1800000	20	2.23	1	1	170000	1
Isocitrate lyase OS=Arabidopsis thaliana GN=ICL PE=1 SV=2	ICL	P28297	7.2	64.204	576	17.88	8	8	9700000	18	7.64	3	3	1200000	6
SWR1-complex protein 4 OS=Arabidopsis thaliana GN=SWC4 PE=1 SV=1	SWC4	Q8VZL6	9.23	49.793	441	20.63	7	7	4000000	15	0	0	0	0	0
Methyl-CpG-binding domain-containing protein 9 OS=Arabidopsis thaliana GN=MBD9 PE=2 SV=1	MBD9	Q9SGH2	5.52	240.279	2176	7.95	12	12	5600000	14	0	0	0	0	0
Heat shock protein 90-3 OS=Arabidopsis thaliana GN=HSP90-3 PE=1 SV=2	HSP90-3	P51818	5.05	80.002	699	15.02	9	9	19000000	14	0	0	0	0	0
Inactive GDSL esterase/lipase-like protein 23 OS=Arabidopsis thaliana GN=GLL23 PE=1 SV=1	GLL23	Q8W4H8	8.07	43.116	386	20.21	6	6	4000000	14	48.45	15	14	120000000	44
Geranylgeranyl diphosphate reductase, chloroplastic OS=Arabidopsis thaliana GN=CHLP PE=1 SV=1	CHLP	Q9CA67	8.91	51.805	467	18.42	7	7	2900000	14	0	0	0	0	0
5-methyltetrahydropteroyltriglutamate--homocysteine methyltransferase 1 OS=Arabidopsis thaliana GN=MS1 PE=1 SV=1	MS1	O50008	6.51	84.304	765	16.34	10	4	4100000	14	2.75	1	1	1800000	1
Oleosin 5 OS=Arabidopsis thaliana GN=At3g01570 PE=2 SV=1	At3g01570	Q9SS98	7.77	19.742	183	25.14	5	5	99000000	14	24.59	4	4	18000000	9
Tubulin alpha-5 chain OS=Arabidopsis thaliana GN=TUBA5 PE=1 SV=2	TUBA5	B9DHQ0	5.1	49.622	450	19.56	6	1	340000	13	3.33	1	1	320000	1
Phenylalanine ammonia-lyase 1 OS=Arabidopsis thaliana GN=PAL1 PE=1 SV=3	PAL1	P35510	6.3	78.676	725	17.66	10	6	8000000	13	0	0	0	0	0
Histone H2B.11 OS=Arabidopsis thaliana GN=At5g59910 PE=1 SV=5	At5g59910	P40283	9.99	16.439	150	51.33	8	1	29000000	13	0	0	0	0	0
Glyceraldehyde-3-phosphate dehydrogenase GAPCP1, chloroplastic OS=Arabidopsis thaliana GN=GAPCP1 PE=1 SV=1	GAPCP1	Q9SAJ6	8.63	44.803	422	22.51	7	6	14000000	12	0	0	0	0	0
Mediator of RNA polymerase II transcription subunit 37a OS=Arabidopsis thaliana GN=MED37A PE=1 SV=1	MED37A	Q9LKR3	5.17	73.584	669	6.28	5	3	650000	12	0	0	0	0	0
S-adenosylmethionine synthase 3 OS=Arabidopsis thaliana GN=METK3 PE=1 SV=1	METK3	Q9SJL8	6.18	42.471	390	14.1	5	3	3900000	12	0	0	0	0	0
Histone H2B.6 OS=Arabidopsis thaliana GN=H2B PE=1 SV=3	H2B	O23629	10.02	16.426	150	51.33	8	1	2700000	12	0	0	0	0	0
Hexokinase-1 OS=Arabidopsis thaliana GN=HXK1 PE=1 SV=2	HXK1	Q42525	6.1	53.673	496	20.97	8	8	5700000	12	0	0	0	0	0
Elongation factor Tu, chloroplastic OS=Arabidopsis thaliana GN=TUFA PE=1 SV=1	TUFA	P17745	6.19	51.598	476	20.8	7	7	13000000	11	3.36	1	1	1000000	1
Plasma membrane ATPase OS=Arabidopsis thaliana GN=HA2 PE=1 SV=1	HA2	F4JPJ7	7.14	108.247	981	7.54	7	6	2400000	11	0	0	0	0	0
ADP,ATP carrier protein 1, mitochondrial OS=Arabidopsis thaliana GN=AAC1 PE=1 SV=2	AAC1	P31167	9.83	41.449	381	15.49	6	6	49000000	11	2.62	1	1	580000	1
Protochlorophyllide reductase B, chloroplastic OS=Arabidopsis thaliana GN=PORB PE=1 SV=3	PORB	P21218	9.16	43.332	401	19.45	6	6	13000000	11	0	0	0	0	0
Protein TIC110, chloroplastic OS=Arabidopsis thaliana GN=TIC110 PE=1 SV=1	TIC110	Q8LPR9	5.97	112.051	1016	10.14	8	8	4200000	10	0	0	0	0	0
Ribulose bisphosphate carboxylase large chain OS=Arabidopsis thaliana GN=rbcL PE=1 SV=1	rbcL	O03042	6.29	52.922	479	13.57	6	6	17000000	10	1.88	1	1	7100000	2
ADP,ATP carrier protein 2, mitochondrial OS=Arabidopsis thaliana GN=AAC2 PE=2 SV=2	AAC2	P40941	9.79	41.72	385	12.73	5	5	49000000	10	2.6	1	1	580000	1
SWR1 complex subunit 2 OS=Arabidopsis thaliana GN=SWC2 PE=1 SV=1	SWC2	F4IP06	5.21	42.122	365	12.33	5	5	23000000	10	0	0	0	0	0
Histone H2B.10 OS=Arabidopsis thaliana GN=At5g22880 PE=1 SV=3	At5g22880	Q9FFC0	10.05	15.723	145	42.76	6	1	3600000	10	0	0	0	0	0
Mitochondrial phosphate carrier protein 3, mitochondrial OS=Arabidopsis thaliana GN=MPT3 PE=2 SV=1	MPT3	Q9FMU6	9.2	40.064	375	18.13	6	6	30000000	10	0	0	0	0	0
UDP-glucose 6-dehydrogenase 2 OS=Arabidopsis thaliana GN=UGD2 PE=1 SV=1	UGD2	Q9LIA8	6	53.139	480	19.58	8	8	1800000	10	0	0	0	0	0
Mediator of RNA polymerase II transcription subunit 36a OS=Arabidopsis thaliana GN=MED36A PE=1 SV=2	MED36A	Q94AH9	10.08	33.632	320	17.81	6	6	9400000	10	0	0	0	0	0
5-methyltetrahydropteroyltriglutamate--homocysteine methyltransferase 2 OS=Arabidopsis thaliana GN=MS2 PE=1 SV=1	MS2	Q9SRV5	6.51	84.531	765	10.72	7	1	2200000	10	0	0	0	0	0
S-adenosylmethionine synthase 4 OS=Arabidopsis thaliana GN=METK4 PE=1 SV=1	METK4	Q9LUT2	5.81	42.769	393	12.47	4	2	3400000	9	0	0	0	0	0
Ribulose bisphosphate carboxylase small chain 1A, chloroplastic OS=Arabidopsis thaliana GN=RBCS-1A PE=1 SV=2	RBCS-1A	P10795	7.71	20.203	180	26.67	4	2	0	9	0	0	0	0	0
Beta-glucosidase 23 OS=Arabidopsis thaliana GN=BGLU23 PE=1 SV=1	BGLU23	Q9SR37	6.92	59.683	524	17.75	7	7	18000000	9	36.64	15	9	55000000	31
S-adenosylmethionine synthase 2 OS=Arabidopsis thaliana GN=SAM2 PE=1 SV=1	SAM2	P17562	6.06	43.228	393	16.03	5	3	3300000	9	0	0	0	0	0
Pectinacetylesterase family protein OS=Arabidopsis thaliana GN=At4g19410 PE=3 SV=1	At4g19410	F4JT64	9.04	55.797	517	7.93	4	4	19000000	9	0	0	0	0	0
Chaperone protein dnaJ 3 OS=Arabidopsis thaliana GN=ATJ3 PE=1 SV=2	ATJ3	Q94AW8	6.11	46.415	420	20	7	2	1200000	8	0	0	0	0	0
Glyceraldehyde-3-phosphate dehydrogenase GAPA1, chloroplastic OS=Arabidopsis thaliana GN=GAPA1 PE=1 SV=3	GAPA1	P25856	7.75	42.463	396	17.17	5	1	1900000	8	0	0	0	0	0
Ribulose bisphosphate carboxylase small chain OS=Arabidopsis thaliana GN=At5g38410 PE=3 SV=1	At5g38410	F4KA76	8.03	19.383	174	17.24	3	1	0	8	0	0	0	0	0
Chaperonin CPN60-like 2, mitochondrial OS=Arabidopsis thaliana GN=At3g13860 PE=2 SV=2	At3g13860	Q93ZM7	6.1	60.429	572	14.51	7	7	3400000	8	0	0	0	0	0
Peroxygenase 1 OS=Arabidopsis thaliana GN=PXG1 PE=1 SV=1	PXG1	O81270	6.23	28.02	245	17.96	4	2	1900000	8	0	0	0	0	0
Phospho-2-dehydro-3-deoxyheptonate aldolase OS=Arabidopsis thaliana GN=F12K8.24 PE=3 SV=1	F12K8	Q9SK84	8.32	58.29	527	16.89	7	5	6800000	8	0	0	0	0	0
Magnesium-protoporphyrin IX monomethyl ester [oxidative] cyclase, chloroplastic OS=Arabidopsis thaliana GN=CRD1 PE=1 SV=2	CRD1	Q9M591	8.38	47.6	409	12.96	5	5	3800000	7	0	0	0	0	0
Peroxygenase 2 OS=Arabidopsis thaliana GN=PXG2 PE=1 SV=1	PXG2	Q9FLN9	5.97	27.858	243	24.28	5	3	1900000	7	12.35	3	3	930000	3
Glyceraldehyde-3-phosphate dehydrogenase GAPA2, chloroplastic OS=Arabidopsis thaliana GN=GAPA2 PE=2 SV=1	GAPA2	Q9LPW0	8.05	42.82	399	17.04	5	1	850000	7	0	0	0	0	0
ATP synthase subunit beta, chloroplastic OS=Arabidopsis thaliana GN=atpB PE=1 SV=2	atpB	P19366	5.5	53.9	498	13.05	5	4	1400000	7	2.21	1	1	910000	1
12S seed storage protein CRC OS=Arabidopsis thaliana GN=CRC PE=1 SV=1	CRC	Q96318	6.99	58.199	524	14.31	6	6	7200000	7	14.12	5	5	6000000	7
Oleosin 18.5 kDa OS=Arabidopsis thaliana GN=At4g25140 PE=1 SV=1	At4g25140	P29525	9.44	18.558	173	30.64	6	6	110000000	7	10.98	2	2	2000000	3
Chaperone protein dnaJ 2 OS=Arabidopsis thaliana GN=ATJ2 PE=1 SV=2	ATJ2	P42825	7.12	46.409	419	15.75	6	1	830000	7	0	0	0	0	0
Fructose-bisphosphate aldolase OS=Arabidopsis thaliana GN=F8J2_100 PE=1 SV=1	F8J2_100	Q9LF98	6.46	38.516	358	27.37	7	7	3400000	7	0	0	0	0	0
Catalase-2 OS=Arabidopsis thaliana GN=CAT2 PE=2 SV=3	CAT2	P25819	7.12	56.895	492	11.18	5	3	930000	7	2.85	1	1	0	2
PYK10-binding protein 1 OS=Arabidopsis thaliana GN=PBP1 PE=1 SV=1	PBP1	O04314	5.77	32.138	298	13.09	3	3	8800000	6	29.87	7	7	4800000	11
Malate dehydrogenase, cytoplasmic 1 OS=Arabidopsis thaliana GN=MDH1 PE=1 SV=2	MDH1	P93819	6.55	35.548	332	14.16	4	4	2500000	6	0	0	0	0	0
Elongation factor 2 OS=Arabidopsis thaliana GN=LOS1 PE=1 SV=1	LOS1	Q9ASR1	6.25	93.83	843	9.37	6	6	4400000	6	0	0	0	0	0
E-Z type HEAT repeat-containing protein OS=Arabidopsis thaliana GN=At3g62530 PE=2 SV=1	At3g62530	Q94K48	6.57	24.488	221	19	4	4	2000000	6	0	0	0	0	0
Polyubiquitin 9 OS=Arabidopsis thaliana GN=UBQ9 PE=3 SV=1	UBQ9	Q9FHQ6	6.2	36.234	322	11.18	2	2	1600000	6	0	0	0	0	0
Protein plastid transcriptionally active 16, chloroplastic OS=Arabidopsis thaliana GN=PTAC16 PE=1 SV=1	PTAC16	Q9STF2	8.91	54.325	510	12.16	4	4	2500000	6	0	0	0	0	0
Aspartate aminotransferase, cytoplasmic isozyme 1 OS=Arabidopsis thaliana GN=ASP2 PE=1 SV=2	ASP2	P46645	7.28	44.239	405	11.11	4	4	1100000	6	0	0	0	0	0
Small nuclear ribonucleoprotein-associated protein OS=Arabidopsis thaliana GN=F9F13.90 PE=2 SV=1	F9F13	Q9SUN5	11.17	27.122	257	13.62	3	3	1100000	6	0	0	0	0	0
Small nuclear ribonucleoprotein SmD3b OS=Arabidopsis thaliana GN=SMD3B PE=2 SV=1	SMD3B	Q9LM92	10.27	14.229	131	14.5	2	1	1300000	6	0	0	0	0	0
3-ketoacyl-CoA thiolase 2, peroxisomal OS=Arabidopsis thaliana GN=PED1 PE=1 SV=2	PED1	Q56WD9	8.34	48.548	462	15.8	5	5	2200000	6	0	0	0	0	0
Phenylalanine ammonia-lyase 2 OS=Arabidopsis thaliana GN=PAL2 PE=1 SV=2	PAL2	P45724	6.46	77.811	717	9.76	5	1	5900000	6	0	0	0	0	0
Chaperonin 60 subunit beta 4, chloroplastic OS=Arabidopsis thaliana GN=CPN60B4 PE=1 SV=1	CPN60B4	Q9C667	9.16	66.755	611	5.24	3	2	2000000	5	0	0	0	0	0
Small nuclear ribonucleoprotein SmD3a OS=Arabidopsis thaliana GN=SMD3A PE=2 SV=1	SMD3A	Q9S7E6	10.21	13.803	128	14.84	2	1	2900000	5	0	0	0	0	0
Probable histone H2AXa OS=Arabidopsis thaliana GN=At1g08880 PE=1 SV=1	At1g08880	O04848	10.32	14.804	142	11.27	2	1	11000000	5	6.34	1	1	0	1
11-beta-hydroxysteroid dehydrogenase 1A OS=Arabidopsis thaliana GN=HSD1 PE=1 SV=1	HSD1	P0DKC5	6.25	39.062	349	15.76	5	5	1400000	5	0	0	0	0	0
40S ribosomal protein S18 OS=Arabidopsis thaliana GN=RPS18A PE=1 SV=1	RPS18A	P34788	10.54	17.534	152	26.97	3	3	1300000	5	13.16	1	1	900000	1
12S seed storage protein CRA1 OS=Arabidopsis thaliana GN=CRA1 PE=1 SV=2	CRA1	P15455	7.8	52.563	472	8.05	3	3	3100000	5	10.81	3	3	3900000	3
Catalase-3 OS=Arabidopsis thaliana GN=CAT3 PE=1 SV=3	CAT3	Q42547	7.64	56.66	492	10.16	4	2	4900000	5	2.85	1	1	0	2
Chromatin-remodeling protein 11 OS=Arabidopsis thaliana GN=CHR11 PE=4 SV=1	CHR11	F4JAV9	5.95	122.537	1057	4.07	4	4	3700000	5	0	0	0	0	0
Probable histone H2A variant 3 OS=Arabidopsis thaliana GN=At1g52740 PE=1 SV=1	At1g52740	Q9C944	10.29	14.263	134	18.66	2	1	5400000	5	6.72	1	1	0	1
Selenium-binding protein 1 OS=Arabidopsis thaliana GN=SBP1 PE=1 SV=1	SBP1	O23264	5.67	54.023	490	5.71	2	2	710000	5	0	0	0	0	0
26S proteasome non-ATPase regulatory subunit 6 homolog OS=Arabidopsis thaliana GN=RPN7 PE=1 SV=1	RPN7	Q93Y35	5.99	44.254	387	9.3	3	3	1900000	5	0	0	0	0	0
PHD finger protein ALFIN-LIKE 6 OS=Arabidopsis thaliana GN=AL6 PE=2 SV=1	AL6	Q8S8M9	5.11	28.829	256	14.45	4	2	2400000	5	0	0	0	0	0
Probable prefoldin subunit 5 OS=Arabidopsis thaliana GN=At5g23290 PE=2 SV=1	At5g23290	P57742	5.71	16.4	151	28.48	3	3	2500000	5	0	0	0	0	0
40S ribosomal protein S14-1 OS=Arabidopsis thaliana GN=RPS14A PE=1 SV=1	RPS14A	Q9SIH0	10.59	16.247	150	23.33	3	3	3300000	5	0	0	0	0	0
Glyceraldehyde-3-phosphate dehydrogenase GAPB, chloroplastic OS=Arabidopsis thaliana GN=GAPB PE=1 SV=2	GAPB	P25857	6.8	47.63	447	10.51	4	2	2900000	5	0	0	0	0	0
Pyruvate dehydrogenase E1 component subunit beta-1, mitochondrial OS=Arabidopsis thaliana GN=PDH2 PE=1 SV=2	PDH2	Q38799	5.83	39.151	363	9.92	3	3	1900000	5	0	0	0	0	0
SWR1 complex subunit 6 OS=Arabidopsis thaliana GN=SWC6 PE=1 SV=1	SWC6	Q9FHW2	8.29	19.124	171	12.87	2	2	42000000	5	0	0	0	0	0
ATP synthase subunit beta-3, mitochondrial OS=Arabidopsis thaliana GN=At5g08680 PE=2 SV=1	At5g08680	Q9C5A9	6.49	59.822	559	8.23	3	2	1000000	4	1.97	1	1	910000	1
Phospho-2-dehydro-3-deoxyheptonate aldolase 1, chloroplastic OS=Arabidopsis thaliana GN=DHS1 PE=2 SV=2	DHS1	P29976	8.06	57.942	525	8.57	4	2	0	4	0	0	0	0	0
Pyrophosphate--fructose 6-phosphate 1-phosphotransferase subunit beta 1 OS=Arabidopsis thaliana GN=PFP-BETA1 PE=1 SV=1	PFP-BETA1	Q8W4M5	6.1	61.42	566	8.13	3	3	1000000	4	0	0	0	0	0
ATPase, F1 complex, alpha subunit protein OS=Arabidopsis thaliana GN=At2g07698 PE=3 SV=1	At2g07698	F4IMB5	5.57	85.879	777	4.25	3	3	4300000	4	0	0	0	0	0
Jacalin-related lectin 34 OS=Arabidopsis thaliana GN=JAL34 PE=1 SV=1	JAL34	O04310	5.5	72.43	705	7.52	4	4	3300000	4	27.52	14	14	17000000	22
Chlorophyll a-b binding protein CP26, chloroplastic OS=Arabidopsis thaliana GN=LHCB5 PE=1 SV=1	LHCB5	Q9XF89	6.37	30.138	280	16.07	4	4	2000000	4	0	0	0	0	0
Tetratricopeptide repeat-containing protein OS=Arabidopsis thaliana GN=At1g01320 PE=1 SV=1	At1g01320	F4HS98	6.28	197.377	1787	2.29	3	3	720000	4	0	0	0	0	0
Uncharacterized protein At2g34160 OS=Arabidopsis thaliana GN=At2g34160 PE=1 SV=1	At2g34160	O22969	5.36	14.607	130	26.15	3	3	1300000	4	0	0	0	0	0
V-type proton ATPase catalytic subunit A OS=Arabidopsis thaliana GN=VHA-A PE=1 SV=1	VHA-A	O23654	5.24	68.769	623	7.06	3	3	1200000	4	0	0	0	0	0
Chaperone protein ClpC2, chloroplastic OS=Arabidopsis thaliana GN=CLPC2 PE=1 SV=1	CLPC2	Q9SXJ7	6.42	105.674	952	4.41	3	3	4500000	4	0	0	0	0	0
Pentatricopeptide repeat-containing protein At1g02150 OS=Arabidopsis thaliana GN=At1g02150 PE=2 SV=2	At1g02150	Q8LPS6	8.07	59.845	524	8.78	4	4	890000	4	0	0	0	0	0
26S proteasome non-ATPase regulatory subunit 2 homolog A OS=Arabidopsis thaliana GN=RPN1A PE=1 SV=2	RPN1A	Q9SIV2	5.1	98.082	891	4.6	3	3	1500000	4	0	0	0	0	0
Heat shock protein 90-5, chloroplastic OS=Arabidopsis thaliana GN=HSP90-5 PE=1 SV=1	HSP90-5	Q9SIF2	5.01	88.608	780	6.15	4	4	4800000	4	0	0	0	0	0
AT4g30010/F6G3_40 OS=Arabidopsis thaliana GN=F6G3.40 PE=2 SV=1	F6G3	Q9SZV4	9.31	10.432	90	21.11	3	3	3300000	4	0	0	0	0	0
V-type proton ATPase subunit B3 OS=Arabidopsis thaliana GN=VHA-B3 PE=2 SV=1	VHA-B3	Q8W4E2	5.1	54.278	487	12.94	4	4	600000	4	0	0	0	0	0
Adenosylhomocysteinase 1 OS=Arabidopsis thaliana GN=SAHH1 PE=1 SV=1	SAHH1	O23255	5.97	53.344	485	4.74	2	2	12000000	4	0	0	0	0	0
Probable histone H2A.5 OS=Arabidopsis thaliana GN=At5g27670 PE=1 SV=1	At5g27670	Q94F49	10.46	15.899	150	6	1	0	0	4	6	1	1	0	1
Heat shock 70 kDa protein 10, mitochondrial OS=Arabidopsis thaliana GN=HSP70-10 PE=2 SV=1	HSP70-10	Q9LDZ0	5.78	72.946	682	4.55	3	2	430000	3	0	0	0	0	0
60S ribosomal protein L17-1 OS=Arabidopsis thaliana GN=RPL17A PE=2 SV=1	RPL17A	Q93VI3	10.11	19.885	176	10.8	2	2	2300000	3	5.68	1	1	0	1
Nucleolin 1 OS=Arabidopsis thaliana GN=NUCL1 PE=1 SV=1	NUCL1	Q9FVQ1	5.22	58.739	557	4.85	3	3	7000000	3	1.97	1	1	380000	2
DEAD-box ATP-dependent RNA helicase 39 OS=Arabidopsis thaliana GN=RH39 PE=2 SV=2	RH39	Q56X76	9.91	68.881	621	5.15	3	3	1900000	3	0	0	0	0	0
PHD finger protein ALFIN-LIKE 5 OS=Arabidopsis thaliana GN=AL5 PE=2 SV=1	AL5	Q5XEM9	4.86	29.573	260	11.54	3	2	7500000	3	0	0	0	0	0
Putative uncharacterized protein At1g27090 OS=Arabidopsis thaliana GN=At1g27090 PE=1 SV=1	At1g27090	Q9LFX8	5.39	45.99	420	7.38	3	3	4000000	3	0	0	0	0	0
Alba DNA/RNA-binding protein OS=Arabidopsis thaliana GN=At1g76010 PE=2 SV=1	At1g76010	Q93VA8	9.77	37.36	350	19.43	3	3	10000000	3	0	0	0	0	0
Stearoyl-[acyl-carrier-protein] 9-desaturase 6, chloroplastic OS=Arabidopsis thaliana GN=S-ACP-DES6 PE=2 SV=2	S-ACP-DES6	Q84VY3	6.55	44.127	391	7.16	2	2	4400000	3	0	0	0	0	0
40S ribosomal protein S25-3 OS=Arabidopsis thaliana GN=RPS25D PE=3 SV=2	RPS25D	Q8GYL5	10.7	12.011	108	25	2	1	0	3	0	0	0	0	0
26S protease regulatory subunit 6B homolog OS=Arabidopsis thaliana GN=RPT3 PE=1 SV=1	RPT3	Q9SEI4	5.6	45.723	408	9.31	3	2	2900000	3	0	0	0	0	0
Photosystem I chlorophyll a/b-binding protein 3-1, chloroplastic OS=Arabidopsis thaliana GN=LHCA3 PE=1 SV=1	LHCA3	Q9SY97	8.68	29.163	273	6.23	1	1	1000000	3	0	0	0	0	0
Glycine-rich RNA-binding protein 7 OS=Arabidopsis thaliana GN=RBG7 PE=1 SV=1	RBG7	Q03250	6.15	16.88	176	14.77	2	2	1500000	3	0	0	0	0	0
Non-specific lipid-transfer protein 2 OS=Arabidopsis thaliana GN=LTP2 PE=3 SV=1	LTP2	Q9S7I3	8.97	11.93	118	25.42	3	3	4100000	3	0	0	0	0	0
Heat shock 70 kDa protein 7, chloroplastic OS=Arabidopsis thaliana GN=HSP70-7 PE=2 SV=1	HSP70-7	Q9LTX9	5.3	76.95	718	3.62	2	2	510000	3	0	0	0	0	0
Bifunctional dTDP-4-dehydrorhamnose 3,5-epimerase/dTDP-4-dehydrorhamnose reductase OS=Arabidopsis thaliana GN=NRS/ER PE=1 SV=1	NRS	Q9LQ04	5.97	33.576	301	8.97	3	1	14000000	3	0	0	0	0	0
Chlorophyll a-b binding protein 1, chloroplastic OS=Arabidopsis thaliana GN=LHCB1.3 PE=1 SV=1	LHCB1	P04778	5.66	28.223	267	11.24	3	3	9700000	3	0	0	0	0	0
40S ribosomal protein S6-1 OS=Arabidopsis thaliana GN=RPS6A PE=1 SV=2	RPS6A	O48549	10.61	28.35	250	7.2	2	2	2600000	3	0	0	0	0	0
Protein PROTON GRADIENT REGULATION 5, chloroplastic OS=Arabidopsis thaliana GN=PGR5 PE=1 SV=1	PGR5	Q9SL05	10.65	14.284	133	8.27	1	1	810000	3	8.27	1	1	2900000	1
26S protease regulatory subunit 6A homolog A OS=Arabidopsis thaliana GN=RPT5A PE=1 SV=1	RPT5A	Q9SEI2	5.03	47.45	424	6.6	2	1	610000	3	0	0	0	0	0
PHD finger protein ALFIN-LIKE 7 OS=Arabidopsis thaliana GN=AL7 PE=1 SV=1	AL7	Q8LA16	6.29	28.268	252	11.9	3	2	3900000	3	0	0	0	0	0
Uncharacterized protein At2g27730, mitochondrial OS=Arabidopsis thaliana GN=At2g27730 PE=1 SV=1	At2g27730	Q9ZUX4	9.64	11.94	113	26.55	2	2	4800000	3	0	0	0	0	0
Protein DJ-1 homolog B OS=Arabidopsis thaliana GN=DJ1B PE=1 SV=1	DJ1B	Q9MAH3	7.85	46.961	438	5.25	2	2	6200000	3	0	0	0	0	0
26S protease regulatory subunit S10B homolog B OS=Arabidopsis thaliana GN=RPT4B PE=1 SV=1	RPT4B	Q9MAK9	8.19	44.727	399	8.52	3	2	0	3	0	0	0	0	0
Chlorophyll a-b binding protein, chloroplastic OS=Arabidopsis thaliana GN=F7H2.16 PE=1 SV=1	F7H2	Q9LMQ2	7.4	27.505	258	3.88	1	1	5800000	3	0	0	0	0	0
ATP synthase subunit alpha, chloroplastic OS=Arabidopsis thaliana GN=atpA PE=1 SV=1	atpA	P56757	5.25	55.294	507	7.1	3	3	5800000	3	0	0	0	0	0
Heat shock 70 kDa protein 9, mitochondrial OS=Arabidopsis thaliana GN=HSP70-9 PE=2 SV=1	HSP70-9	Q8GUM2	5.62	73.03	682	2.93	2	1	1100000	2	0	0	0	0	0
40S ribosomal protein S13-2 OS=Arabidopsis thaliana GN=RPS13B PE=2 SV=1	RPS13B	P59224	10.39	17.074	151	15.89	2	2	720000	2	0	0	0	0	0
Leucine-rich repeat-containing protein OS=Arabidopsis thaliana GN=At3g20820 PE=2 SV=1	At3g20820	Q9LT39	8.41	39.837	365	8.49	2	2	2100000	2	0	0	0	0	0
Cysteine proteinase RD21A OS=Arabidopsis thaliana GN=RD21A PE=1 SV=1	RD21A	P43297	5.41	50.933	462	7.79	2	2	2200000	2	0	0	0	0	0
60S ribosomal protein L28-1 OS=Arabidopsis thaliana GN=RPL28A PE=2 SV=1	RPL28A	O82204	10.58	15.886	143	17.48	2	2	2800000	2	0	0	0	0	0
Galactokinase OS=Arabidopsis thaliana GN=GAL1 PE=1 SV=2	GAL1	Q9SEE5	5.96	54.307	496	5.04	2	2	460000	2	0	0	0	0	0
40S ribosomal protein S20-1 OS=Arabidopsis thaliana GN=RPS20A PE=2 SV=2	RPS20A	P49200	9.72	13.87	124	9.68	1	1	2500000	2	0	0	0	0	0
Adenine nucleotide alpha hydrolases-like protein OS=Arabidopsis thaliana GN=At2g47710 PE=2 SV=1	At2g47710	O82240	7.88	17.29	162	7.41	1	1	570000	2	0	0	0	0	0
40S ribosomal protein Sa-1 OS=Arabidopsis thaliana GN=RPSaA PE=1 SV=3	RPSaA	Q08682	5.15	32.271	298	7.38	1	1	460000	2	0	0	0	0	0
2S seed storage protein 4 OS=Arabidopsis thaliana GN=AT2S4 PE=2 SV=1	AT2S4	P15460	7.5	19.156	166	18.67	2	2	4300000	2	10.84	1	1	6100000	2
26S protease regulatory subunit 8 homolog B OS=Arabidopsis thaliana GN=RPT6B PE=1 SV=1	RPT6B	Q94BQ2	8.59	47.127	419	6.68	2	1	730000	2	0	0	0	0	0
Coatomer subunit alpha-2 OS=Arabidopsis thaliana GN=At2g21390 PE=2 SV=1	At2g21390	Q9SJT9	6.92	136.381	1218	2.22	2	2	1300000	2	0	0	0	0	0
Mitochondrial uncoupling protein 1 OS=Arabidopsis thaliana GN=PUMP1 PE=1 SV=1	PUMP1	O81845	9.57	32.641	306	7.19	2	2	1800000	2	0	0	0	0	0
UDP-glucuronic acid decarboxylase 4 OS=Arabidopsis thaliana GN=UXS4 PE=2 SV=1	UXS4	Q8S8T4	8.91	49.914	443	4.97	2	2	1900000	2	0	0	0	0	0
60S ribosomal protein L9-1 OS=Arabidopsis thaliana GN=RPL9B PE=1 SV=3	RPL9B	P49209	9.45	22.004	194	14.95	2	2	1200000	2	0	0	0	0	0
50S ribosomal protein L5, chloroplastic OS=Arabidopsis thaliana GN=RPL5 PE=2 SV=1	RPL5	O04603	9.99	28.326	262	7.25	2	2	900000	2	0	0	0	0	0
Chlorophyll a-b binding protein CP29.1, chloroplastic OS=Arabidopsis thaliana GN=LHCB4.1 PE=1 SV=1	LHCB4	Q07473	6.14	31.12	290	7.93	2	2	0	2	0	0	0	0	0
Probable small nuclear ribonucleoprotein G OS=Arabidopsis thaliana GN=At2g23930 PE=2 SV=1	At2g23930	O82221	9.25	8.834	80	18.75	1	1	13000000	2	0	0	0	0	0
ATPase 9, plasma membrane-type OS=Arabidopsis thaliana GN=AHA9 PE=2 SV=2	AHA9	Q42556	6.39	105.142	954	3.25	2	1	410000	2	0	0	0	0	0
Chlorophyll a-b binding protein 6, chloroplastic OS=Arabidopsis thaliana GN=LHCA1 PE=1 SV=1	LHCA1	Q01667	6.68	25.979	241	5.81	1	1	7700000	2	0	0	0	0	0
Polyadenylate-binding protein 4 OS=Arabidopsis thaliana GN=PAB4 PE=1 SV=1	PAB4	O22173	6.86	71.607	662	3.47	2	2	2400000	2	0	0	0	0	0
Eukaryotic translation initiation factor 5A-2 OS=Arabidopsis thaliana GN=ELF5A-2 PE=1 SV=1	ELF5A-2	Q93VP3	5.94	17.129	159	11.95	2	2	4700000	2	0	0	0	0	0
Photosystem I reaction center subunit psaK, chloroplastic OS=Arabidopsis thaliana GN=PSAK PE=2 SV=2	PSAK	Q9SUI5	10.51	13.198	130	7.69	2	2	20000000	2	0	0	0	0	0
Malate synthase OS=Arabidopsis thaliana GN=MLS PE=1 SV=1	MLS	Q9LZC3	7.94	63.846	562	4.8	2	2	1000000	2	1.96	1	1	210000	1
Probable calcium-binding protein CML13 OS=Arabidopsis thaliana GN=CML13 PE=2 SV=1	CML13	Q94AZ4	4.94	16.506	148	14.19	2	2	3900000	2	0	0	0	0	0
40S ribosomal protein S25-2 OS=Arabidopsis thaliana GN=RPS25B PE=2 SV=1	RPS25B	Q9SIK2	10.7	12.062	108	25	2	1	5700000	2	0	0	0	0	0
DEAD-box ATP-dependent RNA helicase 2 OS=Arabidopsis thaliana GN=RH2 PE=2 SV=2	RH2	Q94A52	6.23	45.815	408	5.39	2	1	900000	2	0	0	0	0	0
At4g02840 OS=Arabidopsis thaliana GN=T5J8.16 PE=2 SV=1	T5J8	Q9SY09	11.22	12.742	116	29.31	2	2	2700000	2	0	0	0	0	0
Peptidyl-prolyl cis-trans isomerase CYP18-4 OS=Arabidopsis thaliana GN=CYP18-4 PE=1 SV=1	CYP18-4	Q42406	8.69	18.366	172	18.6	2	2	310000	2	0	0	0	0	0
At5g47210 OS=Arabidopsis thaliana GN=At5g47210 PE=1 SV=1	At5g47210	Q9LVT8	8.78	37.977	357	7.56	2	2	2400000	2	0	0	0	0	0
Acetyl-coenzyme A carboxylase carboxyl transferase subunit beta, chloroplastic OS=Arabidopsis thaliana GN=accD PE=1 SV=2	accD	P56765	6.24	55.6	488	5.33	2	2	530000	2	0	0	0	0	0
Ketol-acid reductoisomerase, chloroplastic OS=Arabidopsis thaliana GN=At3g58610 PE=2 SV=2	At3g58610	Q05758	6.8	63.772	591	4.57	2	2	1000000	2	0	0	0	0	0
12S seed storage protein CRB OS=Arabidopsis thaliana GN=CRB PE=1 SV=2	CRB	P15456	6.99	50.527	455	7.47	2	2	6400000	2	0	0	0	0	0
Putative TypA-like translation elongation factor SVR3 OS=Arabidopsis thaliana GN=At5g13650 PE=4 SV=1	At5g13650	F4K409	7.25	74.367	676	3.99	2	2	2700000	2	0	0	0	0	0
Malate dehydrogenase 2, mitochondrial OS=Arabidopsis thaliana GN=At3g15020 PE=2 SV=1	At3g15020	Q9LKA3	8.19	35.853	341	7.04	2	2	2200000	2	4.69	1	1	310000	1
Beta-glucosidase 21 OS=Arabidopsis thaliana GN=BGLU21 PE=1 SV=1	BGLU21	Q9C525	7.02	59.626	524	3.44	2	2	13000000	2	14.5	8	2	2500000	10
2-methyl-6-phytyl-1,4-hydroquinone methyltransferase, chloroplastic OS=Arabidopsis thaliana GN=VTE3 PE=1 SV=1	VTE3	Q9LY74	9.1	37.903	338	10.36	2	2	830000	2	0	0	0	0	0
Dihydroorotate dehydrogenase (quinone), mitochondrial OS=Arabidopsis thaliana GN=PYRD PE=1 SV=2	PYRD	P32746	9.2	48.516	460	4.57	1	1	2600000	2	0	0	0	0	0
Non-specific lipid-transfer protein 5 OS=Arabidopsis thaliana GN=LTP5 PE=1 SV=1	LTP5	Q9XFS7	10.36	12.486	118	12.71	2	2	22000000	2	0	0	0	0	0
At1g80480 OS=Arabidopsis thaliana GN=T21F11.27 PE=2 SV=1	T21F11	Q9M8L6	6.1	49.457	444	3.38	1	1	440000	2	0	0	0	0	0
Protein CURVATURE THYLAKOID 1B, chloroplastic OS=Arabidopsis thaliana GN=CURT1B PE=1 SV=2	CURT1B	Q8LCA1	7.94	18.471	174	14.37	1	1	1300000	2	0	0	0	0	0
Thioredoxin H3 OS=Arabidopsis thaliana GN=TRX3 PE=1 SV=1	TRX3	Q42403	5.14	13.101	118	9.32	1	1	97000	2	9.32	1	1	330000	1
26S proteasome non-ATPase regulatory subunit 1 homolog A OS=Arabidopsis thaliana GN=RPN2A PE=1 SV=1	RPN2A	O48844	5.39	108.909	1004	1.69	1	1	1100000	2	0	0	0	0	0
2S seed storage protein 2 OS=Arabidopsis thaliana GN=AT2S2 PE=2 SV=1	AT2S2	P15458	7.15	19.348	170	13.53	2	2	10000000	2	8.24	1	1	11000000	2
DEAD-box ATP-dependent RNA helicase 3, chloroplastic OS=Arabidopsis thaliana GN=RH3 PE=1 SV=2	RH3	Q8L7S8	7.8	81.107	748	2.41	2	2	1900000	2	1.47	1	1	220000	1
Early light-induced protein 1, chloroplastic OS=Arabidopsis thaliana GN=ELIP1 PE=1 SV=1	ELIP1	P93735	9.66	20.312	195	7.18	1	1	2400000	2	0	0	0	0	0
THO complex subunit 4B OS=Arabidopsis thaliana GN=ALY2 PE=1 SV=1	ALY2	Q8L719	9.98	30.761	292	3.77	2	2	8700000	2	0	0	0	0	0
26S proteasome non-ATPase regulatory subunit 14 homolog OS=Arabidopsis thaliana GN=RPN11 PE=1 SV=1	RPN11	Q9LT08	6.8	34.332	308	8.44	2	2	1200000	2	0	0	0	0	0
50S ribosomal protein L12-1, chloroplastic OS=Arabidopsis thaliana GN=RPL12A PE=2 SV=1	RPL12A	P36210	5.64	20.063	191	8.9	2	2	3900000	2	0	0	0	0	0
Peptidyl-prolyl cis-trans isomerase NIMA-interacting 4 OS=Arabidopsis thaliana GN=T1K7.8 PE=2 SV=1	T1K7	Q9FE18	9.52	14.848	142	16.2	2	2	690000	2	0	0	0	0	0
At1g29990 OS=Arabidopsis thaliana GN=PFD6 PE=2 SV=1	PFD6	Q2HIK4	9.09	14.847	129	16.28	2	2	3600000	2	0	0	0	0	0
At2g28430/T1B3.5 OS=Arabidopsis thaliana GN=At2g28430 PE=2 SV=1	At2g28430	Q9SKM7	8.47	9.78	85	32.94	2	2	320000	2	0	0	0	0	0
Histone H4 OS=Arabidopsis thaliana GN=At1g07660 PE=1 SV=2	At1g07660	P59259	11.47	11.402	103	24.27	2	2	1300000	2	0	0	0	0	0
Phosphoenolpyruvate carboxykinase [ATP] OS=Arabidopsis thaliana GN=PCKA PE=1 SV=1	PCKA	Q9T074	7.08	73.359	671	2.53	1	1	1600000	2	0	0	0	0	0
Aspartyl protease OS=Arabidopsis thaliana GN=F15G16.210 PE=3 SV=1	F15G16	Q9M356	8.43	51.429	483	4.55	2	2	5800000	2	0	0	0	0	0
Mitochondrial pyruvate carrier 1 OS=Arabidopsis thaliana GN=MPC1 PE=3 SV=1	MPC1	Q949R9	9.25	12.43	110	18.18	2	2	3300000	2	0	0	0	0	0
At3g03590 OS=Arabidopsis thaliana GN=T12J13.13 PE=2 SV=1	T12J13	Q9SS61	10.2	15.303	143	13.29	1	1	0	2	0	0	0	0	0
Eukaryotic translation initiation factor 2 subunit beta OS=Arabidopsis thaliana GN=EMB1401 PE=1 SV=3	EMB1401	Q41969	7.2	30.644	268	3.73	1	1	1300000	1	0	0	0	0	0
Photosystem II CP43 reaction center protein OS=Arabidopsis thaliana GN=psbC PE=1 SV=3	psbC	P56778	7.2	51.835	473	3.38	1	1	3000000	1	0	0	0	0	0
Pentatricopeptide repeat-containing protein At1g18485 OS=Arabidopsis thaliana GN=PCMP-H8 PE=2 SV=2	PCMP-H8	Q0WN60	6.67	108.739	970	4.43	1	1	0	1	0	0	0	0	0
Glutamine synthetase, chloroplastic/mitochondrial OS=Arabidopsis thaliana GN=GLN2 PE=1 SV=1	GLN2	Q43127	6.87	47.381	430	1.86	1	1	0	1	0	0	0	0	0
Sucrose synthase 4 OS=Arabidopsis thaliana GN=SUS4 PE=1 SV=1	SUS4	Q9LXL5	6.57	92.944	808	1.36	1	1	290000	1	0	0	0	0	0
Nitrile-specifier protein 4 OS=Arabidopsis thaliana GN=NSP4 PE=2 SV=1	NSP4	O04316	5.15	67.562	619	1.78	1	1	2200000	1	0	0	0	0	0
AT5g36230/T30G6_9 OS=Arabidopsis thaliana GN=At5g36230 PE=2 SV=1	At5g36230	Q93ZC2	5.63	47.186	411	2.19	1	1	4600000	1	0	0	0	0	0
4-hydroxy-tetrahydrodipicolinate synthase 2, chloroplastic OS=Arabidopsis thaliana GN=DHDPS2 PE=1 SV=2	DHDPS2	Q9FVC8	7.56	40.267	365	3.01	1	1	480000	1	0	0	0	0	0
DExH-box ATP-dependent RNA helicase DExH7, chloroplastic OS=Arabidopsis thaliana GN=At1g58060 PE=2 SV=1	At1g58060	F4I9Q5	6.2	163.498	1459	0.82	1	1	0	1	0	0	0	0	0
Plant UBX domain-containing protein 10 OS=Arabidopsis thaliana GN=PUX10 PE=2 SV=1	PUX10	Q9M0N1	4.94	52.77	480	2.71	1	1	1600000	1	0	0	0	0	0
Phosphoethanolamine N-methyltransferase 1 OS=Arabidopsis thaliana GN=NMT1 PE=1 SV=1	NMT1	Q9FR44	5.57	56.067	491	3.26	1	1	1300000	1	0	0	0	0	0
AT3G11930 protein OS=Arabidopsis thaliana GN=At3g11930 PE=1 SV=1	At3g11930	B9DG73	6.28	24.741	226	7.52	1	1	990000	1	0	0	0	0	0
DNA-damage-repair/toleration protein DRT102 OS=Arabidopsis thaliana GN=DRT102 PE=1 SV=2	DRT102	Q05212	5.33	33.212	310	4.19	1	1	1500000	1	0	0	0	0	0
ATP-dependent Clp protease proteolytic subunit-related protein 1, chloroplastic OS=Arabidopsis thaliana GN=CLPR1 PE=1 SV=1	CLPR1	Q9XJ35	8.63	42.6	387	3.62	1	1	0	1	0	0	0	0	0
Protein ACCLIMATION OF PHOTOSYNTHESIS TO ENVIRONMENT OS=Arabidopsis thaliana GN=APE1 PE=1 SV=1	APE1	F4KBK9	9.6	48.177	431	3.71	1	1	230000	1	0	0	0	0	0
Calcium-dependent protein kinase 3 OS=Arabidopsis thaliana GN=CPK3 PE=1 SV=1	CPK3	Q42479	6.37	59.299	529	3.59	1	1	390000	1	0	0	0	0	0
Apoptosis inhibitory protein 5 (API5) OS=Arabidopsis thaliana GN=At2g34040 PE=1 SV=2	At2g34040	O22957	7.99	61.606	553	2.17	1	1	1500000	1	0	0	0	0	0
60S ribosomal protein L4-2 OS=Arabidopsis thaliana GN=RPL4D PE=2 SV=2	RPL4D	P49691	10.3	44.694	407	3.69	1	1	870000	1	0	0	0	0	0
ATP-dependent Clp protease proteolytic subunit OS=Arabidopsis thaliana GN=CLPP6 PE=3 SV=1	CLPP6	F4IAG5	9.28	31.293	289	4.15	1	1	320000	1	0	0	0	0	0
Photosystem I reaction center subunit IV A, chloroplastic OS=Arabidopsis thaliana GN=PSAE1 PE=1 SV=1	PSAE1	Q9S831	9.92	14.958	143	9.09	1	1	1100000	1	0	0	0	0	0
Putative small nuclear ribonucleoprotein OS=Arabidopsis thaliana GN=At2g18740 PE=2 SV=1	At2g18740	Q9ZV45	9.89	10.292	88	13.64	1	1	5700000	1	0	0	0	0	0
FACT complex subunit SSRP1 OS=Arabidopsis thaliana GN=SSRP1 PE=1 SV=2	SSRP1	Q05153	5.81	71.602	646	1.24	1	1	5000000	1	0	0	0	0	0
At2g07350/T13E11.12 OS=Arabidopsis thaliana GN=PFD1 PE=2 SV=1	PFD1	Q94AF7	4.93	14.595	128	14.84	1	1	0	1	0	0	0	0	0
Putative uncharacterized protein At1g71500 OS=Arabidopsis thaliana GN=F26A9.12 PE=2 SV=1	F26A9	Q9C9I7	8.73	31.708	287	5.23	1	1	5600000	1	0	0	0	0	0
40S ribosomal protein S16-3 OS=Arabidopsis thaliana GN=RPS16C PE=2 SV=1	RPS16C	Q42340	10.2	16.607	146	6.85	1	1	0	1	0	0	0	0	0
Oleosin 14.9 kDa OS=Arabidopsis thaliana GN=OL3 PE=2 SV=2	OL3	Q43284	9.86	14.843	141	6.38	1	1	41000000	1	0	0	0	0	0
AT4g29480/F17A13_300 OS=Arabidopsis thaliana GN=At4g29480 PE=2 SV=1	At4g29480	Q9M0D5	8.85	13.931	122	9.02	1	1	2600000	1	0	0	0	0	0
ATP synthase subunit gamma, mitochondrial OS=Arabidopsis thaliana GN=ATPC PE=2 SV=1	ATPC	Q96250	8.9	35.426	325	2.46	1	1	530000	1	0	0	0	0	0
LIM domain-containing protein WLIM1 OS=Arabidopsis thaliana GN=WLIM1 PE=1 SV=1	WLIM1	Q94JX5	8.84	21.026	190	7.89	1	1	1000000	1	0	0	0	0	0
Cytochrome c-1 OS=Arabidopsis thaliana GN=CYTC-1 PE=1 SV=1	CYTC-1	O23138	9.31	12.386	114	7.02	1	1	400000	1	0	0	0	0	0
60S ribosomal protein L5-2 OS=Arabidopsis thaliana GN=RPL5B PE=2 SV=3	RPL5B	P49227	9.17	34.416	301	2.99	1	1	320000	1	0	0	0	0	0
60S ribosomal protein L10-2 OS=Arabidopsis thaliana GN=RPL10B PE=2 SV=2	RPL10B	Q08770	10.43	24.893	221	4.98	1	1	910000	1	0	0	0	0	0
AT4g39960/T5J17_130 OS=Arabidopsis thaliana GN=At4g39960 PE=2 SV=1	At4g39960	Q940V1	9.06	48.001	447	2.24	1	1	2800000	1	0	0	0	0	0
AT5g51110/MWD22_5 OS=Arabidopsis thaliana GN=pdl1 PE=2 SV=1	pdl1	Q9LU63	8.81	23.882	220	9.09	1	1	1200000	1	0	0	0	0	0
20 kDa chaperonin, chloroplastic OS=Arabidopsis thaliana GN=CPN21 PE=1 SV=2	CPN21	O65282	8.88	26.785	253	4.74	1	1	660000	1	0	0	0	0	0
Triosephosphate isomerase, cytosolic OS=Arabidopsis thaliana GN=CTIMC PE=1 SV=2	CTIMC	P48491	5.5	27.152	254	4.33	1	1	1100000	1	0	0	0	0	0
Protein HHL1, chloroplastic OS=Arabidopsis thaliana GN=HHL1 PE=1 SV=1	HHL1	Q8LDL0	9.57	26.065	231	7.79	1	1	560000	1	0	0	0	0	0
Histone deacetylase HDT2 OS=Arabidopsis thaliana GN=HDT2 PE=1 SV=2	HDT2	Q56WH4	4.79	32.329	306	3.27	1	1	16000000	1	0	0	0	0	0
40S ribosomal protein S5-2 OS=Arabidopsis thaliana GN=RPS5B PE=1 SV=2	RPS5B	P51427	9.63	22.907	207	6.28	1	1	1100000	1	0	0	0	0	0
Cysteine desulfurase, mitochondrial OS=Arabidopsis thaliana GN=NIFS1 PE=1 SV=1	NIFS1	O49543	6.99	50.263	453	3.75	1	1	4700000	1	0	0	0	0	0
Rhodanese-like domain-containing protein 17 OS=Arabidopsis thaliana GN=STR17 PE=2 SV=1	STR17	F4IPI4	8.43	17.933	156	7.69	1	1	360000	1	0	0	0	0	0
Probable pectate lyase 8 OS=Arabidopsis thaliana GN=At3g07010 PE=2 SV=1	At3g07010	Q9M8Z8	8.34	46.145	416	2.4	1	1	1100000	1	0	0	0	0	0
At1g73110/F3N23_39 OS=Arabidopsis thaliana GN=At1g73110 PE=2 SV=1	At1g73110	Q9AST9	7.33	48.295	432	3.47	1	1	820000	1	0	0	0	0	0
Non-classical arabinogalactan protein 31 OS=Arabidopsis thaliana GN=AGP31 PE=1 SV=1	AGP31	Q9FZA2	10.17	38.464	359	2.79	1	1	570000	1	0	0	0	0	0
Uncharacterized protein OS=Arabidopsis thaliana GN=At1g23170 PE=4 SV=1	At1g23170	F4I4N4	9.06	66.631	615	1.14	1	1	540000	1	0	0	0	0	0
ATP-dependent Clp protease proteolytic subunit 5, chloroplastic OS=Arabidopsis thaliana GN=CLPP5 PE=1 SV=1	CLPP5	Q9S834	8.24	32.335	298	4.7	1	1	450000	1	0	0	0	0	0
U-box domain-containing protein 36 OS=Arabidopsis thaliana GN=PUB36 PE=2 SV=2	PUB36	Q8GZ84	8.31	50.481	435	4.83	1	1	5500000	1	0	0	0	0	0
Serine/threonine-protein phosphatase 2A 65 kDa regulatory subunit A alpha isoform OS=Arabidopsis thaliana GN=PP2AA1 PE=1 SV=1	PP2AA1	Q38845	5.07	65.452	588	2.04	1	1	680000	1	0	0	0	0	0
Probable plastid-lipid-associated protein 8, chloroplastic OS=Arabidopsis thaliana GN=PAP8 PE=1 SV=1	PAP8	Q941D3	9.47	26.466	239	5.44	1	1	530000	1	0	0	0	0	0
L-ascorbate peroxidase 1, cytosolic OS=Arabidopsis thaliana GN=APX1 PE=1 SV=2	APX1	Q05431	6.13	27.544	250	4	1	1	590000	1	0	0	0	0	0
Calcium sensing receptor, chloroplastic OS=Arabidopsis thaliana GN=CAS PE=1 SV=1	CAS	Q9FN48	9.39	41.26	387	2.84	1	1	11000000	1	0	0	0	0	0
26S proteasome regulatory particle non-ATPase subunit 5A OS=Arabidopsis thaliana GN=EMB2107 PE=4 SV=1	EMB2107	F4KFD7	7.66	50.818	442	2.04	1	1	2700000	1	0	0	0	0	0
Glutamate decarboxylase 1 OS=Arabidopsis thaliana GN=GAD1 PE=1 SV=2	GAD1	Q42521	5.53	57.03	502	1.79	1	1	500000	1	0	0	0	0	0
At2g31890/F20M17.7 OS=Arabidopsis thaliana GN=RAP PE=1 SV=1	RAP	Q8VZE7	6.57	75.632	671	2.68	1	1	810000	1	0	0	0	0	0
Protein IQ-domain 29 OS=Arabidopsis thaliana GN=IQD29 PE=1 SV=1	IQD29	F4IRA9	9.6	69.719	636	2.36	1	1	470000	1	0	0	0	0	0
GTP-binding protein SAR1A OS=Arabidopsis thaliana GN=SAR1A PE=2 SV=1	SAR1A	O04834	7.53	22.016	193	5.7	1	1	0	1	0	0	0	0	0
Rhodanese-like domain-containing protein 4, chloroplastic OS=Arabidopsis thaliana GN=STR4 PE=1 SV=2	STR4	Q9M158	5.3	49.357	466	2.79	1	1	770000	1	0	0	0	0	0
Trans-cinnamate 4-monooxygenase OS=Arabidopsis thaliana GN=CYP73A5 PE=2 SV=1	CYP73A5	P92994	8.78	57.756	505	1.98	1	1	1200000	1	0	0	0	0	0
Chlorophyll a-b binding protein CP29.2, chloroplastic OS=Arabidopsis thaliana GN=LHCB4.2 PE=1 SV=1	LHCB4	Q9XF88	6.24	31.174	287	3.48	1	1	19000000	1	0	0	0	0	0
Isoform 2 of Asparagine synthetase [glutamine-hydrolyzing] 2 OS=Arabidopsis thaliana GN=ASN2	ASN2	Q9LV77-2	6.46	65.117	579	3.11	1	1	3600000	1	0	0	0	0	0
Aquaporin PIP1-2 OS=Arabidopsis thaliana GN=PIP1B PE=3 SV=1	PIP1B	A8MRW1	8.51	32.434	301	3.65	1	1	3800000	1	0	0	0	0	0
Annexin D4 OS=Arabidopsis thaliana GN=ANN4 PE=2 SV=1	ANN4	Q9ZVJ6	7.37	36.199	319	6.58	1	1	0	1	0	0	0	0	0
Thiamine thiazole synthase, chloroplastic OS=Arabidopsis thaliana GN=THI1 PE=1 SV=1	THI1	Q38814	6.23	36.641	349	3.72	1	1	660000	1	0	0	0	0	0
60S ribosomal protein L23 OS=Arabidopsis thaliana GN=RPL23A PE=2 SV=3	RPL23A	P49690	10.48	15.017	140	7.14	1	1	16000000	1	0	0	0	0	0
Brefeldin A-inhibited guanine nucleotide-exchange protein 5 OS=Arabidopsis thaliana GN=BIG5 PE=1 SV=2	BIG5	F4IXW2	5.58	192.76	1739	1.32	1	1	1600000	1	0	0	0	0	0
60S ribosomal protein L13-1 OS=Arabidopsis thaliana GN=RPL13B PE=1 SV=1	RPL13B	P41127	11.02	23.752	206	5.34	1	1	0	1	0	0	0	0	0
60S ribosomal protein L29-2 OS=Arabidopsis thaliana GN=At3g06680 PE=4 SV=1	At3g06680	F4JC32	10.55	9.383	83	12.05	1	1	3200000	1	0	0	0	0	0
60S ribosomal protein L8-1 OS=Arabidopsis thaliana GN=RPL8A PE=1 SV=2	RPL8A	P46286	10.9	27.842	258	4.65	1	1	530000	1	0	0	0	0	0
Cysteine synthase OS=Arabidopsis thaliana GN=OASC PE=2 SV=1	OASC	B9DFR6	8.37	46.086	433	2.77	1	1	270000	1	0	0	0	0	0
Aldehyde dehydrogenase family 3 member F1 OS=Arabidopsis thaliana GN=ALDH3F1 PE=2 SV=2	ALDH3F1	Q70E96	8.07	53.581	484	2.27	1	1	1400000	1	0	0	0	0	0
Jacalin-related lectin 33 OS=Arabidopsis thaliana GN=JAL33 PE=1 SV=1	JAL33	O04311	5.22	32.003	300	4.33	1	1	430000	1	25.33	4	4	2400000	5
60S ribosomal protein L38 OS=Arabidopsis thaliana GN=RPL38A PE=3 SV=1	RPL38A	O22860	9.94	8.116	69	17.39	1	1	880000	1	0	0	0	0	0
60S ribosomal protein L37a-2 OS=Arabidopsis thaliana GN=RPL37AC PE=3 SV=1	RPL37AC	Q8RXU5	10.23	10.234	92	17.39	1	1	1400000	1	0	0	0	0	0
AAA-type ATPase family protein OS=Arabidopsis thaliana GN=At5g16930 PE=2 SV=1	At5g16930	Q8RXI0	9.52	70.949	644	1.4	1	1	590000	1	0	0	0	0	0
Cell division protein FtsZ homolog 2-1, chloroplastic OS=Arabidopsis thaliana GN=FTSZ2-1 PE=1 SV=2	FTSZ2-1	O82533	5.71	50.69	478	3.35	1	1	2100000	1	0	0	0	0	0
Putative uncharacterized protein F13G24.250 OS=Arabidopsis thaliana GN=F13G24.250 PE=1 SV=1	F13G24	Q9SD79	9.28	16.57	158	5.7	1	1	0	1	0	0	0	0	0
Translationally-controlled tumor protein 1 OS=Arabidopsis thaliana GN=TCTP1 PE=1 SV=2	TCTP1	P31265	4.64	18.898	168	5.36	1	1	1000000	1	0	0	0	0	0
Histone H3.3 OS=Arabidopsis thaliana GN=At4g40030 PE=3 SV=1	At4g40030	A8MRL0	11.14	18.69	164	4.27	1	1	51000000	1	4.27	1	1	5500000	1
AT3g17020/K14A17_14 OS=Arabidopsis thaliana GN=At3g17020 PE=2 SV=1	At3g17020	Q9LSP5	6.92	17.764	163	11.04	1	1	300000	1	0	0	0	0	0
At5g05370 OS=Arabidopsis thaliana GN=At5g05370 PE=2 SV=1	At5g05370	Q9FLB7	9.48	8.413	72	16.67	1	1	1700000	1	0	0	0	0	0
Regulatory protein NPR6 OS=Arabidopsis thaliana GN=NPR6 PE=1 SV=1	NPR6	Q9M1I7	6.46	51.752	467	5.35	1	1	390000	1	0	0	0	0	0
Profilin-2 OS=Arabidopsis thaliana GN=PRO2 PE=2 SV=1	PRO2	Q42418	5.02	13.989	131	14.5	1	1	890000	1	14.5	1	1	280000	1
At4g22010 OS=Arabidopsis thaliana GN=sks4 PE=2 SV=1	sks4	O65449	9.89	60.418	541	2.22	1	1	1700000	1	9.06	3	3	1400000	4
Ferredoxin-1, chloroplastic OS=Arabidopsis thaliana GN=FD1 PE=1 SV=1	FD1	O04090	4.54	15.887	148	6.76	1	1	4400000	1	0	0	0	0	0
60S acidic ribosomal protein P0-3 OS=Arabidopsis thaliana GN=RPP0C PE=1 SV=1	RPP0C	P57691	5.15	34.369	323	4.02	1	1	380000	1	0	0	0	0	0
At1g29790 OS=Arabidopsis thaliana GN=At1g29790 PE=2 SV=1	At1g29790	Q8RWB7	9.39	41.929	378	3.44	1	1	790000	1	0	0	0	0	0
Coatomer subunit beta-2 OS=Arabidopsis thaliana GN=At4g31490 PE=2 SV=2	At4g31490	Q9SV20	6.01	106.01	948	1.48	1	1	430000	1	0	0	0	0	0
Thylakoid ADP,ATP carrier protein, chloroplastic OS=Arabidopsis thaliana GN=TAAC PE=1 SV=1	TAAC	Q9M024	9.8	45.062	415	2.65	1	1	210000	1	0	0	0	0	0
Photosystem I reaction center subunit N OS=Arabidopsis thaliana GN=PSAN PE=1 SV=1	PSAN	F4KC80	9.32	19.335	181	5.52	1	1	1000000	1	0	0	0	0	0
Peptidyl-prolyl cis-trans isomerase CYP20-3 OS=Arabidopsis thaliana GN=ROC4 PE=4 SV=1	ROC4	F4IX26	9.1	34.296	313	3.83	1	1	640000	1	0	0	0	0	0
Proteasome subunit alpha type-1-A OS=Arabidopsis thaliana GN=PAF1 PE=1 SV=3	PAF1	P34066	5.08	30.457	278	3.6	1	1	0	1	0	0	0	0	0
Annexin D2 OS=Arabidopsis thaliana GN=ANN2 PE=1 SV=1	ANN2	Q9XEE2	6.1	36.244	317	5.36	1	1	1300000	1	0	0	0	0	0
Cysteine protease RD19A OS=Arabidopsis thaliana GN=RD19A PE=1 SV=1	RD19A	P43296	7.17	40.393	368	4.08	1	1	770000	1	0	0	0	0	0
Uncharacterized protein OS=Arabidopsis thaliana GN=At3g23450 PE=4 SV=1	At3g23450	Q9LW52	10.81	34.845	452	7.96	1	1	3000000	1	0	0	0	0	0
Eukaryotic translation initiation factor 3 subunit G OS=Arabidopsis thaliana GN=EIF3G1 PE=3 SV=1	EIF3G1	F4J6A1	7.39	35.641	321	3.12	1	1	0	1	0	0	0	0	0
30S ribosomal protein S3, chloroplastic OS=Arabidopsis thaliana GN=rps3 PE=3 SV=1	rps3	P56798	9.48	25.173	218	5.05	1	1	1400000	1	0	0	0	0	0
Phosphoglucan phosphatase DSP4, chloroplastic OS=Arabidopsis thaliana GN=DSP4 PE=1 SV=1	DSP4	Q9FEB5	6.55	42.599	379	3.43	1	1	2300000	1	0	0	0	0	0
Clathrin heavy chain 1 OS=Arabidopsis thaliana GN=CHC1 PE=1 SV=1	CHC1	Q0WNJ6	5.4	193.122	1705	0.88	1	1	430000	1	0	0	0	0	0
Putative small nuclear ribonucleoprotein D2 OS=Arabidopsis thaliana GN=At2g47640 PE=4 SV=1	At2g47640	Q8RUH0	9.92	12.627	109	9.17	1	1	31000000	1	0	0	0	0	0
Early light-induced protein 2, chloroplastic OS=Arabidopsis thaliana GN=ELIP2 PE=1 SV=1	ELIP2	Q94K66	9.64	20.331	193	7.25	1	1	0	1	0	0	0	0	0
Probable elongation factor 1-gamma 1 OS=Arabidopsis thaliana GN=At1g09640 PE=2 SV=1	At1g09640	O04487	5.48	46.631	414	2.66	1	1	0	1	0	0	0	0	0
Beta-glucosidase 22 OS=Arabidopsis thaliana GN=BGLU22 PE=1 SV=1	BGLU22	Q9C8Y9	7.21	59.743	524	1.53	1	1	26000000	1	8.97	5	1	4900000	6
AT2G33120 protein OS=Arabidopsis thaliana GN=SAR1 PE=2 SV=1	SAR1	B9DH97	8.78	25.795	229	4.8	1	1	3200000	1	0	0	0	0	0
Fumarylacetoacetate hydrolase-like protein OS=Arabidopsis thaliana GN=dl4011w PE=4 SV=2	dl4011w	O23443	7.49	24.139	222	3.6	1	1	4400000	1	0	0	0	0	0
Photosystem I reaction center subunit V, chloroplastic OS=Arabidopsis thaliana GN=PSAG PE=2 SV=1	PSAG	Q9S7N7	9.57	17.075	160	5.63	1	1	0	1	0	0	0	0	0
Putative uncharacterized protein MED24.18 OS=Arabidopsis thaliana GN=MED24.18 PE=2 SV=1	MED24	Q940I2	8.88	37.016	339	6.78	1	1	640000	1	0	0	0	0	0
Beta carbonic anhydrase 4 OS=Arabidopsis thaliana GN=BCA4 PE=1 SV=1	BCA4	Q94CE4	7.09	30.817	280	4.29	1	1	0	1	0	0	0	0	0
NADH dehydrogenase [ubiquinone] iron-sulfur protein 3 OS=Arabidopsis thaliana GN=NAD9 PE=2 SV=2	NAD9	Q95748	7.44	22.865	190	5.26	1	1	680000	1	0	0	0	0	0
Protein RETICULATA-RELATED 4, chloroplastic OS=Arabidopsis thaliana GN=RER4 PE=2 SV=1	RER4	Q94CJ5	7.43	41.297	386	3.11	1	1	1300000	1	0	0	0	0	0
DEAD-box ATP-dependent RNA helicase 11 OS=Arabidopsis thaliana GN=RH11 PE=1 SV=1	RH11	Q8LA13	6.68	65.985	612	2.12	1	1	0	1	0	0	0	0	0
60S acidic ribosomal protein P2-1 OS=Arabidopsis thaliana GN=At2g27720 PE=3 SV=1	At2g27720	F4IGR5	4.56	12.7	127	7.87	1	1	0	1	0	0	0	0	0
AT5g60980/MSL3_100 OS=Arabidopsis thaliana GN=At5g60980 PE=1 SV=1	At5g60980	Q9FME2	5.96	49.514	460	3.04	1	1	810000	1	0	0	0	0	0
AT0ZI1 protein OS=Arabidopsis thaliana GN=ATOZI1 PE=2 SV=1	ATOZI1	Q38842	8.87	8.6	80	16.25	1	1	370000	1	0	0	0	0	0
Transcription initiation factor TFIID subunit 14b OS=Arabidopsis thaliana GN=TAF14B PE=1 SV=1	TAF14B	Q9FH40	7.02	30.213	268	4.85	1	1	0	1	0	0	0	0	0
Photosystem I reaction center subunit VI-2, chloroplastic OS=Arabidopsis thaliana GN=PSAH2 PE=2 SV=1	PSAH2	Q9SUI6	9.91	15.264	145	7.59	1	1	550000	1	0	0	0	0	0
ATP synthase gamma chain 1, chloroplastic OS=Arabidopsis thaliana GN=ATPC1 PE=1 SV=1	ATPC1	Q01908	8	40.886	373	3.49	1	1	3800000	1	0	0	0	0	0
Mitochondrial import inner membrane translocase subunit TIM23-2 OS=Arabidopsis thaliana GN=TIM23-2 PE=1 SV=1	TIM23-2	Q38820	9.54	19.866	188	7.98	1	1	200000	1	0	0	0	0	0
Aconitate hydratase 2, mitochondrial OS=Arabidopsis thaliana GN=ACO2 PE=1 SV=2	ACO2	Q9SIB9	7.17	108.133	990	1.41	1	1	64000	1	0	0	0	0	0
Putative uncharacterized protein At1g10510 OS=Arabidopsis thaliana GN=emb2004 PE=2 SV=1	emb2004	Q93ZV8	7.58	64.682	605	2.31	1	1	2400000	1	0	0	0	0	0
ATP-dependent zinc metalloprotease FTSH 2, chloroplastic OS=Arabidopsis thaliana GN=FTSH2 PE=1 SV=1	FTSH2	O80860	6.35	74.111	695	2.16	1	1	780000	1	0	0	0	0	0
At2g44060 OS=Arabidopsis thaliana GN=At2g44060 PE=2 SV=1	At2g44060	O80576	4.84	36.014	325	5.54	1	1	680000	1	0	0	0	0	0
Pyrophosphate--fructose 6-phosphate 1-phosphotransferase subunit alpha 2 OS=Arabidopsis thaliana GN=PFP-ALPHA2 PE=2 SV=1	PFP-ALPHA2	Q9C9K3	7.23	67.516	617	1.46	1	1	5800000	1	0	0	0	0	0
AT2G34250 protein OS=Arabidopsis thaliana GN=At2g34250 PE=2 SV=1	At2g34250	O80774	9	52.064	475	2.11	1	1	980000	1	0	0	0	0	0
Probable cysteine protease RD21B OS=Arabidopsis thaliana GN=RD21B PE=1 SV=1	RD21B	Q9FMH8	6.21	51.171	463	4.32	1	1	580000	1	0	0	0	0	0
50S ribosomal protein L4, chloroplastic OS=Arabidopsis thaliana GN=RPL4 PE=2 SV=2	RPL4	O50061	8.94	30.54	282	4.96	1	1	570000	1	0	0	0	0	0
30S ribosomal protein S11, chloroplastic OS=Arabidopsis thaliana GN=rps11 PE=3 SV=1	rps11	P56802	12.25	15.014	138	6.52	1	1	470000	1	0	0	0	0	0
Isocitrate dehydrogenase [NAD] catalytic subunit 5, mitochondrial OS=Arabidopsis thaliana GN=IDH5 PE=2 SV=1	IDH5	Q945K7	6.79	40.599	374	4.01	1	1	2000000	1	0	0	0	0	0
Putative uncharacterized protein At2g14700 OS=Arabidopsis thaliana GN=At2g14700 PE=4 SV=1	At2g14700	Q9ZVK9	5.72	24.212	222	3.15	1	1	1400000	1	0	0	0	0	0
Probable fructose-bisphosphate aldolase 1, chloroplastic OS=Arabidopsis thaliana GN=FBA1 PE=1 SV=2	FBA1	Q9SJU4	6.58	42.904	399	2.76	1	1	4800000	1	0	0	0	0	0
Gamma-glutamyl peptidase 1 OS=Arabidopsis thaliana GN=GGP1 PE=1 SV=1	GGP1	Q9M0A7	5.69	28.367	250	3.2	1	1	870000	1	0	0	0	0	0
60S ribosomal protein L35a-3 OS=Arabidopsis thaliana GN=RPL35AC PE=3 SV=1	RPL35AC	Q9C912	10.68	12.908	112	10.71	1	1	1500000	1	0	0	0	0	0
Subtilisin-like protease SBT1.6 OS=Arabidopsis thaliana GN=SBT1.6 PE=2 SV=1	SBT1	O49607	9.35	80.996	764	2.36	1	1	520000	1	2.36	1	1	2200000	1
40S ribosomal protein S10-3 OS=Arabidopsis thaliana GN=RPS10C PE=2 SV=2	RPS10C	Q9LTF2	9.61	19.539	179	5.03	1	1	3600000	1	0	0	0	0	0
Protein decapping 5 OS=Arabidopsis thaliana GN=DCP5 PE=1 SV=1	DCP5	Q9C658	7.71	64.331	611	1.96	1	1	2600000	1	0	0	0	0	0
HSP90-like protein GRP94 OS=Arabidopsis thaliana GN=SHD PE=3 SV=1	SHD	F4JQ55	5.01	94.091	823	1.46	1	1	670000	1	0	0	0	0	0
2-isopropylmalate synthase 2, chloroplastic OS=Arabidopsis thaliana GN=IPMS2 PE=1 SV=1	IPMS2	Q9C550	6.37	68.094	631	2.22	1	1	1100000	1	0	0	0	0	0
Expressed protein OS=Arabidopsis thaliana GN=At2g14880 PE=1 SV=1	At2g14880	O82326	9.86	15.892	141	11.35	1	1	440000	1	0	0	0	0	0
At3g12080 OS=Arabidopsis thaliana GN=emb2738 PE=2 SV=1	emb2738	B5X565	6.52	73.081	663	2.56	1	1	380000	1	0	0	0	0	0
Probable ribose-5-phosphate isomerase 3, chloroplastic OS=Arabidopsis thaliana GN=RPI3 PE=1 SV=1	RPI3	Q9S726	6.02	29.287	276	5.07	1	1	300000	1	0	0	0	0	0
Alcohol dehydrogenase class-P OS=Arabidopsis thaliana GN=ADH1 PE=1 SV=2	ADH1	P06525	6.24	41.152	379	2.64	1	1	1300000	1	0	0	0	0	0
Rhodanese-like domain-containing protein 14, chloroplastic OS=Arabidopsis thaliana GN=At4g27700 PE=2 SV=1	At4g27700	Q94A65	8.68	24.857	224	7.14	1	1	1200000	1	0	0	0	0	0
3-ketoacyl-CoA thiolase 5, peroxisomal OS=Arabidopsis thaliana GN=KAT5 PE=2 SV=2	KAT5	Q570C8	7.4	47.925	457	1.97	1	1	0	1	0	0	0	0	0
V-type proton ATPase subunit G1 OS=Arabidopsis thaliana GN=VHA-G1 PE=2 SV=1	VHA-G1	O82628	6	12.389	110	12.73	1	1	2500000	1	0	0	0	0	0
DNA gyrase subunit B, mitochondrial OS=Arabidopsis thaliana GN=GYRBM PE=2 SV=1	GYRBM	Q94BZ7	8.72	81.003	732	2.05	1	1	0	1	0	0	0	0	0
GDSL esterase/lipase 22 OS=Arabidopsis thaliana GN=GLL22 PE=1 SV=1	GLL22	Q1H583	7.11	43.166	391	3.32	1	1	580000	1	29.92	9	8	3500000	16
26S proteasome non-ATPase regulatory subunit 4 homolog OS=Arabidopsis thaliana GN=RPN10 PE=1 SV=1	RPN10	P55034	4.6	40.732	386	4.15	1	1	1500000	1	0	0	0	0	0
60S ribosomal protein L11-2 OS=Arabidopsis thaliana GN=RPL11B PE=2 SV=2	RPL11B	P42794	9.92	20.848	182	7.69	1	1	5100000	1	0	0	0	0	0
Developmentally-regulated G-protein 3 OS=Arabidopsis thaliana GN=DRG3 PE=1 SV=1	DRG3	Q9SVA6	8.41	41.118	369	2.98	1	1	390000	1	0	0	0	0	0
50S ribosomal protein L3-1, chloroplastic OS=Arabidopsis thaliana GN=RPL3A PE=2 SV=1	RPL3A	Q9SKX4	10.43	29.345	271	4.8	1	1	4000000	1	0	0	0	0	0
Alba DNA/RNA-binding protein OS=Arabidopsis thaliana GN=At1g20220 PE=1 SV=1	At1g20220	Q944A2	9.92	33.743	315	2.86	1	1	0	1	0	0	0	0	0
Cytochrome b-c1 complex subunit 7-1 OS=Arabidopsis thaliana GN=QCR7-1 PE=1 SV=1	QCR7-1	Q9SUU5	9.73	14.518	122	8.2	1	1	14000000	1	0	0	0	0	0
Iron-sulfur assembly protein IscA-like 2, mitochondrial OS=Arabidopsis thaliana GN=At5g03905 PE=2 SV=2	At5g03905	Q8LCY2	8.15	17.403	158	6.96	1	1	0	1	0	0	0	0	0
GDP-mannose 3,5-epimerase OS=Arabidopsis thaliana GN=At5g28840 PE=1 SV=1	At5g28840	Q93VR3	6.21	42.731	377	4.24	1	1	580000	1	0	0	0	0	0
Long chain acyl-CoA synthetase 6, peroxisomal OS=Arabidopsis thaliana GN=LACS6 PE=1 SV=1	LACS6	Q8LPS1	7.93	76.555	701	1.57	1	1	1500000	1	0	0	0	0	0
Photosystem I reaction center subunit III, chloroplastic OS=Arabidopsis thaliana GN=PSAF PE=1 SV=1	PSAF	Q9SHE8	9.54	24.158	221	8.14	1	1	0	1	0	0	0	0	0
60S ribosomal protein L18-2 OS=Arabidopsis thaliana GN=RPL18B PE=1 SV=2	RPL18B	P42791	10.98	20.913	187	5.88	1	1	0	1	0	0	0	0	0
40S ribosomal protein S2-3 OS=Arabidopsis thaliana GN=RPS2C PE=1 SV=2	RPS2C	P49688	10.29	30.859	285	5.26	1	1	1500000	1	0	0	0	0	0
Non-specific lipid-transfer protein 1 OS=Arabidopsis thaliana GN=LTP1 PE=2 SV=1	LTP1	Q42589	8.95	11.747	118	6.78	1	1	2800000	1	0	0	0	0	0
Dirigent protein 6 OS=Arabidopsis thaliana GN=DIR6 PE=1 SV=1	DIR6	Q9SUQ8	8.35	21.398	187	6.42	1	1	0	1	0	0	0	0	0
Protein DJ-1 homolog A OS=Arabidopsis thaliana GN=DJ1A PE=1 SV=1	DJ1A	Q9FPF0	5.41	41.831	392	3.06	1	1	490000	1	0	0	0	0	0
Embryo-specific protein 3, (ATS3) OS=Arabidopsis thaliana GN=At2g41470 PE=2 SV=1	At2g41470	Q681K2	8.82	19.936	179	5.03	1	1	550000	1	0	0	0	0	0
CTC-interacting domain 11 protein OS=Arabidopsis thaliana GN=CID11 PE=4 SV=1	CID11	F4IEC7	7.12	44.286	406	3.2	1	1	0	1	0	0	0	0	0
AT3g20370/MQC12_13 OS=Arabidopsis thaliana GN=At3g20370 PE=2 SV=1	At3g20370	Q9LTQ5	6.58	43.422	379	0	0	0	0	0	3.69	1	1	870000	1
Jacalin-related lectin 4 OS=Arabidopsis thaliana GN=JAL4 PE=2 SV=1	JAL4	Q9LQ31	6.65	81.792	745	0	0	0	0	0	1.88	1	1	920000	1
AT5g26280/T19G15_130 OS=Arabidopsis thaliana GN=At5g26280 PE=2 SV=1	At5g26280	Q93Z83	8.54	39.421	350	0	0	0	0	0	10.29	3	3	2000000	4
GDSL esterase/lipase ESM1 OS=Arabidopsis thaliana GN=ESM1 PE=1 SV=1	ESM1	Q9LJG3	7.72	44.032	392	0	0	0	0	0	11.48	3	3	1400000	4
Inactive GDSL esterase/lipase-like protein 25 OS=Arabidopsis thaliana GN=MVP1 PE=1 SV=1	MVP1	Q7XA74	6.73	46.053	417	0	0	0	0	0	6.47	2	2	2300000	2
60S ribosomal protein L36a OS=Arabidopsis thaliana GN=At4g14320 PE=3 SV=1	At4g14320	F4JUQ4	9.67	17.247	154	0	0	0	0	0	13.64	1	1	0	1
WEB family protein At3g56270 OS=Arabidopsis thaliana GN=At3g56270 PE=2 SV=1	At3g56270	Q9LYL6	6.99	51.207	446	0	0	0	0	0	4.04	1	1	7200000	1
Histone acetyltransferase HAC4 OS=Arabidopsis thaliana GN=HAC4 PE=2 SV=2	HAC4	Q9LG11	8.88	166.694	1470	0	0	0	0	0	1.22	1	1	11000000	1
Cytochrome P450 71B14 OS=Arabidopsis thaliana GN=CYP71B14 PE=2 SV=1	CYP71B14	P58051	8.94	56.863	496	0	0	0	0	0	3.23	1	1	160000	1

## Sheet: N-TAP-ARP6 1-2
							N-TAP-ARP6 1-2					WT
Description	Gene	Accession	TAIRID	CalcPI	MW[kDA]	#AA	Coverage	#Peptide	#UniquePeptides	Area	#PSMs	Coverage	#Peptide	#UniquePeptides	Area	#PSMs
ARP6-streptavidin OS=Arabidopsis thaliana GN=BAIT-ARP6	BAIT-ARP6	A111111111	#N/A	5.76	67.456	611	48.12	35	35	510000000	263	2.95	1	1	19000000	1
Polyubiquitin 8 OS=Arabidopsis thaliana GN=UBQ8 PE=3 SV=1	UBQ8	Q39256	AT3G09790	9.03	71.724	631	8.24	3	3	940000	169	2.54	1	1	1500000	398
Chaperonin 60 subunit alpha 1, chloroplastic OS=Arabidopsis thaliana GN=CPN60A1 PE=1 SV=2	CPN60A1	P21238	AT2G28000	5.19	62.034	586	52.73	31	30	130000000	98	0	0	0	0	0
T-complex protein 1 subunit theta OS=Arabidopsis thaliana GN=CCT8 PE=1 SV=1	CCT8	Q94K05	AT3G03960	5.35	58.902	549	65.03	34	34	77000000	95	0	0	0	0	0
Probable mediator of RNA polymerase II transcription subunit 37e OS=Arabidopsis thaliana GN=MED37E PE=1 SV=3	MED37E	P22953	AT5G02500	5.12	71.313	651	52.38	33	11	54000000	95	0	0	0	0	0
Chaperonin 60 subunit beta 2, chloroplastic OS=Arabidopsis thaliana GN=CPN60B2 PE=1 SV=1	CPN60B2	Q9LJE4	AT3G13470	5.73	63.302	596	56.04	36	12	31000000	93	0	0	0	0	0
T-complex protein 1 subunit beta OS=Arabidopsis thaliana GN=CCT2 PE=1 SV=1	CCT2	Q940P8	AT5G20890	5.87	57.25	527	59.77	29	29	73000000	91	0	0	0	0	0
Chaperonin 60 subunit beta 1, chloroplastic OS=Arabidopsis thaliana GN=CPN60B1 PE=1 SV=3	CPN60B1	P21240	AT1G55490	6.51	63.77	600	51.83	32	8	76000000	87	0	0	0	0	0
T-complex protein 1 subunit delta OS=Arabidopsis thaliana GN=CCT4 PE=1 SV=1	CCT4	Q9LV21	AT3G18190	7.68	57.739	536	61.38	28	28	62000000	75	0	0	0	0	0
RuvB-like protein 1 OS=Arabidopsis thaliana GN=RIN1 PE=1 SV=1	RIN1	Q9FMR9	AT5G22330	5.92	50.292	458	61.57	22	22	39000000	74	0	0	0	0	0
Heat shock 70 kDa protein 3 OS=Arabidopsis thaliana GN=HSP70-3 PE=1 SV=1	HSP70-3	O65719	AT3G09440	5.07	71.103	649	41.29	25	9	2300000	61	0	0	0	0	0
T-complex protein 1 subunit zeta 1 OS=Arabidopsis thaliana GN=CCT6A PE=1 SV=1	CCT6A	Q9M888	AT3G02530	6.21	58.913	535	44.49	22	7	17000000	58	0	0	0	0	0
Chaperonin 60 subunit beta 3, chloroplastic OS=Arabidopsis thaliana GN=CPN60B3 PE=1 SV=1	CPN60B3	C0Z361	AT5G56500	5.87	63.285	597	39.87	25	9	7700000	54	0	0	0	0	0
Glyceraldehyde-3-phosphate dehydrogenase GAPC2, cytosolic OS=Arabidopsis thaliana GN=GAPC2 PE=1 SV=1	GAPC2	Q9FX54	AT1G13440	7.18	36.89	338	56.51	21	20	45000000	53	0	0	0	0	0
T-complex protein 1 subunit epsilon OS=Arabidopsis thaliana GN=CCT5 PE=1 SV=1	CCT5	O04450	AT1G24510	5.66	59.347	535	54.95	27	27	19000000	53	0	0	0	0	0
T-complex protein 1 subunit zeta 2 OS=Arabidopsis thaliana GN=CCT6B PE=1 SV=1	CCT6B	Q8L7N0	AT5G16070	6.25	58.891	535	43.74	20	5	4100000	49	0	0	0	0	0
T-complex protein 1 subunit gamma OS=Arabidopsis thaliana GN=CCT3 PE=1 SV=1	CCT3	Q84WV1	AT5G26360	5.77	60.301	555	48.29	25	25	42000000	49	0	0	0	0	0
Probable mediator of RNA polymerase II transcription subunit 37c OS=Arabidopsis thaliana GN=MED37D PE=1 SV=2	MED37D	P22954	AT5G02490	5.12	71.342	653	25.11	18	2	1900000	49	0	0	0	0	0
Probable mediator of RNA polymerase II transcription subunit 37c OS=Arabidopsis thaliana GN=MED37C PE=1 SV=1	MED37C	Q9LHA8	AT3G12580	5.25	71.057	650	32.15	20	4	2500000	46	0	0	0	0	0
T-complex protein 1 subunit eta OS=Arabidopsis thaliana GN=CCT7 PE=1 SV=1	CCT7	Q9SF16	AT3G11830	6.39	59.739	557	50.27	26	26	42000000	46	0	0	0	0	0
Beta-glucosidase 23 OS=Arabidopsis thaliana GN=BGLU23 PE=1 SV=1	BGLU23	Q9SR37	AT3G09260	6.92	59.683	524	43.32	17	17	13000000	45	0	0	0	0	0
RuvB-like helicase OS=Arabidopsis thaliana GN=At5g67630 PE=2 SV=1	At5g67630	Q9FJW0	AT5G67630	5.55	52.081	469	46.91	22	20	45000000	44	0	0	0	0	0
Ribulose bisphosphate carboxylase/oxygenase activase, chloroplastic OS=Arabidopsis thaliana GN=RCA PE=1 SV=2	RCA	P10896	AT2G39730	6.15	51.948	474	46.41	19	19	22000000	40	0	0	0	0	0
T-complex protein 1 subunit alpha OS=Arabidopsis thaliana GN=CCT1 PE=1 SV=1	CCT1	P28769	AT3G20050	6.3	59.192	545	33.76	18	18	36000000	37	0	0	0	0	0
Inactive GDSL esterase/lipase-like protein 23 OS=Arabidopsis thaliana GN=GLL23 PE=1 SV=1	GLL23	Q8W4H8	AT1G54010	8.07	43.116	386	34.2	11	10	16000000	36	0	0	0	0	0
Chaperonin CPN60, mitochondrial OS=Arabidopsis thaliana GN=CPN60 PE=1 SV=2	CPN60	P29197	AT3G23990	5.78	61.242	577	42.63	23	11	8000000	36	0	0	0	0	0
Chaperonin CPN60-like 1, mitochondrial OS=Arabidopsis thaliana GN=At2g33210 PE=2 SV=1	At2g33210	Q8L7B5	AT2G33210	6.68	61.939	585	38.97	21	9	2000000	33	0	0	0	0	0
Elongation factor 1-alpha 1 OS=Arabidopsis thaliana GN=A1 PE=1 SV=1	A1	P0DH99	AT1G07940	9.11	49.471	449	30.51	13	13	33000000	27	0	0	0	0	0
Jacalin-related lectin 34 OS=Arabidopsis thaliana GN=JAL34 PE=1 SV=1	JAL34	O04310	AT3G16460	5.5	72.43	705	26.67	16	16	2700000	27	0	0	0	0	0
PYK10-binding protein 1 OS=Arabidopsis thaliana GN=PBP1 PE=1 SV=1	PBP1	O04314	AT3G16420	5.77	32.138	298	29.19	7	7	24000000	18	0	0	0	0	0
Actin-related protein 4 OS=Arabidopsis thaliana GN=ARP4 PE=1 SV=1	ARP4	Q84M92	AT1G18450	5.35	48.905	441	37.19	11	11	8600000	18	0	0	0	0	0
Actin-2 OS=Arabidopsis thaliana GN=ACT2 PE=1 SV=1	ACT2	Q96292	AT3G18780	5.58	41.85	377	32.89	9	5	7200000	16	2.65	1	1	420000	1
Actin-1 OS=Arabidopsis thaliana GN=ACT1 PE=1 SV=1	ACT1	P0CJ46	AT2G37620	5.49	41.771	377	31.3	9	1	560000	15	2.65	1	1	420000	1
Actin-4 OS=Arabidopsis thaliana GN=ACT4 PE=1 SV=1	ACT4	P53494	AT5G59370	5.58	41.752	377	31.3	9	1	1700000	15	2.65	1	1	420000	1
Protein PHOTOPERIOD-INDEPENDENT EARLY FLOWERING 1 OS=Arabidopsis thaliana GN=PIE1 PE=1 SV=1	PIE1	Q7X9V2	AT3G12810	5.34	233.901	2055	7.83	12	12	2400000	14	0	0	0	0	0
5-methyltetrahydropteroyltriglutamate--homocysteine methyltransferase 1 OS=Arabidopsis thaliana GN=MS1 PE=1 SV=1	MS1	O50008	AT5G17920	6.51	84.304	765	14.9	9	9	2300000	13	0	0	0	0	0
Protochlorophyllide reductase B, chloroplastic OS=Arabidopsis thaliana GN=PORB PE=1 SV=3	PORB	P21218	AT4G27440	9.16	43.332	401	13.47	6	6	4700000	12	0	0	0	0	0
Tubulin beta-3 chain OS=Arabidopsis thaliana GN=TUBB3 PE=2 SV=2	TUBB3	Q9ASR0	#N/A	4.81	50.701	450	14.67	5	2	2300000	12	0	0	0	0	0
Oleosin 21.2 kDa OS=Arabidopsis thaliana GN=At5g40420 PE=1 SV=1	At5g40420	Q39165	AT5G40420	9.36	21.266	199	31.66	8	8	21000000	11	0	0	0	0	0
GDSL esterase/lipase 22 OS=Arabidopsis thaliana GN=GLL22 PE=1 SV=1	GLL22	Q1H583	AT1G54000	7.11	43.166	391	20.97	5	4	1400000	10	0	0	0	0	0
Jacalin-related lectin 33 OS=Arabidopsis thaliana GN=JAL33 PE=1 SV=1	JAL33	O04311	AT3G16450	5.22	32.003	300	25.67	5	5	1600000	8	0	0	0	0	0
Heat shock protein 81-2 OS=Arabidopsis thaliana GN=HSP81-2 PE=1 SV=1	HSP81-2	F4K6B6	AT5G56030	5.03	83.075	728	7.14	7	7	1800000	8	0	0	0	0	0
Mediator of RNA polymerase II transcription subunit 37a OS=Arabidopsis thaliana GN=MED37A PE=1 SV=1	MED37A	Q9LKR3	AT5G28540	5.17	73.584	669	4.04	3	1	110000	8	0	0	0	0	0
Translational initiation factor 4A-1 OS=Arabidopsis thaliana GN=EIF4A1 PE=1 SV=1	EIF4A1	F4JEL4	AT3G13920	6.35	46.92	415	14.7	5	5	1400000	7	0	0	0	0	0
Elongation factor Tu, chloroplastic OS=Arabidopsis thaliana GN=TUFA PE=1 SV=1	TUFA	P17745	AT4G20360	6.19	51.598	476	10.92	5	5	4300000	7	0	0	0	0	0
Histone H2B.11 OS=Arabidopsis thaliana GN=At5g59910 PE=1 SV=5	At5g59910	P40283	AT5G59910	9.99	16.439	150	32	5	5	28000000	7	0	0	0	0	0
SWR1-complex protein 4 OS=Arabidopsis thaliana GN=SWC4 PE=1 SV=1	SWC4	Q8VZL6	AT2G47210	9.23	49.793	441	14.97	5	5	1100000	6	0	0	0	0	0
Glyceraldehyde-3-phosphate dehydrogenase GAPCP1, chloroplastic OS=Arabidopsis thaliana GN=GAPCP1 PE=1 SV=1	GAPCP1	Q9SAJ6	AT1G79530	8.63	44.803	422	17.3	5	4	1300000	6	0	0	0	0	0
S-adenosylmethionine synthase 3 OS=Arabidopsis thaliana GN=METK3 PE=1 SV=1	METK3	Q9SJL8	AT2G36880	6.18	42.471	390	13.33	4	2	87000	6	0	0	0	0	0
SWR1 complex subunit 6 OS=Arabidopsis thaliana GN=SWC6 PE=1 SV=1	SWC6	Q9FHW2	AT5G37055	8.29	19.124	171	16.96	3	3	0	6	0	0	0	0	0
Oleosin 18.5 kDa OS=Arabidopsis thaliana GN=At4g25140 PE=1 SV=1	At4g25140	P29525	AT4G25140	9.44	18.558	173	16.76	3	3	24000000	6	0	0	0	0	0
Tubulin beta-5 chain OS=Arabidopsis thaliana GN=TUBB5 PE=2 SV=1	TUBB5	P29513	AT1G20010	4.77	50.31	449	10.47	4	1	0	6	0	0	0	0	0
Oleosin 5 OS=Arabidopsis thaliana GN=At3g01570 PE=2 SV=1	At3g01570	Q9SS98	AT3G01570	7.77	19.742	183	12.02	3	3	2600000	6	0	0	0	0	0
Tubulin alpha-2 chain OS=Arabidopsis thaliana GN=TUBA2 PE=2 SV=2	TUBA2	B9DGT7	#N/A	5.06	49.509	450	11.33	3	3	1300000	5	0	0	0	0	0
S-adenosylmethionine synthase 4 OS=Arabidopsis thaliana GN=METK4 PE=1 SV=1	METK4	Q9LUT2	AT3G17390	5.81	42.769	393	14.25	4	2	0	5	0	0	0	0	0
Chaperonin CPN60-like 2, mitochondrial OS=Arabidopsis thaliana GN=At3g13860 PE=2 SV=2	At3g13860	Q93ZM7	AT3G13860	6.1	60.429	572	8.39	5	5	2300000	5	0	0	0	0	0
Pectinacetylesterase family protein OS=Arabidopsis thaliana GN=At4g19410 PE=3 SV=1	At4g19410	F4JT64	AT4G19410	9.04	55.797	517	6.58	3	3	970000	5	0	0	0	0	0
Oleosin 20.3 kDa OS=Arabidopsis thaliana GN=OL2 PE=2 SV=1	OL2	Q42431	AT3G27660	7.58	20.301	191	14.14	2	2	27000000	5	0	0	0	0	0
Chaperone protein dnaJ 3 OS=Arabidopsis thaliana GN=ATJ3 PE=1 SV=2	ATJ3	Q94AW8	AT3G44110	6.11	46.415	420	8.57	3	3	1400000	5	0	0	0	0	0
Ribulose bisphosphate carboxylase large chain OS=Arabidopsis thaliana GN=rbcL PE=1 SV=1	rbcL	O03042	ATCG00490	6.29	52.922	479	5.64	3	3	860000	4	0	0	0	0	0
Methyl-CpG-binding domain-containing protein 9 OS=Arabidopsis thaliana GN=MBD9 PE=2 SV=1	MBD9	Q9SGH2	AT3G01460	5.52	240.279	2176	2.16	4	4	1400000	4	0	0	0	0	0
3-ketoacyl-CoA thiolase 2, peroxisomal OS=Arabidopsis thaliana GN=PED1 PE=1 SV=2	PED1	Q56WD9	AT2G33150	8.34	48.548	462	13.64	3	3	270000	4	0	0	0	0	0
RuvB-like helicase OS=Arabidopsis thaliana GN=T16K5.180 PE=3 SV=1	T16K5	Q9M2X5	AT3G49830	5.55	52.668	473	6.55	3	1	0	4	0	0	0	0	0
Geranylgeranyl diphosphate reductase, chloroplastic OS=Arabidopsis thaliana GN=CHLP PE=1 SV=1	CHLP	Q9CA67	AT1G74470	8.91	51.805	467	5.35	2	2	1400000	3	0	0	0	0	0
Mediator of RNA polymerase II transcription subunit 36a OS=Arabidopsis thaliana GN=MED36A PE=1 SV=2	MED36A	Q94AH9	AT4G25630	10.08	33.632	320	8.44	2	2	140000	3	0	0	0	0	0
SWR1 complex subunit 2 OS=Arabidopsis thaliana GN=SWC2 PE=1 SV=1	SWC2	F4IP06	AT2G36740	5.21	42.122	365	12.6	3	3	4900000	3	0	0	0	0	0
AT4g30010/F6G3_40 OS=Arabidopsis thaliana GN=F6G3.40 PE=2 SV=1	F6G3	Q9SZV4	AT4G30010	9.31	10.432	90	18.89	2	2	3100000	3	0	0	0	0	0
Ribulose bisphosphate carboxylase small chain OS=Arabidopsis thaliana GN=At5g38410 PE=3 SV=1	At5g38410	F4KA76	AT5G38410	8.03	19.383	174	16.67	3	1	0	3	0	0	0	0	0
Small nuclear ribonucleoprotein SmD3b OS=Arabidopsis thaliana GN=SMD3B PE=2 SV=1	SMD3B	Q9LM92	AT1G20580	10.27	14.229	131	16.03	3	2	600000	3	0	0	0	0	0
Magnesium-protoporphyrin IX monomethyl ester [oxidative] cyclase, chloroplastic OS=Arabidopsis thaliana GN=CRD1 PE=1 SV=2	CRD1	Q9M591	AT3G56940	8.38	47.6	409	9.54	3	3	1600000	3	0	0	0	0	0
Ribulose bisphosphate carboxylase small chain 1A, chloroplastic OS=Arabidopsis thaliana GN=RBCS-1A PE=1 SV=2	RBCS-1A	P10795	AT1G67090	7.71	20.203	180	21.67	3	1	0	3	0	0	0	0	0
12S seed storage protein CRC OS=Arabidopsis thaliana GN=CRC PE=1 SV=1	CRC	Q96318	AT4G28520	6.99	58.199	524	4.77	2	2	830000	3	0	0	0	0	0
12S seed storage protein CRA1 OS=Arabidopsis thaliana GN=CRA1 PE=1 SV=2	CRA1	P15455	AT5G44120	7.8	52.563	472	7.2	2	2	440000	3	0	0	0	0	0
PHD finger protein ALFIN-LIKE 5 OS=Arabidopsis thaliana GN=AL5 PE=2 SV=1	AL5	Q5XEM9	AT5G20510	4.86	29.573	260	8.46	2	2	470000	3	0	0	0	0	0
Nucleolin 1 OS=Arabidopsis thaliana GN=NUCL1 PE=1 SV=1	NUCL1	Q9FVQ1	AT1G48920	5.22	58.739	557	4.13	2	2	0	3	0	0	0	0	0
Putative actin-5 OS=Arabidopsis thaliana GN=ACT5 PE=5 SV=1	ACT5	Q8RYC2	AT2G42100	5.33	42.09	378	10.58	2	0	0	3	2.65	1	1	420000	1
PHD finger protein ALFIN-LIKE 6 OS=Arabidopsis thaliana GN=AL6 PE=2 SV=1	AL6	Q8S8M9	AT2G02470	5.11	28.829	256	8.59	2	2	1900000	2	0	0	0	0	0
2S seed storage protein 2 OS=Arabidopsis thaliana GN=AT2S2 PE=2 SV=1	AT2S2	P15458	AT4G27150	7.15	19.348	170	8.24	1	1	0	2	0	0	0	0	0
Pyruvate dehydrogenase E1 component subunit beta-1, mitochondrial OS=Arabidopsis thaliana GN=PDH2 PE=1 SV=2	PDH2	Q38799	AT5G50850	5.83	39.151	363	6.06	2	2	430000	2	0	0	0	0	0
Small nuclear ribonucleoprotein SmD3a OS=Arabidopsis thaliana GN=SMD3A PE=2 SV=1	SMD3A	Q9S7E6	AT1G76300	10.21	13.803	128	14.84	2	1	0	2	0	0	0	0	0
Phospho-2-dehydro-3-deoxyheptonate aldolase OS=Arabidopsis thaliana GN=F12K8.24 PE=3 SV=1	F12K8	Q9SK84	AT1G22410	8.32	58.29	527	5.12	1	1	1800000	2	0	0	0	0	0
26S protease regulatory subunit 6B homolog OS=Arabidopsis thaliana GN=RPT3 PE=1 SV=1	RPT3	Q9SEI4	AT5G58290	5.6	45.723	408	5.15	2	2	830000	2	0	0	0	0	0
ATP synthase subunit alpha, chloroplastic OS=Arabidopsis thaliana GN=atpA PE=1 SV=1	atpA	P56757	ATCG00120	5.25	55.294	507	4.14	2	2	140000	2	0	0	0	0	0
Chaperonin 60 subunit beta 4, chloroplastic OS=Arabidopsis thaliana GN=CPN60B4 PE=1 SV=1	CPN60B4	Q9C667	AT1G26230	9.16	66.755	611	2.95	2	1	0	2	0	0	0	0	0
Histone H4 OS=Arabidopsis thaliana GN=At1g07660 PE=1 SV=2	At1g07660	P59259	AT1G07660	11.47	11.402	103	25.24	2	2	640000	2	0	0	0	0	0
40S ribosomal protein S14-3 OS=Arabidopsis thaliana GN=RPS14C PE=2 SV=2	RPS14C	P42036	AT3G52580	10.59	16.228	150	18	2	2	850000	2	0	0	0	0	0
26S proteasome non-ATPase regulatory subunit 6 homolog OS=Arabidopsis thaliana GN=RPN7 PE=1 SV=1	RPN7	Q93Y35	AT4G24820	5.99	44.254	387	5.68	2	2	390000	2	0	0	0	0	0
Protein plastid transcriptionally active 16, chloroplastic OS=Arabidopsis thaliana GN=PTAC16 PE=1 SV=1	PTAC16	Q9STF2	AT3G46780	8.91	54.325	510	4.51	2	2	210000	2	0	0	0	0	0
26S proteasome non-ATPase regulatory subunit 1 homolog A OS=Arabidopsis thaliana GN=RPN2A PE=1 SV=1	RPN2A	O48844	AT2G32730	5.39	108.909	1004	1.69	1	1	140000	2	0	0	0	0	0
Inactive GDSL esterase/lipase-like protein 25 OS=Arabidopsis thaliana GN=MVP1 PE=1 SV=1	MVP1	Q7XA74	AT1G54030	6.73	46.053	417	6	2	2	1300000	2	0	0	0	0	0
Pyrophosphate--fructose 6-phosphate 1-phosphotransferase subunit beta 1 OS=Arabidopsis thaliana GN=PFP-BETA1 PE=1 SV=1	PFP-BETA1	Q8W4M5	AT1G12000	6.1	61.42	566	3.18	1	1	1300000	2	0	0	0	0	0
Trifunctional UDP-glucose 4,6-dehydratase/UDP-4-keto-6-deoxy-D-glucose 3,5-epimerase/UDP-4-keto-L-rhamnose-reductase RHM1 OS=Arabidopsis thaliana GN=RHM1 PE=1 SV=1	RHM1	Q9SYM5	AT1G78570	7.28	75.324	669	3.29	2	2	420000	2	0	0	0	0	0
Putative small nuclear ribonucleoprotein D2 OS=Arabidopsis thaliana GN=At2g47640 PE=4 SV=1	At2g47640	Q8RUH0	AT2G47640	9.92	12.627	109	23.85	2	2	450000	2	0	0	0	0	0
AT5g26280/T19G15_130 OS=Arabidopsis thaliana GN=At5g26280 PE=2 SV=1	At5g26280	Q93Z83	AT5G26280	8.54	39.421	350	5.71	2	2	470000	2	0	0	0	0	0
Mitochondrial phosphate carrier protein 3, mitochondrial OS=Arabidopsis thaliana GN=MPT3 PE=2 SV=1	MPT3	Q9FMU6	AT5G14040	9.2	40.064	375	5.33	2	2	0	2	0	0	0	0	0
Putative uncharacterized protein At2g40765 OS=Arabidopsis thaliana GN=At2g40765 PE=2 SV=1	At2g40765	Q94K78	AT2G40765	8.62	5.972	57	19.3	1	1	0	1	0	0	0	0	0
Protein decapping 5 OS=Arabidopsis thaliana GN=DCP5 PE=1 SV=1	DCP5	Q9C658	AT1G26110	7.71	64.331	611	1.96	1	1	520000	1	0	0	0	0	0
Eukaryotic translation initiation factor 5A-2 OS=Arabidopsis thaliana GN=ELF5A-2 PE=1 SV=1	ELF5A-2	Q93VP3	AT1G26630	5.94	17.129	159	6.29	1	1	0	1	0	0	0	0	0
Protein PROTON GRADIENT REGULATION 5, chloroplastic OS=Arabidopsis thaliana GN=PGR5 PE=1 SV=1	PGR5	Q9SL05	AT2G05620	10.65	14.284	133	8.27	1	1	0	1	0	0	0	0	0
Putative H/ACA ribonucleoprotein complex subunit 1-like protein 1 OS=Arabidopsis thaliana GN=At3g03920 PE=2 SV=1	At3g03920	Q8VZT0	AT3G03920	11.41	20.97	202	3.47	1	1	0	1	0	0	0	0	0
At1g80480 OS=Arabidopsis thaliana GN=T21F11.27 PE=2 SV=1	T21F11	Q9M8L6	AT1G80480	6.1	49.457	444	4.5	1	1	140000	1	0	0	0	0	0
ATP synthase subunit beta-3, mitochondrial OS=Arabidopsis thaliana GN=At5g08680 PE=2 SV=1	At5g08680	Q9C5A9	AT5G08680	6.49	59.822	559	1.97	1	1	530000	1	0	0	0	0	0
B3 domain-containing protein REM16 OS=Arabidopsis thaliana GN=REM16 PE=2 SV=1	REM16	Q8RYD1	AT4G33280	6.9	38.735	337	2.97	1	1	0	1	0	0	0	0	0
Putative uncharacterized protein At2g13640 OS=Arabidopsis thaliana GN=At2g13640 PE=4 SV=1	At2g13640	Q9SIT3	AT2G13640	9.99	44.436	384	3.13	1	1	0	1	0	0	0	0	0
Glyceraldehyde-3-phosphate dehydrogenase GAPB, chloroplastic OS=Arabidopsis thaliana GN=GAPB PE=1 SV=2	GAPB	P25857	AT1G42970	6.8	47.63	447	3.36	1	1	0	1	0	0	0	0	0
40S ribosomal protein S17-1 OS=Arabidopsis thaliana GN=RPS17A PE=2 SV=3	RPS17A	P49205	AT2G04390	10.04	16.037	141	8.51	1	1	220000	1	0	0	0	0	0
Uncharacterized protein OS=Arabidopsis thaliana GN=At4g09970 PE=4 SV=1	At4g09970	F4JKV4	AT4G09970	5.35	24.056	212	18.4	1	1	0	1	0	0	0	0	0
ABC transporter F family member 4 OS=Arabidopsis thaliana GN=ABCF4 PE=2 SV=1	ABCF4	Q9M1H3	AT3G54540	6.32	80.431	723	1.52	1	1	390000	1	0	0	0	0	0
Photosystem I reaction center subunit VI-2, chloroplastic OS=Arabidopsis thaliana GN=PSAH2 PE=2 SV=1	PSAH2	Q9SUI6	AT1G52230	9.91	15.264	145	7.59	1	1	0	1	0	0	0	0	0
Catalase-2 OS=Arabidopsis thaliana GN=CAT2 PE=2 SV=3	CAT2	P25819	AT4G35090	7.12	56.895	492	2.85	1	1	0	1	0	0	0	0	0
Alba DNA/RNA-binding protein OS=Arabidopsis thaliana GN=At1g76010 PE=2 SV=1	At1g76010	Q93VA8	AT1G76010	9.77	37.36	350	2.29	1	1	300000	1	0	0	0	0	0
UDP-glucose 6-dehydrogenase 1 OS=Arabidopsis thaliana GN=UGD1 PE=2 SV=1	UGD1	Q9FZE1	AT1G26570	6.18	52.938	481	2.08	1	1	1200000	1	0	0	0	0	0
Elongation factor 2 OS=Arabidopsis thaliana GN=LOS1 PE=1 SV=1	LOS1	Q9ASR1	AT1G56070	6.25	93.83	843	1.19	1	1	430000	1	0	0	0	0	0
Chlorophyll a-b binding protein, chloroplastic OS=Arabidopsis thaliana GN=F7H2.16 PE=1 SV=1	F7H2	Q9LMQ2	AT1G15820	7.4	27.505	258	4.65	1	1	320000	1	0	0	0	0	0
Stearoyl-[acyl-carrier-protein] 9-desaturase 6, chloroplastic OS=Arabidopsis thaliana GN=S-ACP-DES6 PE=2 SV=2	S-ACP-DES6	Q84VY3	AT1G43800	6.55	44.127	391	2.81	1	1	0	1	0	0	0	0	0
Phosphatidylinositol 3-and 4-kinase family protein with FAT domain OS=Arabidopsis thaliana GN=At2g17930 PE=3 SV=1	At2g17930	F4IPJ1	AT2G17930	7.28	436.075	3858	0.29	1	1	710000	1	0	0	0	0	0
Small nuclear ribonucleoprotein family protein OS=Arabidopsis thaliana GN=At4g02840 PE=4 SV=1	At4g02840	F4JHV8	AT4G02840	10.84	14.1	126	8.73	1	1	0	1	0	0	0	0	0
40S ribosomal protein SA OS=Arabidopsis thaliana GN=RPSAb PE=1 SV=1	RPSAb	F4J4W3	AT3G04770	9.63	37.276	332	5.42	1	1	740000	1	0	0	0	0	0
Beta-galactosidase 5 OS=Arabidopsis thaliana GN=BGAL5 PE=2 SV=1	BGAL5	Q9MAJ7	AT1G45130	8.25	81.392	732	4.1	1	1	0	1	0	0	0	0	0
Putative methylesterase 12, chloroplastic OS=Arabidopsis thaliana GN=MES12 PE=2 SV=1	MES12	Q940H7	AT4G09900	8.91	38.905	349	5.73	1	1	170000	1	0	0	0	0	0
Probable prefoldin subunit 5 OS=Arabidopsis thaliana GN=At5g23290 PE=2 SV=1	At5g23290	P57742	AT5G23290	5.71	16.4	151	11.92	1	1	160000	1	0	0	0	0	0
Phospholipase D gamma 1 OS=Arabidopsis thaliana GN=PLDGAMMA1 PE=1 SV=1	PLDGAMMA1	Q9T053	AT4G11850	8.15	95.527	858	0.82	1	1	1100000	1	0	0	0	0	0
Probable beta-D-xylosidase 7 OS=Arabidopsis thaliana GN=BXL7 PE=2 SV=2	BXL7	Q9SGZ5	AT1G78060	8.03	83.839	767	1.04	1	1	680000	1	0	0	0	0	0
Cysteine proteinase RD21A OS=Arabidopsis thaliana GN=RD21A PE=1 SV=1	RD21A	P43297	AT1G47128	5.41	50.933	462	3.46	1	1	640000	1	0	0	0	0	0
Putative uncharacterized protein AT4g23530 OS=Arabidopsis thaliana GN=F16G20.230 PE=2 SV=1	F16G20	O81749	AT4G23530	7.3	44.136	396	4.04	1	1	0	1	0	0	0	0	0
Auxin efflux carrier component 3 OS=Arabidopsis thaliana GN=PIN3 PE=1 SV=1	PIN3	Q9S7Z8	AT1G70940	8.27	69.421	640	5.16	1	1	0	1	0	0	0	0	0
Chromatin remodeling factor17 OS=Arabidopsis thaliana GN=CHR17 PE=4 SV=1	CHR17	F4JY25	AT5G18620	5.9	124.084	1072	1.4	1	1	730000	1	0	0	0	0	0
30S ribosomal protein S31, chloroplastic OS=Arabidopsis thaliana GN=RPS31 PE=1 SV=1	RPS31	O80439	AT2G38140	10.15	12.776	118	6.78	1	1	630000	1	0	0	0	0	0
F10A5.23 OS=Arabidopsis thaliana GN=At1g75550 PE=4 SV=1	At1g75550	Q9LQZ8	AT1G75550	9.33	17.18	167	30.54	1	1	0	1	0	0	0	0	0
Probable small nuclear ribonucleoprotein G OS=Arabidopsis thaliana GN=At2g23930 PE=2 SV=1	At2g23930	O82221	AT2G23930	9.25	8.834	80	18.75	1	1	0	1	0	0	0	0	0
Pentatricopeptide repeat-containing protein At3g54980, mitochondrial OS=Arabidopsis thaliana GN=At3g54980 PE=2 SV=1	At3g54980	Q9SV46	AT3G54980	5.9	94.999	851	1.41	1	1	800000	1	0	0	0	0	0
At2g07350/T13E11.12 OS=Arabidopsis thaliana GN=PFD1 PE=2 SV=1	PFD1	Q94AF7	AT2G07340	4.93	14.595	128	7.81	1	1	4000000	1	0	0	0	0	0
ATPase, F1 complex, alpha subunit protein OS=Arabidopsis thaliana GN=At2g07698 PE=3 SV=1	At2g07698	F4IMB5	AT2G07698	5.57	85.879	777	1.29	1	1	390000	1	0	0	0	0	0
Chlorophyll a-b binding protein 1, chloroplastic OS=Arabidopsis thaliana GN=LHCB1.3 PE=1 SV=1	LHCB1	P04778	AT1G29930	5.66	28.223	267	3.75	1	1	1300000	1	0	0	0	0	0
THO complex subunit 4B OS=Arabidopsis thaliana GN=ALY2 PE=1 SV=1	ALY2	Q8L719	AT5G02530	9.98	30.761	292	3.77	1	1	990000	1	0	0	0	0	0
Putative small nuclear ribonucleoprotein OS=Arabidopsis thaliana GN=At2g18740 PE=2 SV=1	At2g18740	Q9ZV45	AT2G18740	9.89	10.292	88	13.64	1	1	510000	1	0	0	0	0	0
Histone H2A variant 1 OS=Arabidopsis thaliana GN=H2AV PE=1 SV=1	H2AV	O23628	AT3G54560	10.32	14.532	136	10.29	1	1	660000	1	0	0	0	0	0
40S ribosomal protein S25-1 OS=Arabidopsis thaliana GN=RPS25A PE=3 SV=3	RPS25A	Q9SIW5	At2g16360	10.58	12.119	109	12.84	1	1	1400000	1	0	0	0	0	0
Probable pyridoxal 5'-phosphate synthase subunit PDX2 OS=Arabidopsis thaliana GN=PDX2 PE=1 SV=1	PDX2	Q8LAD0	AT5G60540	5.3	27.421	255	4.71	1	1	1100000	1	0	0	0	0	0
Plasma membrane ATPase OS=Arabidopsis thaliana GN=HA2 PE=1 SV=1	HA2	F4JPJ7	AT4G30190	7.14	108.247	981	1.12	1	1	68000	1	0	0	0	0	0
60S ribosomal protein L28-1 OS=Arabidopsis thaliana GN=RPL28A PE=2 SV=1	RPL28A	O82204	AT2G19730	10.58	15.886	143	6.99	1	1	160000	1	0	0	0	0	0
LIM domain-containing protein WLIM1 OS=Arabidopsis thaliana GN=WLIM1 PE=1 SV=1	WLIM1	Q94JX5	AT1G10200	8.84	21.026	190	7.89	1	1	730000	1	0	0	0	0	0
Photosystem I reaction center subunit N OS=Arabidopsis thaliana GN=PSAN PE=1 SV=1	PSAN	F4KC80	AT5G64040	9.32	19.335	181	5.52	1	1	0	1	0	0	0	0	0
E-Z type HEAT repeat-containing protein OS=Arabidopsis thaliana GN=At3g62530 PE=2 SV=1	At3g62530	Q94K48	AT3G62530	6.57	24.488	221	4.07	1	1	0	1	0	0	0	0	0
Phosphotransferases/inositol or phosphatidylinositol kinases OS=Arabidopsis thaliana GN=At4g36080 PE=3 SV=1	At4g36080	F4JPL0	AT4G36080	7.12	429.727	3804	0.34	1	1	290000	1	0	0	0	0	0
Protein DJ-1 homolog B OS=Arabidopsis thaliana GN=DJ1B PE=1 SV=1	DJ1B	Q9MAH3	AT1G53280	7.85	46.961	438	2.74	1	1	770000	1	0	0	0	0	0
Chlorophyll a-b binding protein 6, chloroplastic OS=Arabidopsis thaliana GN=LHCA1 PE=1 SV=1	LHCA1	Q01667	AT3G54890	6.68	25.979	241	5.81	1	1	200000	1	0	0	0	0	0
60S ribosomal protein L22-2 OS=Arabidopsis thaliana GN=RPL22B PE=2 SV=1	RPL22B	Q9M9W1	AT3G05560	9.55	14.009	124	9.68	1	1	1000000	1	0	0	0	0	0
Magnesium protoporphyrin IX methyltransferase, chloroplastic OS=Arabidopsis thaliana GN=CHLM PE=1 SV=1	CHLM	Q9SW18	AT4G25080	7.87	33.775	312	3.53	1	1	200000	1	0	0	0	0	0
Beta-ketoacyl-[acyl carrier protein] synthase I OS=Arabidopsis thaliana GN=KAS I PE=3 SV=1	KAS	F4KHF4	AT5G46290	8.21	52.061	489	2.25	1	1	1500000	1	0	0	0	0	0
26S proteasome non-ATPase regulatory subunit 14 homolog OS=Arabidopsis thaliana GN=RPN11 PE=1 SV=1	RPN11	Q9LT08	AT5G23540	6.8	34.332	308	3.9	1	1	360000	1	0	0	0	0	0
AT3g17020/K14A17_14 OS=Arabidopsis thaliana GN=At3g17020 PE=2 SV=1	At3g17020	Q9LSP5	AT3G17020	6.92	17.764	163	11.04	1	1	1100000	1	0	0	0	0	0
Isoform 2 of Asparagine synthetase [glutamine-hydrolyzing] 2 OS=Arabidopsis thaliana GN=ASN2	ASN2	Q9LV77-2	AT5G65010	6.46	65.117	579	1.9	1	1	0	1	0	0	0	0	0
AT5g51110/MWD22_5 OS=Arabidopsis thaliana GN=pdl1 PE=2 SV=1	pdl1	Q9LU63	AT5G51110	8.81	23.882	220	9.09	1	1	0	1	0	0	0	0	0
Photosystem I chlorophyll a/b-binding protein 3-1, chloroplastic OS=Arabidopsis thaliana GN=LHCA3 PE=1 SV=1	LHCA3	Q9SY97	AT1G61520	8.68	29.163	273	6.23	1	1	0	1	0	0	0	0	0

## Sheet: C-TAP-ARP6 10-2
							C-TAP-ARP6 10-2
Description	Gene	Accession	TAIR	CalcPI	MW[kDA]	#AA	Coverage	#Peptide	#UniquePeptides	Area	#PSMs
ARP6-streptavidin OS=Arabidopsis thaliana GN=BAIT-ARP6	BAIT-ARP6	A111111111	#N/A	5.76	67.5	611	60.88	28	28	3.1153e+10	430
Chaperonin 60 subunit beta 1, chloroplastic OS=Arabidopsis thaliana GN=CPN60B1 PE=1 SV=3	CPN60B1	P21240	AT1G55490	6.51	63.8	600	61.5	32	7	1.45607e+09	344
Chaperonin 60 subunit beta 2, chloroplastic OS=Arabidopsis thaliana GN=CPN60B2 PE=1 SV=1	CPN60B2	Q9LJE4	AT3G13470	5.73	63.3	596	57.72	31	7	5.51186e+08	332
Chaperonin 60 subunit alpha 1, chloroplastic OS=Arabidopsis thaliana GN=CPN60A1 PE=1 SV=2	CPN60A1	P21238	AT2G28000	5.19	62	586	63.99	30	29	5.89926e+09	217
Chaperonin 60 subunit beta 3, chloroplastic OS=Arabidopsis thaliana GN=CPN60B3 PE=1 SV=1	CPN60B3	C0Z361	AT5G56500	5.87	63.3	597	57.62	28	14	2.36878e+08	217
Ribulose bisphosphate carboxylase/oxygenase activase, chloroplastic OS=Arabidopsis thaliana GN=RCA PE=1 SV=2	RCA	P10896	AT2G39730	6.15	51.9	474	61.18	20	20	2.61366e+09	129
Glyceraldehyde-3-phosphate dehydrogenase GAPC1, cytosolic OS=Arabidopsis thaliana GN=GAPC1 PE=1 SV=2	GAPC1	P25858	AT3G04120	7.12	36.9	338	73.96	20	2	2.27068e+08	123
Probable mediator of RNA polymerase II transcription subunit 37e OS=Arabidopsis thaliana GN=MED37E PE=1 SV=3	MED37E	P22953	AT5G02500	5.12	71.3	651	61.6	34	10	9.35903e+08	122
Glyceraldehyde-3-phosphate dehydrogenase GAPC2, cytosolic OS=Arabidopsis thaliana GN=GAPC2 PE=1 SV=1	GAPC2	Q9FX54	AT1G13440	7.18	36.9	338	73.96	20	2	1.92012e+08	121
Tubulin beta-3 chain OS=Arabidopsis thaliana GN=TUBB3 PE=2 SV=2	TUBB3	Q9ASR0	#N/A	4.81	50.7	450	68.44	21	5	1.20201e+08	107
Tubulin beta-7 chain OS=Arabidopsis thaliana GN=TUBB7 PE=2 SV=1	TUBB7	P29515	AT2G29550	4.83	50.7	449	65.92	20	5	89203784	99
Heat shock 70 kDa protein 3 OS=Arabidopsis thaliana GN=HSP70-3 PE=1 SV=1	HSP70-3	O65719	AT3G09440	5.07	71.1	649	55.32	31	11	4.38981e+08	98
T-complex protein 1 subunit beta OS=Arabidopsis thaliana GN=CCT2 PE=1 SV=1	CCT2	Q940P8	AT5G20890	5.87	57.3	527	65.65	26	26	5.10312e+08	97
Tubulin beta-9 chain OS=Arabidopsis thaliana GN=TUBB9 PE=1 SV=1	TUBB9	P29517	AT4G20890	4.78	49.6	444	66.67	20	3	5.28459e+07	87
Tubulin beta-4 chain OS=Arabidopsis thaliana GN=TUBB4 PE=2 SV=2	TUBB4	P24636	AT5G44340	4.86	49.8	444	72.07	21	5	1.45728e+08	85
Tubulin beta-5 chain OS=Arabidopsis thaliana GN=TUBB5 PE=2 SV=1	TUBB5	P29513	AT1G20010	4.77	50.3	449	68.82	21	6	9.94915e+07	84
RuvB-like protein 1 OS=Arabidopsis thaliana GN=RIN1 PE=1 SV=1	RIN1	Q9FMR9	AT5G22330	5.92	50.3	458	67.47	21	21	6.71161e+08	83
T-complex protein 1 subunit theta OS=Arabidopsis thaliana GN=CCT8 PE=1 SV=1	CCT8	Q94K05	AT3G03960	5.35	58.9	549	57.74	24	24	6.38005e+08	83
Elongation factor 1-alpha 1 OS=Arabidopsis thaliana GN=A1 PE=1 SV=1	A1	P0DH99	AT1G07940	9.11	49.5	449	59.91	19	19	2.24868e+09	82
T-complex protein 1 subunit zeta 1 OS=Arabidopsis thaliana GN=CCT6A PE=1 SV=1	CCT6A	Q9M888	AT3G02530	6.21	58.9	535	60.93	28	6	1.19814e+08	81
Probable mediator of RNA polymerase II transcription subunit 37c OS=Arabidopsis thaliana GN=MED37C PE=1 SV=1	MED37C	Q9LHA8	AT3G12580	5.25	71.1	650	52.77	30	12	1.30175e+08	78
T-complex protein 1 subunit zeta 2 OS=Arabidopsis thaliana GN=CCT6B PE=1 SV=1	CCT6B	Q8L7N0	AT5G16070	6.25	58.9	535	68.04	28	6	7.61739e+07	76
Eukaryotic initiation factor 4A-1 OS=Arabidopsis thaliana GN=TIF4A-1 PE=1 SV=1	TIF4A-1	P41376	AT3G13920	5.68	46.7	412	43.69	20	2	1.92906e+08	76
Probable mediator of RNA polymerase II transcription subunit 37c OS=Arabidopsis thaliana GN=MED37D PE=1 SV=2	MED37D	P22954	AT5G02490	5.12	71.3	653	45.64	26	7	5.67434e+07	75
T-complex protein 1 subunit delta OS=Arabidopsis thaliana GN=CCT4 PE=1 SV=1	CCT4	Q9LV21	AT3G18190	7.68	57.7	536	53.17	25	25	4.46505e+08	74
Eukaryotic initiation factor 4A-2 OS=Arabidopsis thaliana GN=TIF4A-2 PE=1 SV=1	TIF4A-2	P41377	AT1G54270	5.68	46.7	412	44.66	20	3	7.47968e+07	73
Tubulin beta-6 chain OS=Arabidopsis thaliana GN=TUBB6 PE=2 SV=1	TUBB6	P29514	AT5G12250	4.82	50.6	449	63.47	19	6	4.52537e+08	72
5-methyltetrahydropteroyltriglutamate--homocysteine methyltransferase 1 OS=Arabidopsis thaliana GN=MS1 PE=1 SV=1	MS1	O50008	AT5G17920	6.51	84.3	765	43.79	24	10	2.86862e+08	70
Chaperonin CPN60, mitochondrial OS=Arabidopsis thaliana GN=CPN60 PE=1 SV=2	CPN60	P29197	AT3G23990	5.78	61.2	577	59.79	26	15	1.63554e+08	69
Hexokinase-1 OS=Arabidopsis thaliana GN=HXK1 PE=1 SV=2	HXK1	Q42525	AT4G29130	6.1	53.7	496	58.06	19	15	5.07901e+08	68
Tubulin alpha-2 chain OS=Arabidopsis thaliana GN=TUBA2 PE=2 SV=2	TUBA2	B9DGT7	#N/A	5.06	49.5	450	55.11	17	1	286114661	67
Tubulin beta-1 chain OS=Arabidopsis thaliana GN=TUBB1 PE=2 SV=1	TUBB1	P12411	AT1G75780	4.79	50.2	447	53.02	16	2	4.10371e+07	66
Elongation factor Tu, chloroplastic OS=Arabidopsis thaliana GN=TUFA PE=1 SV=1	TUFA	P17745	AT4G20360	6.19	51.6	476	53.36	18	17	6.71432e+08	66
Tubulin alpha-6 chain OS=Arabidopsis thaliana GN=TUBA6 PE=1 SV=1	TUBA6	P29511	AT4G14960	5.06	49.5	450	55.11	17	1	9.37786e+07	65
RuvB-like helicase OS=Arabidopsis thaliana GN=At5g67630 PE=2 SV=1	At5g67630	Q9FJW0	AT5G67630	5.55	52.1	469	61.41	23	23	5.95507e+08	65
T-complex protein 1 subunit epsilon OS=Arabidopsis thaliana GN=CCT5 PE=1 SV=1	CCT5	O04450	AT1G24510	5.66	59.3	535	60.19	24	24	4.05293e+08	65
Protochlorophyllide reductase B, chloroplastic OS=Arabidopsis thaliana GN=PORB PE=1 SV=3	PORB	P21218	AT4G27440	9.16	43.3	401	52.87	19	17	2.55384e+08	61
T-complex protein 1 subunit alpha OS=Arabidopsis thaliana GN=CCT1 PE=1 SV=1	CCT1	P28769	AT3G20050	6.3	59.2	545	48.99	19	19	4.44368e+08	59
5-methyltetrahydropteroyltriglutamate--homocysteine methyltransferase 2 OS=Arabidopsis thaliana GN=MS2 PE=1 SV=1	MS2	Q9SRV5	AT3G03780	6.51	84.5	765	45.23	24	10	4.45385e+07	59
Actin-2 OS=Arabidopsis thaliana GN=ACT2 PE=1 SV=1	ACT2	Q96292	AT3G18780	5.58	41.9	377	57.56	14	8	1.13867e+09	58
T-complex protein 1 subunit gamma OS=Arabidopsis thaliana GN=CCT3 PE=1 SV=1	CCT3	Q84WV1	AT5G26360	5.77	60.3	555	66.13	30	30	3.6105e+08	56
S-adenosylmethionine synthase 3 OS=Arabidopsis thaliana GN=METK3 PE=1 SV=1	METK3	Q9SJL8	AT2G36880	6.18	42.5	390	72.05	19	11	3.37106e+08	54
Tubulin alpha-5 chain OS=Arabidopsis thaliana GN=TUBA5 PE=1 SV=2	TUBA5	B9DHQ0	#N/A	5.1	49.6	450	50.89	17	6	2.53636e+08	52
Beta-glucosidase 23 OS=Arabidopsis thaliana GN=BGLU23 PE=1 SV=1	BGLU23	Q9SR37	AT3G09260	6.92	59.7	524	46.95	17	16	5.9671e+08	51
Magnesium-protoporphyrin IX monomethyl ester [oxidative] cyclase, chloroplastic OS=Arabidopsis thaliana GN=CRD1 PE=1 SV=2	CRD1	Q9M591	AT3G56940	8.38	47.6	409	39.12	14	14	2.08914e+08	49
S-adenosylmethionine synthase 2 OS=Arabidopsis thaliana GN=SAM2 PE=1 SV=1	SAM2	P17562	AT4G01850	6.06	43.2	393	59.03	14	4	7.89644e+07	48
Trifunctional UDP-glucose 4,6-dehydratase/UDP-4-keto-6-deoxy-D-glucose 3,5-epimerase/UDP-4-keto-L-rhamnose-reductase RHM1 OS=Arabidopsis thaliana GN=RHM1 PE=1 SV=1	RHM1	Q9SYM5	AT1G78570	7.28	75.3	669	42.75	19	10	9.44923e+07	48
Heat shock protein 90-5, chloroplastic OS=Arabidopsis thaliana GN=HSP90-5 PE=1 SV=1	HSP90-5	Q9SIF2	AT2G04030	5.01	88.6	780	44.87	25	22	1.07447e+08	48
S-adenosylmethionine synthase 4 OS=Arabidopsis thaliana GN=METK4 PE=1 SV=1	METK4	Q9LUT2	AT3G17390	5.81	42.8	393	63.36	16	7	4.45592e+08	48
T-complex protein 1 subunit eta OS=Arabidopsis thaliana GN=CCT7 PE=1 SV=1	CCT7	Q9SF16	AT3G11830	6.39	59.7	557	47.04	19	19	4.5357e+08	47
ATPase 2, plasma membrane-type OS=Arabidopsis thaliana GN=AHA2 PE=1 SV=2	AHA2	P19456	AT4G30190	6.99	104.3	948	32.07	26	7	6.40963e+07	46
Chaperonin CPN60-like 1, mitochondrial OS=Arabidopsis thaliana GN=At2g33210 PE=2 SV=1	At2g33210	Q8L7B5	AT2G33210	6.68	61.9	585	49.06	23	12	9.84994e+07	45
Stearoyl-[acyl-carrier-protein] 9-desaturase 6, chloroplastic OS=Arabidopsis thaliana GN=S-ACP-DES6 PE=2 SV=2	S-ACP-DES6	Q84VY3	AT1G43800	6.55	44.1	391	45.78	16	16	3.00442e+08	45
Protein PHOTOPERIOD-INDEPENDENT EARLY FLOWERING 1 OS=Arabidopsis thaliana GN=PIE1 PE=1 SV=1	PIE1	Q7X9V2	AT3G12810	5.34	233.9	2055	21.65	31	31	7.51827e+07	44
Glyceraldehyde-3-phosphate dehydrogenase GAPA1, chloroplastic OS=Arabidopsis thaliana GN=GAPA1 PE=1 SV=3	GAPA1	P25856	AT3G26650	7.75	42.5	396	61.11	17	7	2.68342e+08	44
Heat shock protein 90-3 OS=Arabidopsis thaliana GN=HSP90-3 PE=1 SV=2	HSP90-3	P51818	AT5G56010	5.05	80	699	33.76	20	3	1.6316e+07	44
Mitochondrial phosphate carrier protein 3, mitochondrial OS=Arabidopsis thaliana GN=MPT3 PE=2 SV=1	MPT3	Q9FMU6	AT5G14040	9.2	40.1	375	43.73	15	15	7.66739e+08	43
Protein TIC110, chloroplastic OS=Arabidopsis thaliana GN=TIC110 PE=1 SV=1	TIC110	Q8LPR9	AT1G06950	5.97	112.1	1016	38.78	29	29	1.1077e+08	43
Eukaryotic initiation factor 4A-3 OS=Arabidopsis thaliana GN=TIF4A-3 PE=1 SV=1	TIF4A-3	Q9CAI7	AT1G72730	5.33	46.7	414	35.27	15	4	1.21001e+07	43
ATPase 1, plasma membrane-type OS=Arabidopsis thaliana GN=AHA1 PE=1 SV=3	AHA1	P20649	AT2G18960	6.7	104.2	949	29.5	23	4	4.1699e+07	43
Chlorophyll a-b binding protein CP26, chloroplastic OS=Arabidopsis thaliana GN=LHCB5 PE=1 SV=1	LHCB5	Q9XF89	AT4G10340	6.37	30.1	280	57.5	12	12	4.24108e+08	42
Actin-7 OS=Arabidopsis thaliana GN=ACT7 PE=1 SV=1	ACT7	P53492	AT5G09810	5.49	41.7	377	53.32	13	5	1.45241e+08	41
Mediator of RNA polymerase II transcription subunit 36a OS=Arabidopsis thaliana GN=MED36A PE=1 SV=2	MED36A	Q94AH9	AT4G25630	10.08	33.6	320	62.81	17	3	1.89294e+08	41
Heat shock protein 81-2 OS=Arabidopsis thaliana GN=HSP81-2 PE=1 SV=1	HSP81-2	F4K6B6	AT5G56030	5.03	83.1	728	29.53	18	1	1.52418e+07	40
Probable mediator of RNA polymerase II transcription subunit 36b OS=Arabidopsis thaliana GN=MED36B PE=1 SV=1	MED36B	Q9FEF8	AT5G52470	10.14	32.8	308	61.69	16	2	5.08005e+07	38
3-ketoacyl-CoA thiolase 2, peroxisomal OS=Arabidopsis thaliana GN=PED1 PE=1 SV=2	PED1	Q56WD9	AT2G33150	8.34	48.5	462	50.43	15	15	1.33971e+08	38
Ribulose bisphosphate carboxylase large chain OS=Arabidopsis thaliana GN=rbcL PE=1 SV=1	rbcL	O03042	ATCG00490	6.29	52.9	479	37.16	16	16	2.98975e+08	37
Geranylgeranyl diphosphate reductase, chloroplastic OS=Arabidopsis thaliana GN=CHLP PE=1 SV=1	CHLP	Q9CA67	AT1G74470	8.91	51.8	467	42.83	16	16	2.14537e+08	37
S-adenosylmethionine synthase 1 OS=Arabidopsis thaliana GN=SAM1 PE=1 SV=2	SAM1	P23686	AT1G02500	5.82	43.1	393	48.6	13	2	4.06195e+07	37
ATP-dependent zinc metalloprotease FTSH 2, chloroplastic OS=Arabidopsis thaliana GN=FTSH2 PE=1 SV=1	FTSH2	O80860	AT2G30950	6.35	74.1	695	39.14	16	16	9.53686e+07	35
Inactive GDSL esterase/lipase-like protein 23 OS=Arabidopsis thaliana GN=GLL23 PE=1 SV=1	GLL23	Q8W4H8	AT1G54010	8.07	43.1	386	51.3	13	12	5.05952e+08	34
Chaperone protein ClpC2, chloroplastic OS=Arabidopsis thaliana GN=CLPC2 PE=1 SV=1	CLPC2	Q9SXJ7	AT3G48870	6.42	105.7	952	29.52	20	8	2.66185e+07	34
Glyceraldehyde-3-phosphate dehydrogenase GAPA2, chloroplastic OS=Arabidopsis thaliana GN=GAPA2 PE=2 SV=1	GAPA2	Q9LPW0	AT1G12900	8.05	42.8	399	41.85	13	3	8.97383e+07	34
Phospho-2-dehydro-3-deoxyheptonate aldolase OS=Arabidopsis thaliana GN=F12K8.24 PE=3 SV=1	F12K8	Q9SK84	AT1G22410	8.32	58.3	527	47.25	16	12	1.28514e+08	33
Elongation factor 2 OS=Arabidopsis thaliana GN=LOS1 PE=1 SV=1	LOS1	Q9ASR1	AT1G56070	6.25	93.8	843	42.11	25	25	1.38748e+08	33
ATP synthase subunit alpha, chloroplastic OS=Arabidopsis thaliana GN=atpA PE=1 SV=1	atpA	P56757	ATCG00120	5.25	55.3	507	32.74	13	12	2.50171e+08	33
Glyceraldehyde-3-phosphate dehydrogenase GAPCP1, chloroplastic OS=Arabidopsis thaliana GN=GAPCP1 PE=1 SV=1	GAPCP1	Q9SAJ6	AT1G79530	8.63	44.8	422	33.41	10	5	9.05308e+07	31
ATP-dependent zinc metalloprotease FTSH 5, chloroplastic OS=Arabidopsis thaliana GN=FTSH5 PE=1 SV=1	FTSH5	Q9FH02	AT5G42270	5.49	75.2	704	32.67	15	15	8.5644e+07	31
ABC transporter F family member 1 OS=Arabidopsis thaliana GN=ABCF1 PE=1 SV=1	ABCF1	Q9FJH6	AT5G60790	6.46	66.8	595	36.47	18	18	7.05804e+07	31
Actin-11 OS=Arabidopsis thaliana GN=ACT11 PE=1 SV=1	ACT11	P53496	AT3G12110	5.39	41.6	377	41.64	10	2	2.92922e+07	31
Pentatricopeptide repeat-containing protein At5g46580, chloroplastic OS=Arabidopsis thaliana GN=At5g46580 PE=2 SV=1	At5g46580	Q9LS25	AT5G46580	8.12	80.8	711	41.07	20	20	5.8413e+07	30
ATP synthase subunit alpha, mitochondrial OS=Arabidopsis thaliana GN=ATPA PE=1 SV=2	ATPA	P92549	AtMg01190	6.61	55	507	33.73	14	13	6.57423e+07	30
ATP synthase subunit beta, chloroplastic OS=Arabidopsis thaliana GN=atpB PE=1 SV=2	atpB	P19366	ATCG00480	5.5	53.9	498	41.57	15	14	6.0306e+07	28
Trifunctional UDP-glucose 4,6-dehydratase/UDP-4-keto-6-deoxy-D-glucose 3,5-epimerase/UDP-4-keto-L-rhamnose-reductase RHM2 OS=Arabidopsis thaliana GN=RHM2 PE=1 SV=1	RHM2	Q9LPG6	AT1G53500	6.46	75.2	667	24.59	11	2	9.75559e+06	28
Protein ILITYHIA OS=Arabidopsis thaliana GN=ILA PE=1 SV=1	ILA	F4I894	AT1G64790	7.17	284.6	2610	12.45	24	24	2.29008e+07	28
Actin-1 OS=Arabidopsis thaliana GN=ACT1 PE=1 SV=1	ACT1	P0CJ46	AT2G37620	5.49	41.8	377	33.95	8	2	1.49763e+08	28
12S seed storage protein CRC OS=Arabidopsis thaliana GN=CRC PE=1 SV=1	CRC	Q96318	AT4G28520	6.99	58.2	524	36.64	13	13	9.32921e+07	28
3-oxoacyl-[acyl-carrier-protein] synthase I, chloroplastic OS=Arabidopsis thaliana GN=KAS1 PE=2 SV=2	KAS1	P52410	AT5G46290	8.06	50.4	473	53.49	14	14	1.58517e+08	27
Isocitrate dehydrogenase [NAD] regulatory subunit 1, mitochondrial OS=Arabidopsis thaliana GN=IDH1 PE=2 SV=2	IDH1	Q8LFC0	AT4G35260	8.13	39.6	367	30.25	8	4	4.75142e+07	27
Protein plastid transcriptionally active 16, chloroplastic OS=Arabidopsis thaliana GN=PTAC16 PE=1 SV=1	PTAC16	Q9STF2	AT3G46780	8.91	54.3	510	44.71	16	16	1.2651e+08	27
Trifunctional UDP-glucose 4,6-dehydratase/UDP-4-keto-6-deoxy-D-glucose 3,5-epimerase/UDP-4-keto-L-rhamnose-reductase RHM3 OS=Arabidopsis thaliana GN=RHM3 PE=1 SV=1	RHM3	Q9LH76	AT3G14790	6.55	74.9	664	24.25	11	2	1.31229e+06	27
Chaperonin CPN60-like 2, mitochondrial OS=Arabidopsis thaliana GN=At3g13860 PE=2 SV=2	At3g13860	Q93ZM7	AT3G13860	6.1	60.4	572	37.06	15	15	4.14976e+07	27
Cysteine desulfurase, mitochondrial OS=Arabidopsis thaliana GN=NIFS1 PE=1 SV=1	NIFS1	O49543	AT5G65720	6.99	50.3	453	46.8	13	13	7.32511e+07	26
ADP,ATP carrier protein 1, mitochondrial OS=Arabidopsis thaliana GN=AAC1 PE=1 SV=2	AAC1	P31167	AT3G08580	9.83	41.4	381	34.38	12	6	2.81915e+08	26
Jacalin-related lectin 34 OS=Arabidopsis thaliana GN=JAL34 PE=1 SV=1	JAL34	O04310	AT3G16460	5.5	72.4	705	24.11	11	11	9.44142e+07	25
26S proteasome non-ATPase regulatory subunit 2 homolog A OS=Arabidopsis thaliana GN=RPN1A PE=1 SV=2	RPN1A	Q9SIV2	AT2G20580	5.1	98.1	891	35.02	19	12	1.70858e+07	25
Putative TypA-like translation elongation factor SVR3 OS=Arabidopsis thaliana GN=At5g13650 PE=4 SV=1	At5g13650	F4K409	AT5G13650	7.25	74.4	676	38.17	17	17	4.89899e+07	24
Chaperone protein ClpC1, chloroplastic OS=Arabidopsis thaliana GN=CLPC1 PE=1 SV=1	CLPC1	Q9FI56	AT5G50920	6.77	103.4	929	21.74	14	2	1.61653e+07	24
Glyceraldehyde-3-phosphate dehydrogenase GAPB, chloroplastic OS=Arabidopsis thaliana GN=GAPB PE=1 SV=2	GAPB	P25857	AT1G42970	6.8	47.6	447	31.77	11	8	1.01315e+08	24
Actin-related protein 4 OS=Arabidopsis thaliana GN=ARP4 PE=1 SV=1	ARP4	Q84M92	AT1G18450	5.35	48.9	441	51.25	13	13	4.62037e+07	24
V-type proton ATPase catalytic subunit A OS=Arabidopsis thaliana GN=VHA-A PE=1 SV=1	VHA-A	O23654	AT1G78900	5.24	68.8	623	32.74	15	15	4.46248e+07	23
Chaperone protein dnaJ 3 OS=Arabidopsis thaliana GN=ATJ3 PE=1 SV=2	ATJ3	Q94AW8	AT3G44110	6.11	46.4	420	35	12	6	4.81874e+07	23
Coatomer subunit alpha-2 OS=Arabidopsis thaliana GN=At2g21390 PE=2 SV=1	At2g21390	Q9SJT9	AT2G21390	6.92	136.4	1218	20.61	19	6	1.3307e+07	23
Mitochondrial uncoupling protein 1 OS=Arabidopsis thaliana GN=PUMP1 PE=1 SV=1	PUMP1	O81845	AT3G54110	9.57	32.6	306	42.16	11	11	2.33609e+08	23
Pentatricopeptide repeat-containing protein At1g02150 OS=Arabidopsis thaliana GN=At1g02150 PE=2 SV=2	At1g02150	Q8LPS6	AT1G02150	8.07	59.8	524	34.92	12	12	5.36146e+07	23
Polyubiquitin 12 OS=Arabidopsis thaliana GN=UBQ12 PE=3 SV=1	UBQ12	Q3E7K8	AT1G55060	6.71	25.8	230	18.7	3	3	2.35414e+08	22
12S seed storage protein CRA1 OS=Arabidopsis thaliana GN=CRA1 PE=1 SV=2	CRA1	P15455	AT5G44120	7.8	52.6	472	32.63	10	9	5.11036e+07	22
Isocitrate lyase OS=Arabidopsis thaliana GN=ICL PE=1 SV=2	ICL	P28297	AT3G21720	7.2	64.2	576	30.21	13	13	1.29821e+08	22
AT4g35250/F23E12_190 OS=Arabidopsis thaliana GN=F23E12.190 PE=1 SV=1	F23E12	O65502	AT4G35250	8.43	43.7	395	29.87	10	10	1.24486e+08	22
Coatomer subunit alpha-1 OS=Arabidopsis thaliana GN=At1g62020 PE=2 SV=2	At1g62020	Q94A40	AT1G62020	6.98	136.5	1216	17.68	17	4	7.14585e+06	22
Aldehyde dehydrogenase family 3 member F1 OS=Arabidopsis thaliana GN=ALDH3F1 PE=2 SV=2	ALDH3F1	Q70E96	AT4G36250	8.07	53.6	484	29.55	11	11	5.67384e+07	21
Tubulin alpha-1 chain OS=Arabidopsis thaliana GN=TUBA1 PE=2 SV=1	TUBA1	P11139	AT1G64740	5.05	49.8	450	28.89	9	2	12731441	21
UDP-glucose 6-dehydrogenase 2 OS=Arabidopsis thaliana GN=UGD2 PE=1 SV=1	UGD2	Q9LIA8	AT3G29360	6	53.1	480	32.29	13	4	4.62391e+07	21
UDP-glucuronic acid decarboxylase 4 OS=Arabidopsis thaliana GN=UXS4 PE=2 SV=1	UXS4	Q8S8T4	AT2G47650	8.91	49.9	443	37.7	13	2	2.38407e+07	20
Pentatricopeptide repeat-containing protein At4g16390, chloroplastic OS=Arabidopsis thaliana GN=P67 PE=1 SV=3	P67	Q8GWE0	At4g16390	6.23	78.2	702	23.65	13	13	3.40741e+07	20
Putative uncharacterized protein At1g71500 OS=Arabidopsis thaliana GN=F26A9.12 PE=2 SV=1	F26A9	Q9C9I7	AT1G71500	8.73	31.7	287	42.86	9	9	9.10045e+07	20
Chlorophyll a-b binding protein 4, chloroplastic OS=Arabidopsis thaliana GN=LHCA4 PE=1 SV=1	LHCA4	P27521	AT3G47470	6.7	27.7	251	37.45	6	6	1.62464e+08	20
60S ribosomal protein L9-1 OS=Arabidopsis thaliana GN=RPL9B PE=1 SV=3	RPL9B	P49209	AT1G33120	9.45	22	194	57.73	10	7	1.41959e+08	20
UDP-glucuronic acid decarboxylase 2 OS=Arabidopsis thaliana GN=UXS2 PE=1 SV=1	UXS2	Q9LZI2	AT3G62830	9.14	49.9	445	40.45	13	2	8.42394e+07	20
Phospho-2-dehydro-3-deoxyheptonate aldolase 1, chloroplastic OS=Arabidopsis thaliana GN=DHS1 PE=2 SV=2	DHS1	P29976	AT4G39980	8.06	57.9	525	30.67	14	11	4.43126e+07	20
At2g44060 OS=Arabidopsis thaliana GN=At2g44060 PE=2 SV=1	At2g44060	O80576	AT2G44060	4.84	36	325	58.77	15	15	6.43365e+07	20
Protochlorophyllide reductase C, chloroplastic OS=Arabidopsis thaliana GN=PORC PE=1 SV=1	PORC	O48741	AT1G03630	9.11	43.9	401	30.42	11	9	4.72349e+07	20
Ribulose bisphosphate carboxylase small chain 2B, chloroplastic OS=Arabidopsis thaliana GN=RBCS-2B PE=2 SV=2	RBCS-2B	P10797	AT5G38420	7.71	20.3	181	55.8	9	3	9.80635e+07	20
Sucrose synthase 4 OS=Arabidopsis thaliana GN=SUS4 PE=1 SV=1	SUS4	Q9LXL5	AT3G43190	6.57	92.9	808	17.45	12	9	3.20126e+07	19
ATP synthase subunit beta-3, mitochondrial OS=Arabidopsis thaliana GN=At5g08680 PE=2 SV=1	At5g08680	Q9C5A9	AT5G08680	6.49	59.8	559	33.81	12	11	4.92855e+07	19
PYK10-binding protein 1 OS=Arabidopsis thaliana GN=PBP1 PE=1 SV=1	PBP1	O04314	AT3G16420	5.77	32.1	298	44.3	8	8	2.33552e+08	19
Pyrophosphate--fructose 6-phosphate 1-phosphotransferase subunit beta 1 OS=Arabidopsis thaliana GN=PFP-BETA1 PE=1 SV=1	PFP-BETA1	Q8W4M5	AT1G12000	6.1	61.4	566	28.62	11	11	7.07407e+07	19
3-ketoacyl-CoA thiolase 5, peroxisomal OS=Arabidopsis thaliana GN=KAT5 PE=2 SV=2	KAT5	Q570C8	AT5G48880	7.4	47.9	457	40.04	11	11	4.42873e+07	19
ATPase 11, plasma membrane-type OS=Arabidopsis thaliana GN=AHA11 PE=1 SV=1	AHA11	Q9LV11	AT5G62670	6.6	105.1	956	11.92	10	1	11113394	19
Small nuclear ribonucleoprotein-associated protein OS=Arabidopsis thaliana GN=F9F13.90 PE=2 SV=1	F9F13	Q9SUN5	AT4G20440	11.17	27.1	257	19.07	5	5	2.58527e+08	19
Heat shock 70 kDa protein 7, chloroplastic OS=Arabidopsis thaliana GN=HSP70-7 PE=2 SV=1	HSP70-7	Q9LTX9	AT5G49910	5.3	77	718	26.88	16	3	1.38415e+07	19
Mediator of RNA polymerase II transcription subunit 37f OS=Arabidopsis thaliana GN=MED37F PE=1 SV=2	MED37F	Q39043	AT5G42020	5.21	73.5	668	24.7	13	10	2.76144e+07	18
Cell division protein FtsZ homolog 2-1, chloroplastic OS=Arabidopsis thaliana GN=FTSZ2-1 PE=1 SV=2	FTSZ2-1	O82533	AT2G36250	5.71	50.7	478	38.91	12	8	3.1292e+07	18
Chaperone protein dnaJ 2 OS=Arabidopsis thaliana GN=ATJ2 PE=1 SV=2	ATJ2	P42825	AT5G22060	7.12	46.4	419	27.68	11	5	1.94648e+07	18
26S protease regulatory subunit 6A homolog A OS=Arabidopsis thaliana GN=RPT5A PE=1 SV=1	RPT5A	Q9SEI2	AT3G05530	5.03	47.5	424	42.69	12	12	1.84231e+07	18
Chaperonin 60 subunit beta 4, chloroplastic OS=Arabidopsis thaliana GN=CPN60B4 PE=1 SV=1	CPN60B4	Q9C667	AT1G26230	9.16	66.8	611	24.88	12	11	5.48437e+07	18
UDP-glucose 6-dehydrogenase 3 OS=Arabidopsis thaliana GN=UGD3 PE=1 SV=1	UGD3	Q9LF33	AT5G15490	6.04	53.1	480	25.42	11	2	1.55107e+07	17
Selenium-binding protein 1 OS=Arabidopsis thaliana GN=SBP1 PE=1 SV=1	SBP1	O23264	AT4G14030	5.67	54	490	32.65	11	11	5.16046e+07	17
Isocitrate dehydrogenase [NAD] catalytic subunit 5, mitochondrial OS=Arabidopsis thaliana GN=IDH5 PE=2 SV=1	IDH5	Q945K7	AT5G03290	6.79	40.6	374	22.46	7	3	4.719e+07	17
Cellulose synthase-interactive protein 1 OS=Arabidopsis thaliana GN=At2g22125 PE=4 SV=1	At2g22125	F4IIM1	AT2G22125	5.33	230.6	2150	9.4	12	12	3.0688e+07	17
Long chain acyl-CoA synthetase 7, peroxisomal OS=Arabidopsis thaliana GN=LACS7 PE=1 SV=2	LACS7	Q8LKS5	AT5G27600	6.6	77.3	700	22	11	10	3.16839e+07	17
Alba DNA/RNA-binding protein OS=Arabidopsis thaliana GN=At1g76010 PE=2 SV=1	At1g76010	Q93VA8	AT1G76010	9.77	37.4	350	41.14	8	7	2.05533e+08	17
Heat shock 70 kDa protein 6, chloroplastic OS=Arabidopsis thaliana GN=HSP70-6 PE=1 SV=1	HSP70-6	Q9STW6	AT4G24280	5.2	76.5	718	24.23	14	1	5.31104e+06	17
Ribulose bisphosphate carboxylase small chain 1A, chloroplastic OS=Arabidopsis thaliana GN=RBCS-1A PE=1 SV=2	RBCS-1A	P10795	AT1G67090	7.71	20.2	180	55.56	8	4	3.4225e+08	17
AT5g26280/T19G15_130 OS=Arabidopsis thaliana GN=At5g26280 PE=2 SV=1	At5g26280	Q93Z83	AT5G26280	8.54	39.4	350	34.86	9	7	6.6181e+07	17
Aspartyl protease OS=Arabidopsis thaliana GN=F15G16.210 PE=3 SV=1	F15G16	Q9M356	AT3G61820	8.43	51.4	483	31.26	11	10	8.56111e+07	17
Biotin carboxylase, chloroplastic OS=Arabidopsis thaliana GN=CAC2 PE=1 SV=1	CAC2	O04983	AT5G35360	7.25	58.4	537	37.99	12	12	32196344	16
AT5g36230/T30G6_9 OS=Arabidopsis thaliana GN=At5g36230 PE=2 SV=1	At5g36230	Q93ZC2	AT5G36230	5.63	47.2	411	29.93	9	5	4.34763e+07	16
26S proteasome non-ATPase regulatory subunit 3 homolog A OS=Arabidopsis thaliana GN=RPN3A PE=1 SV=3	RPN3A	Q9LNU4	AT1G20200	8.19	55.5	488	38.93	14	14	2.20586e+07	16
26S protease regulatory subunit 8 homolog A OS=Arabidopsis thaliana GN=RPT6A PE=1 SV=1	RPT6A	Q9C5U3	AT5G19990	8.88	47.2	419	33.41	11	10	1.99972e+07	16
26S proteasome non-ATPase regulatory subunit 1 homolog A OS=Arabidopsis thaliana GN=RPN2A PE=1 SV=1	RPN2A	O48844	AT2G32730	5.39	108.9	1004	15.54	13	4	2.59179e+07	16
Pyruvate dehydrogenase E1 component subunit beta-1, mitochondrial OS=Arabidopsis thaliana GN=PDH2 PE=1 SV=2	PDH2	Q38799	AT5G50850	5.83	39.2	363	24.52	6	6	9.75904e+07	16
AT5g51110/MWD22_5 OS=Arabidopsis thaliana GN=pdl1 PE=2 SV=1	pdl1	Q9LU63	AT5G51110	8.81	23.9	220	56.82	8	8	1.03003e+08	16
At1g73110/F3N23_39 OS=Arabidopsis thaliana GN=At1g73110 PE=2 SV=1	At1g73110	Q9AST9	AT1G73110	7.33	48.3	432	34.72	10	10	3.4636e+07	16
Acetyl-coenzyme A carboxylase carboxyl transferase subunit beta, chloroplastic OS=Arabidopsis thaliana GN=accD PE=1 SV=2	accD	P56765	AtCg00500	6.24	55.6	488	25.2	9	9	4.62118e+07	16
Long chain acyl-CoA synthetase 6, peroxisomal OS=Arabidopsis thaliana GN=LACS6 PE=1 SV=1	LACS6	Q8LPS1	AT3G05970	7.93	76.6	701	20.68	10	9	4.10051e+07	16
At1g80480 OS=Arabidopsis thaliana GN=T21F11.27 PE=2 SV=1	T21F11	Q9M8L6	AT1G80480	6.1	49.5	444	22.97	7	5	5.86146e+07	16
Magnesium-chelatase subunit ChlD, chloroplastic OS=Arabidopsis thaliana GN=CHLD PE=1 SV=3	CHLD	Q9SJE1	AT1G08520	5.35	83.2	760	20	12	12	4.58594e+07	16
DEAD-box ATP-dependent RNA helicase 3, chloroplastic OS=Arabidopsis thaliana GN=RH3 PE=1 SV=2	RH3	Q8L7S8	AT5G26742	7.8	81.1	748	18.85	11	11	4.12356e+07	16
At1g56110/T6H22_9 OS=Arabidopsis thaliana GN=T6H22.10 PE=2 SV=1	T6H22	Q9SGT7	AT1G56110	8.7	58.6	522	28.54	11	11	2.83294e+07	16
Heat shock 70 kDa protein 9, mitochondrial OS=Arabidopsis thaliana GN=HSP70-9 PE=2 SV=1	HSP70-9	Q8GUM2	AT4G37910	5.62	73	682	22.58	12	8	1.19486e+07	15
Chlorophyll a-b binding protein CP29.2, chloroplastic OS=Arabidopsis thaliana GN=LHCB4.2 PE=1 SV=1	LHCB4	Q9XF88	AT3G08940	6.24	31.2	287	20.91	5	3	7.42156e+07	15
Coatomer subunit beta-2 OS=Arabidopsis thaliana GN=At4g31490 PE=2 SV=2	At4g31490	Q9SV20	AT4G31490	6.01	106	948	15.08	11	11	2.68953e+07	15
Small nuclear ribonucleoprotein SmD3b OS=Arabidopsis thaliana GN=SMD3B PE=2 SV=1	SMD3B	Q9LM92	AT1G20580	10.27	14.2	131	25.95	3	3	2.65634e+08	15
Hexokinase-2 OS=Arabidopsis thaliana GN=HXK2 PE=1 SV=1	HXK2	P93834	AT2G19860	6.07	54.5	502	21.91	8	4	1.87051e+07	15
Catalase-3 OS=Arabidopsis thaliana GN=CAT3 PE=1 SV=3	CAT3	Q42547	AT1G20620	7.64	56.7	492	25.61	9	6	3.07055e+07	15
Calcium sensing receptor, chloroplastic OS=Arabidopsis thaliana GN=CAS PE=1 SV=1	CAS	Q9FN48	AT5G23060	9.39	41.3	387	24.81	7	7	5.85202e+07	15
Photosystem I reaction center subunit III, chloroplastic OS=Arabidopsis thaliana GN=PSAF PE=1 SV=1	PSAF	Q9SHE8	AT1G31330	9.54	24.2	221	31.22	5	5	2.08995e+08	15
Acyl-coenzyme A oxidase 2, peroxisomal OS=Arabidopsis thaliana GN=ACX2 PE=1 SV=2	ACX2	O65201	AT5G65110	8.29	77.4	692	25.87	12	12	4.58771e+07	15
40S ribosomal protein S14-1 OS=Arabidopsis thaliana GN=RPS14A PE=1 SV=1	RPS14A	Q9SIH0	AT2G36160	10.59	16.2	150	44	6	1	6.64974e+07	15
Heat shock 70 kDa protein 5 OS=Arabidopsis thaliana GN=HSP70-5 PE=2 SV=1	HSP70-5	Q9S9N1	AT1G16030	5.41	70.9	646	13.31	7	2	7592329	15
Bifunctional dTDP-4-dehydrorhamnose 3,5-epimerase/dTDP-4-dehydrorhamnose reductase OS=Arabidopsis thaliana GN=NRS/ER PE=1 SV=1	NRS	Q9LQ04	AT1G63000	5.97	33.6	301	38.87	8	6	5.85423e+07	15
30S ribosomal protein S3, chloroplastic OS=Arabidopsis thaliana GN=rps3 PE=3 SV=1	rps3	P56798	ATCG00800	9.48	25.2	218	50	10	10	9.01816e+07	15
ADP,ATP carrier protein 2, mitochondrial OS=Arabidopsis thaliana GN=AAC2 PE=2 SV=2	AAC2	P40941	AT5G13490	9.79	41.7	385	24.42	9	3	5.37523e+07	15
Phosphatidylinositol 3-and 4-kinase family protein with FAT domain OS=Arabidopsis thaliana GN=At2g17930 PE=3 SV=1	At2g17930	F4IPJ1	AT2G17930	7.28	436.1	3858	6.17	15	6	9.26363e+06	15
Probable alpha,alpha-trehalose-phosphate synthase [UDP-forming] 7 OS=Arabidopsis thaliana GN=TPS7 PE=1 SV=1	TPS7	Q9LMI0	AT1G06410	5.85	96.6	851	15.75	10	9	3.61014e+07	14
Photosystem I chlorophyll a/b-binding protein 3-1, chloroplastic OS=Arabidopsis thaliana GN=LHCA3 PE=1 SV=1	LHCA3	Q9SY97	AT1G61520	8.68	29.2	273	23.08	5	5	9.91865e+07	14
Protein EXPORTIN 1A OS=Arabidopsis thaliana GN=XPO1 PE=1 SV=1	XPO1	Q9SMV6	AT5G17020	5.57	123.2	1075	13.86	11	11	1.39692e+07	14
Trans-cinnamate 4-monooxygenase OS=Arabidopsis thaliana GN=CYP73A5 PE=2 SV=1	CYP73A5	P92994	AT2G30490	8.78	57.8	505	26.53	10	10	3.69886e+07	14
40S ribosomal protein S14-2 OS=Arabidopsis thaliana GN=RPS14B PE=1 SV=1	RPS14B	Q9CAX6	AT3G11510	10.59	16.3	150	44	6	1	2.16657e+07	14
UDP-glucose 6-dehydrogenase 4 OS=Arabidopsis thaliana GN=UGD4 PE=1 SV=1	UGD4	Q9FM01	AT5G39320	5.85	53.1	480	20	9	3	6.94625e+06	14
Putative uncharacterized protein At1g27090 OS=Arabidopsis thaliana GN=At1g27090 PE=1 SV=1	At1g27090	Q9LFX8	AT1G27090	5.39	46	420	34.52	8	8	9.73718e+07	14
E-Z type HEAT repeat-containing protein OS=Arabidopsis thaliana GN=At3g62530 PE=2 SV=1	At3g62530	Q94K48	AT3G62530	6.57	24.5	221	38.01	6	6	9.12626e+07	14
DEAD-box ATP-dependent RNA helicase 2 OS=Arabidopsis thaliana GN=RH2 PE=2 SV=2	RH2	Q94A52	AT3G19760	6.23	45.8	408	17.65	7	5	4.29839e+07	14
Phosphoglucan phosphatase DSP4, chloroplastic OS=Arabidopsis thaliana GN=DSP4 PE=1 SV=1	DSP4	Q9FEB5	AT3G52180	6.55	42.6	379	35.09	11	11	5.07269e+07	14
Fructose-bisphosphate aldolase OS=Arabidopsis thaliana GN=F8J2_100 PE=1 SV=1	F8J2_100	Q9LF98	AT3G52930	6.46	38.5	358	44.41	10	6	2.49787e+07	14
Chlorophyll a-b binding protein, chloroplastic OS=Arabidopsis thaliana GN=F7H2.16 PE=1 SV=1	F7H2	Q9LMQ2	AT1G15820	7.4	27.5	258	24.42	5	5	1.57389e+08	14
Protein RETICULATA-RELATED 4, chloroplastic OS=Arabidopsis thaliana GN=RER4 PE=2 SV=1	RER4	Q94CJ5	AT5G12470	7.43	41.3	386	23.58	8	8	8.61521e+07	14
Glyceraldehyde-3-phosphate dehydrogenase GAPCP2, chloroplastic OS=Arabidopsis thaliana GN=GAPCP2 PE=2 SV=1	GAPCP2	Q5E924	AT1G16300	8.62	44.8	420	19.76	6	1	9.99244e+06	14
Ribulose bisphosphate carboxylase small chain 1B, chloroplastic OS=Arabidopsis thaliana GN=RBCS-1B PE=2 SV=1	RBCS-1B	P10796	AT5G38430	7.71	20.3	181	45.86	7	1	5.34882e+06	14
Protein DJ-1 homolog B OS=Arabidopsis thaliana GN=DJ1B PE=1 SV=1	DJ1B	Q9MAH3	AT1G53280	7.85	47	438	28.31	8	8	6.96511e+07	14
Aspartate aminotransferase, cytoplasmic isozyme 1 OS=Arabidopsis thaliana GN=ASP2 PE=1 SV=2	ASP2	P46645	AT5G19550	7.28	44.2	405	31.36	11	11	4.18524e+07	13
Galactokinase OS=Arabidopsis thaliana GN=GAL1 PE=1 SV=2	GAL1	Q9SEE5	AT3G06580	5.96	54.3	496	31.65	11	11	6.64275e+07	13
Phenylalanine ammonia-lyase 1 OS=Arabidopsis thaliana GN=PAL1 PE=1 SV=3	PAL1	P35510	AT2G37040	6.3	78.7	725	18.9	10	6	2.70432e+07	13
Pyrophosphate--fructose 6-phosphate 1-phosphotransferase subunit alpha 1 OS=Arabidopsis thaliana GN=PFP-ALPHA1 PE=2 SV=1	PFP-ALPHA1	Q9SYP2	AT1G20950	6.99	67.1	614	23.29	9	8	5.09803e+07	13
26S proteasome non-ATPase regulatory subunit 1 homolog B OS=Arabidopsis thaliana GN=RPN2B PE=1 SV=1	RPN2B	Q9MAT0	AT1G04810	5.35	108.8	1001	11.99	10	1	3.94576e+06	13
Putative uncharacterized protein At1g10510 OS=Arabidopsis thaliana GN=emb2004 PE=2 SV=1	emb2004	Q93ZV8	AT1G10510	7.58	64.7	605	23.14	10	10	7.96037e+07	13
Developmentally-regulated G-protein 3 OS=Arabidopsis thaliana GN=DRG3 PE=1 SV=1	DRG3	Q9SVA6	AT4G39520	8.41	41.1	369	27.1	8	8	3.21505e+07	13
26S protease regulatory subunit 6B homolog OS=Arabidopsis thaliana GN=RPT3 PE=1 SV=1	RPT3	Q9SEI4	AT5G58290	5.6	45.7	408	29.41	9	8	2.25083e+07	13
Mitochondrial carnitine/acylcarnitine carrier-like protein OS=Arabidopsis thaliana GN=BOU PE=2 SV=1	BOU	Q93XM7	AT5G46800	9.52	31	300	37	8	8	5.24612e+07	13
Acetolactate synthase small subunit 2, chloroplastic OS=Arabidopsis thaliana GN=At2g31810 PE=1 SV=1	At2g31810	Q93YZ7	AT2G31810	8.97	53.8	491	24.85	9	9	2.34449e+07	13
Serine/threonine-protein phosphatase 2A 65 kDa regulatory subunit A alpha isoform OS=Arabidopsis thaliana GN=PP2AA1 PE=1 SV=1	PP2AA1	Q38845	AT1G25490	5.07	65.5	588	15.14	7	5	4.25767e+07	13
Bifunctional aspartokinase/homoserine dehydrogenase 2, chloroplastic OS=Arabidopsis thaliana GN=AKHSDH2 PE=1 SV=1	AKHSDH2	O81852	AT4G19710	7.49	100.2	916	20.41	13	10	1.22771e+07	13
Chlorophyll a-b binding protein CP29.1, chloroplastic OS=Arabidopsis thaliana GN=LHCB4.1 PE=1 SV=1	LHCB4	Q07473	AT5G01530	6.14	31.1	290	25.52	6	4	7.65894e+07	13
DNA gyrase subunit B, mitochondrial OS=Arabidopsis thaliana GN=GYRBM PE=2 SV=1	GYRBM	Q94BZ7	AT5G04130	8.72	81	732	18.17	9	4	2.17936e+07	13
Nucleolin 1 OS=Arabidopsis thaliana GN=NUCL1 PE=1 SV=1	NUCL1	Q9FVQ1	AT1G48920	5.22	58.7	557	16.16	8	8	3.379e+08	13
2-isopropylmalate synthase 1, chloroplastic OS=Arabidopsis thaliana GN=IPMS1 PE=1 SV=2	IPMS1	Q9LPR4	AT1G18500	6.6	68.6	631	22.82	9	9	2.81374e+07	12
Chlorophyll a-b binding protein 1, chloroplastic OS=Arabidopsis thaliana GN=LHCB1.3 PE=1 SV=1	LHCB1	P04778	AT1G29930	5.66	28.2	267	35.21	7	3	4.53118e+07	12
Phosphomethylethanolamine N-methyltransferase OS=Arabidopsis thaliana GN=NMT2 PE=2 SV=2	NMT2	Q944H0	AT1G48600	5.19	56	491	18.94	7	4	2.03144e+07	12
Phosphoenolpyruvate carboxykinase [ATP] OS=Arabidopsis thaliana GN=PCKA PE=1 SV=1	PCKA	Q9T074	AT4G37870	7.08	73.4	671	19.52	9	9	4.37018e+07	12
12S seed storage protein CRB OS=Arabidopsis thaliana GN=CRB PE=1 SV=2	CRB	P15456	AT1G03880	6.99	50.5	455	32.09	8	7	2.95386e+07	12
40S ribosomal protein S3-2 OS=Arabidopsis thaliana GN=RPS3B PE=1 SV=1	RPS3B	Q9M339	AT3G53870	9.54	27.3	249	34.54	8	4	3.44581e+07	12
40S ribosomal protein S14-3 OS=Arabidopsis thaliana GN=RPS14C PE=2 SV=2	RPS14C	P42036	AT3G52580	10.59	16.2	150	36.67	5	1	6.23997e+06	12
ARM repeat superfamily protein OS=Arabidopsis thaliana GN=At1g65220 PE=2 SV=1	At1g65220	Q93ZY6	AT1G65220	5.52	47	411	22.63	8	4	2.04559e+07	12
ADP-ribosylation factor A1B OS=Arabidopsis thaliana GN=T15N1_160 PE=3 SV=1	T15N1_160	Q9LYJ3	AT5G14670	6.95	21.5	188	42.02	6	6	6.59337e+07	12
Apoptosis inhibitory protein 5 (API5) OS=Arabidopsis thaliana GN=At2g34040 PE=1 SV=2	At2g34040	O22957	AT2G34040	7.99	61.6	553	23.33	11	9	2.83331e+07	12
Mannose-1-phosphate guanylyltransferase 1 OS=Arabidopsis thaliana GN=CYT1 PE=1 SV=1	CYT1	O22287	AT2G39770	6.73	39.6	361	31.3	8	8	6.75478e+07	12
26S proteasome regulatory particle non-ATPase subunit 5A OS=Arabidopsis thaliana GN=EMB2107 PE=4 SV=1	EMB2107	F4KFD7	AT5G09900	7.66	50.8	442	32.13	11	11	2.22108e+07	12
At4g02840 OS=Arabidopsis thaliana GN=T5J8.16 PE=2 SV=1	T5J8	Q9SY09	AT4G02840	11.22	12.7	116	54.31	4	2	1.95103e+08	12
At5g38660 OS=Arabidopsis thaliana GN=APE1 PE=1 SV=1	APE1	Q2HIR7	AT5G38660	8.4	31.4	286	30.07	7	7	6.42423e+07	12
Protein SUPPRESSOR OF K(+) TRANSPORT GROWTH DEFECT 1 OS=Arabidopsis thaliana GN=SKD1 PE=1 SV=1	SKD1	Q9ZNT0	AT2G27600	6.96	48.6	435	28.28	9	9	2.11071e+07	12
Bifunctional monothiol glutaredoxin-S16, chloroplastic OS=Arabidopsis thaliana GN=GRXS16 PE=1 SV=2	GRXS16	Q8H7F6	AT2G38270	7.9	32.2	293	28.33	6	6	2.32145e+07	12
26S proteasome non-ATPase regulatory subunit 2 homolog B OS=Arabidopsis thaliana GN=RPN1B PE=1 SV=1	RPN1B	Q6XJG8	AT4G28470	5.21	97.9	891	10.89	8	1	4.60321e+06	12
GDSL esterase/lipase 22 OS=Arabidopsis thaliana GN=GLL22 PE=1 SV=1	GLL22	Q1H583	AT1G54000	7.11	43.2	391	27.37	7	6	4.70288e+07	12
ATP synthase subunit gamma, mitochondrial OS=Arabidopsis thaliana GN=ATPC PE=2 SV=1	ATPC	Q96250	AT2G33040	8.9	35.4	325	32.62	7	7	2.19616e+07	12
2-methyl-6-phytyl-1,4-hydroquinone methyltransferase, chloroplastic OS=Arabidopsis thaliana GN=VTE3 PE=1 SV=1	VTE3	Q9LY74	AT3G63410	9.1	37.9	338	29.88	6	6	9.02573e+07	11
Plant UBX domain-containing protein 10 OS=Arabidopsis thaliana GN=PUX10 PE=2 SV=1	PUX10	Q9M0N1	AT4G10790	4.94	52.8	480	18.54	8	8	7.45475e+07	11
Thiamine thiazole synthase, chloroplastic OS=Arabidopsis thaliana GN=THI1 PE=1 SV=1	THI1	Q38814	AT5G54770	6.23	36.6	349	18.62	4	4	5.17926e+07	11
Probable cysteine protease RD21B OS=Arabidopsis thaliana GN=RD21B PE=1 SV=1	RD21B	Q9FMH8	AT5G43060	6.21	51.2	463	9.5	4	4	3.48665e+07	11
Alba DNA/RNA-binding protein OS=Arabidopsis thaliana GN=At1g20220 PE=1 SV=1	At1g20220	Q944A2	AT1G20220	9.92	33.7	315	22.86	4	3	2.25778e+07	11
Phenylalanine--tRNA ligase, chloroplastic/mitochondrial OS=Arabidopsis thaliana GN=At3g58140 PE=1 SV=1	At3g58140	Q94K73	AT3G58140	6.4	49.2	429	19.58	7	7	6.31565e+07	11
AT1G70770 protein OS=Arabidopsis thaliana GN=F5A18.5 PE=1 SV=1	F5A18	Q9S791	AT1G70770	8.88	66.8	610	17.87	8	8	28931661	11
60S ribosomal protein L23 OS=Arabidopsis thaliana GN=RPL23A PE=2 SV=3	RPL23A	P49690	AT1G04480	10.48	15	140	56.43	6	6	4.58193e+07	11
Catalase-2 OS=Arabidopsis thaliana GN=CAT2 PE=2 SV=3	CAT2	P25819	AT4G35090	7.12	56.9	492	20.73	8	5	6.29626e+06	11
Phospho-2-dehydro-3-deoxyheptonate aldolase 2, chloroplastic OS=Arabidopsis thaliana GN=DHS2 PE=2 SV=2	DHS2	Q00218	AT4G33510	8.78	56.1	507	14.4	6	2	1.36313e+07	11
Adenosylhomocysteinase 1 OS=Arabidopsis thaliana GN=SAHH1 PE=1 SV=1	SAHH1	O23255	AT4G13940	5.97	53.3	485	31.13	10	4	5.88749e+07	11
Bifunctional aspartokinase/homoserine dehydrogenase 1, chloroplastic OS=Arabidopsis thaliana GN=AKHSDH1 PE=1 SV=1	AKHSDH1	Q9SA18	AT1G31230	6.77	99.3	911	19.1	11	8	1.09709e+07	11
Putative small nuclear ribonucleoprotein D2 OS=Arabidopsis thaliana GN=At2g47640 PE=4 SV=1	At2g47640	Q8RUH0	AT2G47640	9.92	12.6	109	44.04	4	4	1.11692e+08	11
DNA gyrase subunit B, chloroplastic OS=Arabidopsis thaliana GN=GYRBC PE=2 SV=3	GYRBC	Q9SS38	At3g10270	8.47	81	730	16.16	8	3	1.24912e+07	11
Phosphotransferases/inositol or phosphatidylinositol kinases OS=Arabidopsis thaliana GN=At4g36080 PE=3 SV=1	At4g36080	F4JPL0	AT4G36080	7.12	429.7	3804	4.42	11	2	3.28007e+06	11
Jacalin-related lectin 33 OS=Arabidopsis thaliana GN=JAL33 PE=1 SV=1	JAL33	O04311	AT3G16450	5.22	32	300	24	5	5	6.63117e+07	11
Isocitrate dehydrogenase [NAD] regulatory subunit 2, mitochondrial OS=Arabidopsis thaliana GN=IDH2 PE=2 SV=2	IDH2	P93032	AT2G17130	6.55	39.6	367	19.07	5	1	2.54289e+06	11
Beta carbonic anhydrase 2, chloroplastic OS=Arabidopsis thaliana GN=BCA2 PE=1 SV=3	BCA2	P42737	AT5G14740	7.4	36.6	331	27.19	6	3	1.03905e+07	11
DNA repair protein recA homolog 1, chloroplastic OS=Arabidopsis thaliana GN=RECA PE=2 SV=1	RECA	Q39199	AT1G79050	6.35	47.7	439	20.5	6	6	1.48625e+07	11
Clathrin heavy chain 1 OS=Arabidopsis thaliana GN=CHC1 PE=1 SV=1	CHC1	Q0WNJ6	AT3G11130	5.4	193.1	1705	10.03	11	11	1.18684e+07	11
Plastidial pyruvate kinase 1, chloroplastic OS=Arabidopsis thaliana GN=PKP1 PE=1 SV=1	PKP1	Q9LIK0	AT3G22960	5.92	65.1	596	25.34	8	8	4.20393e+07	10
Probable malate dehydrogenase, glyoxysomal OS=Arabidopsis thaliana GN=At2g22780 PE=2 SV=1	At2g22780	O82399	AT2G22780	7.96	37.4	354	44.35	7	7	2.13133e+07	10
Exportin-2 OS=Arabidopsis thaliana GN=CAS PE=2 SV=1	CAS	Q9ZPY7	AT2G46520	5.59	108.6	972	12.24	10	10	2.19471e+07	10
Cell division protein FtsZ homolog 2-2, chloroplastic OS=Arabidopsis thaliana GN=FTSZ2-2 PE=1 SV=1	FTSZ2-2	Q9LXJ0	AT3G52750	5.96	50.3	473	16.07	5	1	2.64827e+07	10
Coatomer subunit epsilon-1 OS=Arabidopsis thaliana GN=At1g30630 PE=2 SV=1	At1g30630	Q9SA78	AT1G30630	5.57	32.6	292	38.01	7	6	1.70056e+07	10
Serine/threonine-protein phosphatase 2A 65 kDa regulatory subunit A gamma isoform OS=Arabidopsis thaliana GN=PP2AA3 PE=1 SV=2	PP2AA3	Q38951	AT1G13320	5.07	65.5	587	15.84	6	2	1.38738e+07	10
Glutamyl-tRNA(Gln) amidotransferase subunit B, chloroplastic/mitochondrial OS=Arabidopsis thaliana GN=GATB PE=2 SV=1	GATB	Q9FV81	AT1G48520	7.62	60.9	550	13.45	6	6	1.23836e+07	10
Photosystem II protein D1 OS=Arabidopsis thaliana GN=psbA PE=1 SV=2	psbA	P83755	ATCG00020	5.25	38.9	353	18.7	5	5	8.55555e+07	10
Phosphoethanolamine N-methyltransferase 1 OS=Arabidopsis thaliana GN=NMT1 PE=1 SV=1	NMT1	Q9FR44	AT3G18000	5.57	56.1	491	17.92	7	4	1.35439e+07	10
Probable small nuclear ribonucleoprotein G OS=Arabidopsis thaliana GN=At2g23930 PE=2 SV=1	At2g23930	O82221	AT2G23930	9.25	8.8	80	66.25	4	4	2.14546e+08	10
Transcription initiation factor TFIID subunit 14b OS=Arabidopsis thaliana GN=TAF14B PE=1 SV=1	TAF14B	Q9FH40	AT5G45600	7.02	30.2	268	30.22	6	6	1.59317e+07	10
Peroxisomal fatty acid beta-oxidation multifunctional protein MFP2 OS=Arabidopsis thaliana GN=MFP2 PE=1 SV=1	MFP2	Q9ZPI5	AT3G06860	9.17	78.8	725	21.38	9	9	4.58374e+07	10
Cell division control protein 48 homolog A OS=Arabidopsis thaliana GN=CDC48A PE=1 SV=1	CDC48A	P54609	AT3G09840	5.25	89.3	809	16.69	9	9	1.86414e+07	10
Magnesium protoporphyrin IX methyltransferase, chloroplastic OS=Arabidopsis thaliana GN=CHLM PE=1 SV=1	CHLM	Q9SW18	AT4G25080	7.87	33.8	312	29.17	7	7	2.96885e+07	10
Probable ribose-5-phosphate isomerase 3, chloroplastic OS=Arabidopsis thaliana GN=RPI3 PE=1 SV=1	RPI3	Q9S726	AT3G04790	6.02	29.3	276	36.23	5	5	39264696	10
Isoform 2 of Asparagine synthetase [glutamine-hydrolyzing] 2 OS=Arabidopsis thaliana GN=ASN2	ASN2	Q9LV77-2	#N/A	6.46	65.1	579	14.16	6	4	7.29918e+07	10
Probable elongation factor 1-gamma 2 OS=Arabidopsis thaliana GN=At1g57720 PE=2 SV=1	At1g57720	Q9FVT2	AT1G57720	5.71	46.4	413	23	6	6	1.83352e+07	10
Long chain acyl-CoA synthetase 4 OS=Arabidopsis thaliana GN=LACS4 PE=2 SV=1	LACS4	Q9T0A0	AT4G23850	5.87	74.5	666	14.71	8	7	2.42468e+07	10
Acetyl-coenzyme A carboxylase carboxyl transferase subunit alpha, chloroplastic OS=Arabidopsis thaliana GN=CAC3 PE=1 SV=1	CAC3	Q9LD43	AT2G38040	5.82	85.3	769	16.38	8	8	1.7415e+07	10
26S proteasome non-ATPase regulatory subunit 11 homolog OS=Arabidopsis thaliana GN=RPN6 PE=1 SV=1	RPN6	Q9LP45	AT1G29150	6.67	46.7	419	27.21	7	7	3.24031e+07	10
Phenylalanine ammonia-lyase 2 OS=Arabidopsis thaliana GN=PAL2 PE=1 SV=2	PAL2	P45724	AT3G53260	6.46	77.8	717	16.74	9	5	7.05696e+06	10
Adenine nucleotide transporter 1 OS=Arabidopsis thaliana GN=ADNT1 PE=3 SV=1	ADNT1	F4JHS4	AT4G01100	9.52	40	366	21.86	6	6	1.96907e+07	9
Eukaryotic translation initiation factor 5A-2 OS=Arabidopsis thaliana GN=ELF5A-2 PE=1 SV=1	ELF5A-2	Q93VP3	AT1G26630	5.94	17.1	159	45.28	5	5	6.26137e+07	9
Probable pyridoxal 5'-phosphate synthase subunit PDX2 OS=Arabidopsis thaliana GN=PDX2 PE=1 SV=1	PDX2	Q8LAD0	AT5G60540	5.3	27.4	255	39.61	6	6	3.2332e+07	9
Apoptosis inhibitory protein 5 OS=Arabidopsis thaliana GN=At1g29030 PE=2 SV=1	At1g29030	Q8GXH2	AT1G29030	8.78	62.2	556	11.15	7	5	15116545	9
Putative H/ACA ribonucleoprotein complex subunit 1-like protein 1 OS=Arabidopsis thaliana GN=At3g03920 PE=2 SV=1	At3g03920	Q8VZT0	AT3G03920	11.41	21	202	25.25	4	4	6.79217e+07	9
Magnesium-chelatase subunit ChlH, chloroplastic OS=Arabidopsis thaliana GN=CHLH PE=1 SV=1	CHLH	Q9FNB0	AT5G13630	6.1	153.5	1381	6.73	7	7	1.59685e+07	9
DNA gyrase subunit A, chloroplastic/mitochondrial OS=Arabidopsis thaliana GN=GYRA PE=1 SV=2	GYRA	Q9CAF6	AT3G10690	6.9	104.5	950	10.84	8	8	1.49478e+07	9
Beta-adaptin-like protein B OS=Arabidopsis thaliana GN=At4g11380 PE=1 SV=1	At4g11380	F4JNZ8	AT4G11380	5.03	101.9	916	11.57	7	7	1.70166e+07	9
40S ribosomal protein S2-3 OS=Arabidopsis thaliana GN=RPS2C PE=1 SV=2	RPS2C	P49688	AT2G41840	10.29	30.9	285	33.68	8	3	6.63619e+06	9
At1g63660 OS=Arabidopsis thaliana GN=F24D7.15 PE=2 SV=1	F24D7	Q9CAD1	AT1G63660	6.54	59.3	534	19.29	8	8	5.98268e+07	9
Histone H2B.11 OS=Arabidopsis thaliana GN=At5g59910 PE=1 SV=5	At5g59910	P40283	AT5G59910	9.99	16.4	150	35.33	5	1	1.23741e+07	9
Zeta-carotene desaturase, chloroplastic/chromoplastic OS=Arabidopsis thaliana GN=ZDS1 PE=1 SV=3	ZDS1	Q38893	AT3G04870	7.37	61.6	558	15.59	7	7	1.73105e+07	9
At5g02890 OS=Arabidopsis thaliana GN=F9G14_200 PE=2 SV=1	F9G14_200	Q9LYZ6	AT5G02890	5.67	38.8	353	26.06	7	7	1.5684e+07	9
UDP-glucuronic acid decarboxylase 1 OS=Arabidopsis thaliana GN=UXS1 PE=1 SV=1	UXS1	Q8VZC0	AT3G53520	9.16	48.6	435	23.45	7	4	3.31418e+07	9
Heat shock protein 90-6, mitochondrial OS=Arabidopsis thaliana GN=HSP90-6 PE=2 SV=1	HSP90-6	F4JFN3	AT3G07770	5.39	90.5	799	13.52	8	5	5.76405e+06	9
Photosystem II 10 kDa polypeptide, chloroplastic OS=Arabidopsis thaliana GN=PSBR PE=1 SV=1	PSBR	P27202	AT1G79040	9.63	14.6	140	34.29	3	3	1.20342e+08	9
Reticulon-like protein B1 OS=Arabidopsis thaliana GN=RTNLB1 PE=1 SV=1	RTNLB1	Q9SUR3	AT4G23630	8.29	30.5	275	16	3	3	6.3124e+07	9
Probable fructose-bisphosphate aldolase 2, chloroplastic OS=Arabidopsis thaliana GN=FBA2 PE=1 SV=2	FBA2	Q944G9	At4g38970	7.24	43	398	27.39	7	4	2.11544e+07	9
Fructose-bisphosphate aldolase OS=Arabidopsis thaliana GN=At2g36460 PE=2 SV=1	At2g36460	Q9SJQ9	AT2G36460	7.39	38.4	358	24.58	5	1	1.46931e+07	9
Brefeldin A-inhibited guanine nucleotide-exchange protein 5 OS=Arabidopsis thaliana GN=BIG5 PE=1 SV=2	BIG5	F4IXW2	AT3G43300	5.58	192.8	1739	7.25	8	8	7.95197e+06	9
Rhodanese-like/PpiC domain-containing protein 12, chloroplastic OS=Arabidopsis thaliana GN=At5g19370 PE=1 SV=1	At5g19370	Q93WI0	AT5G19370	8.41	33	299	28.76	7	7	5.54717e+07	9
DEAD-box ATP-dependent RNA helicase 11 OS=Arabidopsis thaliana GN=RH11 PE=1 SV=1	RH11	Q8LA13	AT3G58510	6.68	66	612	17.97	9	5	1.62192e+07	9
Serine/threonine-protein phosphatase 2A 65 kDa regulatory subunit A beta isoform OS=Arabidopsis thaliana GN=PP2AA2 PE=1 SV=2	PP2AA2	Q38950	AT3G25800	5.14	65.6	587	12.95	5	1	6.17916e+06	9
Malate dehydrogenase, cytoplasmic 1 OS=Arabidopsis thaliana GN=MDH1 PE=1 SV=2	MDH1	P93819	AT1G04410	6.55	35.5	332	22.59	5	5	4.25001e+07	9
Coatomer subunit delta OS=Arabidopsis thaliana GN=At5g05010 PE=1 SV=2	At5g05010	Q93Y22	AT5G05010	5.85	57.7	527	16.89	6	6	3.59373e+07	9
AT3g07590/MLP3_4 OS=Arabidopsis thaliana GN=MLP3.4 PE=2 SV=1	MLP3	Q9SSF1	AT3G07590	11.22	12.6	114	55.26	4	2	3.32932e+07	9
Cytochrome b-c1 complex subunit Rieske, mitochondrial OS=Arabidopsis thaliana GN=T22N19_90 PE=2 SV=1	T22N19_90	Q9LYR2	AT5G13440	8.66	29.9	274	17.15	4	4	1.07189e+08	8
AT5g60980/MSL3_100 OS=Arabidopsis thaliana GN=At5g60980 PE=1 SV=1	At5g60980	Q9FME2	AT5G60980	5.96	49.5	460	22.61	7	7	2.7868e+07	8
Nitrilase 1 OS=Arabidopsis thaliana GN=NIT1 PE=1 SV=2	NIT1	P32961	AT3G44310	6.28	38.1	346	22.25	5	5	2.94406e+07	8
Histone H2B.10 OS=Arabidopsis thaliana GN=At5g22880 PE=1 SV=3	At5g22880	Q9FFC0	AT5G22880	10.05	15.7	145	37.24	5	1	5.99215e+06	8
40S ribosomal protein S18 OS=Arabidopsis thaliana GN=RPS18A PE=1 SV=1	RPS18A	P34788	AT1G22780	10.54	17.5	152	38.82	6	6	1.0883e+08	8
AT3g20370/MQC12_13 OS=Arabidopsis thaliana GN=At3g20370 PE=2 SV=1	At3g20370	Q9LTQ5	AT3G20370	6.58	43.4	379	21.11	5	5	2.39239e+07	8
Fe-S cluster assembly factor HCF101, chloroplastic OS=Arabidopsis thaliana GN=HCF101 PE=1 SV=1	HCF101	Q6STH5	AT3G24430	6.29	57.7	532	15.23	6	6	2.35701e+07	8
3-ketoacyl-CoA synthase 10 OS=Arabidopsis thaliana GN=FDH PE=1 SV=2	FDH	Q570B4	AT2G26250	9.01	61.9	550	16.55	7	7	1.33012e+07	8
26S proteasome regulatory subunit 4 homolog B OS=Arabidopsis thaliana GN=RPT2B PE=1 SV=1	RPT2B	Q9SL67	AT2G20140	6.1	49.3	443	23.7	6	6	1.6858e+07	8
40S ribosomal protein S5-2 OS=Arabidopsis thaliana GN=RPS5B PE=1 SV=2	RPS5B	P51427	AT3G11940	9.63	22.9	207	22.71	4	4	3.07516e+07	8
Elongation factor Tu, mitochondrial OS=Arabidopsis thaliana GN=TUFA PE=1 SV=1	TUFA	Q9ZT91	AT4G02930	6.7	49.4	454	12.33	4	3	1.04182e+07	8
Rhodanese-like domain-containing protein 4, chloroplastic OS=Arabidopsis thaliana GN=STR4 PE=1 SV=2	STR4	Q9M158	AT4G01050	5.3	49.4	466	12.88	4	4	2.51808e+07	8
Alcohol dehydrogenase class-P OS=Arabidopsis thaliana GN=ADH1 PE=1 SV=2	ADH1	P06525	AT1G77120	6.24	41.2	379	16.62	5	5	2.7374e+07	8
Chlorophyll a-b binding protein, chloroplastic OS=Arabidopsis thaliana GN=Lhcb2:4 PE=2 SV=1	Lhcb2:4	Q9XF87	AT3G27690	5.9	28.8	266	25.19	6	2	610112	8
Beta carbonic anhydrase 1, chloroplastic OS=Arabidopsis thaliana GN=BCA1 PE=1 SV=2	BCA1	P27140	AT3G01500	5.99	37.4	347	19.88	5	2	5.83221e+06	8
Dirigent protein 6 OS=Arabidopsis thaliana GN=DIR6 PE=1 SV=1	DIR6	Q9SUQ8	AT4G23690	8.35	21.4	187	27.27	4	4	4.99403e+07	8
Dihydroorotate dehydrogenase (quinone), mitochondrial OS=Arabidopsis thaliana GN=PYRD PE=1 SV=2	PYRD	P32746	AT5G23300	9.2	48.5	460	21.96	7	7	4.35582e+07	8
Nicotinate-nucleotide pyrophosphorylase [carboxylating], chloroplastic OS=Arabidopsis thaliana GN=QPT PE=2 SV=2	QPT	Q9ZU32	AT2G01350	6.3	37.9	348	22.41	5	5	1.82652e+07	8
6-phosphogluconate dehydrogenase, decarboxylating 3 OS=Arabidopsis thaliana GN=At3g02360 PE=2 SV=1	At3g02360	Q9FWA3	AT3G02360	7.42	53.5	486	14.2	5	2	1.77772e+07	8
40S ribosomal protein Sa-1 OS=Arabidopsis thaliana GN=RPSaA PE=1 SV=3	RPSaA	Q08682	AT1G72370	5.15	32.3	298	25.5	6	6	4.26197e+07	8
Histone H2B.6 OS=Arabidopsis thaliana GN=H2B PE=1 SV=3	H2B	O23629	AT3G45980	10.02	16.4	150	35.33	5	1	4.1566e+06	8
Tetratricopeptide repeat-containing protein OS=Arabidopsis thaliana GN=At1g01320 PE=1 SV=1	At1g01320	F4HS98	AT1G01320	6.28	197.4	1787	6.27	8	8	9.58348e+06	8
Serine decarboxylase OS=Arabidopsis thaliana GN=SDC PE=1 SV=1	SDC	Q9MA74	AT1G43710	6.19	54	482	16.18	5	5	2.41303e+07	8
Adenosylhomocysteinase 2 OS=Arabidopsis thaliana GN=SAHH2 PE=1 SV=1	SAHH2	Q9LK36	AT3G23810	5.74	53.1	485	25.36	7	1	2.33772e+06	8
Aspartyl protease family protein 2 OS=Arabidopsis thaliana GN=APF2 PE=2 SV=1	APF2	Q9LNJ3	AT1G01300	8.98	52.1	485	17.94	7	6	2.43457e+07	8
Anthranilate phosphoribosyltransferase, chloroplastic OS=Arabidopsis thaliana GN=PAT1 PE=2 SV=1	PAT1	Q02166	AT5G17990	7.27	46.5	444	15.32	4	4	2.02841e+07	8
Oleosin 21.2 kDa OS=Arabidopsis thaliana GN=At5g40420 PE=1 SV=1	At5g40420	Q39165	AT5G40420	9.36	21.3	199	17.09	3	3	3.69275e+07	8
Rhodanese-like domain-containing protein 14, chloroplastic OS=Arabidopsis thaliana GN=At4g27700 PE=2 SV=1	At4g27700	Q94A65	AT4G27700	8.68	24.9	224	41.52	6	6	5.43114e+07	8
Cysteine proteinase RD21A OS=Arabidopsis thaliana GN=RD21A PE=1 SV=1	RD21A	P43297	AT1G47128	5.41	50.9	462	14.29	6	6	7.08082e+07	8
Annexin D4 OS=Arabidopsis thaliana GN=ANN4 PE=2 SV=1	ANN4	Q9ZVJ6	AT2G38750	7.37	36.2	319	20.38	5	5	1.91205e+07	8
50S ribosomal protein L14, chloroplastic OS=Arabidopsis thaliana GN=rpl14 PE=3 SV=1	rpl14	P56792	ATCG00780	9.29	13.6	122	37.7	3	3	2.30344e+07	8
14-3-3-like protein GF14 psi OS=Arabidopsis thaliana GN=GRF3 PE=1 SV=2	GRF3	P42644	AT5G38480	4.79	28.6	255	16.08	4	1	9.56352e+06	8
26S proteasome non-ATPase regulatory subunit 14 homolog OS=Arabidopsis thaliana GN=RPN11 PE=1 SV=1	RPN11	Q9LT08	AT5G23540	6.8	34.3	308	14.94	4	4	3.45303e+07	8
Peroxisomal (S)-2-hydroxy-acid oxidase GLO2 OS=Arabidopsis thaliana GN=GLO2 PE=1 SV=1	GLO2	Q9LRS0	AT3G14415	8.97	40.3	367	21.8	6	6	2.61388e+07	8
Nitrile-specifier protein 1 OS=Arabidopsis thaliana GN=NSP1 PE=2 SV=2	NSP1	Q9SDM9	AT3G16400	5.53	51.6	470	18.72	7	7	1.77173e+07	7
V-type proton ATPase subunit H OS=Arabidopsis thaliana GN=VHA-H PE=1 SV=1	VHA-H	Q9LX65	AT3G42050	7.03	50.3	441	16.78	5	5	3.35549e+07	7
60S ribosomal protein L9-2 OS=Arabidopsis thaliana GN=RPL9D PE=2 SV=1	RPL9D	Q9SZX9	AT4G10450	9.5	22	194	23.2	4	1	0	7
6-phosphogluconate dehydrogenase, decarboxylating 2, chloroplastic OS=Arabidopsis thaliana GN=At5g41670 PE=1 SV=1	At5g41670	Q9FFR3	AT5G41670	5.8	53.3	487	18.89	6	3	7213403	7
6-phosphogluconate dehydrogenase, decarboxylating 1, chloroplastic OS=Arabidopsis thaliana GN=At1g64190 PE=1 SV=1	At1g64190	Q9SH69	AT1G64190	5.45	53.3	487	19.92	6	2	6.80835e+06	7
40S ribosomal protein S3-3 OS=Arabidopsis thaliana GN=RPS3C PE=1 SV=1	RPS3C	Q9FJA6	AT5G35530	9.54	27.4	248	25	5	1	2.75836e+07	7
Xyloglucan endotransglucosylase/hydrolase protein 4 OS=Arabidopsis thaliana GN=XTH4 PE=1 SV=1	XTH4	Q39099	AT2G06850	8.91	34.3	296	25.68	7	7	2.79085e+07	7
Polyadenylate-binding protein 4 OS=Arabidopsis thaliana GN=PAB4 PE=1 SV=1	PAB4	O22173	AT2G23350	6.86	71.6	662	11.33	5	5	2.55515e+07	7
DEAD-box ATP-dependent RNA helicase 37 OS=Arabidopsis thaliana GN=RH37 PE=2 SV=2	RH37	Q84W89	AT2G42520	7.11	67.6	633	13.11	7	3	5.33887e+06	7
V-type proton ATPase subunit B2 OS=Arabidopsis thaliana GN=At4g38510 PE=1 SV=1	At4g38510	F4JTQ0	AT4G38510	5.25	55.1	494	16.6	6	6	2.21402e+07	7
ATP sulfurylase 4, chloroplastic OS=Arabidopsis thaliana GN=APS4 PE=2 SV=1	APS4	Q9S7D8	At5g43780	8.87	52.1	469	14.07	6	4	9.90032e+06	7
60S ribosomal protein L12-1 OS=Arabidopsis thaliana GN=RPL12A PE=2 SV=2	RPL12A	P50883	AT2G37190	8.97	17.9	166	31.93	4	4	4.64704e+07	7
Chaperone protein dnaJ A6, chloroplastic OS=Arabidopsis thaliana GN=DJA6 PE=2 SV=2	DJA6	Q9SJZ7	AT2G22360	9.11	47.7	442	11.99	5	5	1.4047e+07	7
Magnesium-chelatase subunit ChlI-2, chloroplastic OS=Arabidopsis thaliana GN=CHLI2 PE=1 SV=1	CHLI2	Q5XF33	AT5G45930	5.5	46.1	418	17.94	6	2	7.5187e+06	7
Protein PROTON GRADIENT REGULATION 5, chloroplastic OS=Arabidopsis thaliana GN=PGR5 PE=1 SV=1	PGR5	Q9SL05	AT2G05620	10.65	14.3	133	18.8	2	2	1.94504e+08	7
Serine/threonine-protein kinase STN7, chloroplastic OS=Arabidopsis thaliana GN=STN7 PE=1 SV=1	STN7	Q9S713	AT1G68830	9.32	63.2	562	12.99	6	6	1.23537e+07	7
BURP domain protein RD22 OS=Arabidopsis thaliana GN=RD22 PE=2 SV=1	RD22	Q08298	AT5G25610	9.36	42.2	392	14.54	5	5	4.82391e+06	7
50S ribosomal protein L11, chloroplastic OS=Arabidopsis thaliana GN=RPL11 PE=2 SV=1	RPL11	Q9MAP3	AT1G32990	9.66	23.1	222	24.77	4	4	3.39769e+07	7
40S ribosomal protein S2-1 OS=Arabidopsis thaliana GN=RPS2A PE=2 SV=2	RPS2A	Q8L8Y0	AT1G58380	10.26	30.7	284	25.7	6	1	3.14286e+07	7
60S ribosomal protein L22-2 OS=Arabidopsis thaliana GN=RPL22B PE=2 SV=1	RPL22B	Q9M9W1	AT3G05560	9.55	14	124	37.9	4	1	5.14563e+07	7
Cullin-associated NEDD8-dissociated protein 1 OS=Arabidopsis thaliana GN=CAND1 PE=1 SV=1	CAND1	Q8L5Y6	AT2G02560	6.1	134.8	1219	6.23	7	7	7.33774e+06	7
3-oxoacyl-[acyl-carrier-protein] synthase II, chloroplastic OS=Arabidopsis thaliana GN=KAS2 PE=1 SV=1	KAS2	Q9C9P4	AT1G74960	7.87	57.6	541	20.15	6	6	2.89844e+07	7
26S protease regulatory subunit S10B homolog B OS=Arabidopsis thaliana GN=RPT4B PE=1 SV=1	RPT4B	Q9MAK9	AT1G45000	8.19	44.7	399	27.82	7	7	3.369e+07	7
Malate dehydrogenase, chloroplastic OS=Arabidopsis thaliana GN=At3g47520 PE=1 SV=1	At3g47520	Q9SN86	AT3G47520	8.51	42.4	403	18.11	5	5	1.67149e+07	7
Cytochrome b-c1 complex subunit 7-1 OS=Arabidopsis thaliana GN=QCR7-1 PE=1 SV=1	QCR7-1	Q9SUU5	AT4G32470	9.73	14.5	122	29.51	3	3	3.5975e+07	7
THO complex subunit 4B OS=Arabidopsis thaliana GN=ALY2 PE=1 SV=1	ALY2	Q8L719	AT5G02530	9.98	30.8	292	17.81	5	5	8.98495e+07	7
Long chain acyl-CoA synthetase 2 OS=Arabidopsis thaliana GN=LACS2 PE=2 SV=1	LACS2	Q9XIA9	AT1G49430	6.14	74.3	665	8.27	5	4	1.04016e+08	7
Oleosin 20.3 kDa OS=Arabidopsis thaliana GN=OL2 PE=2 SV=1	OL2	Q42431	AT3G27660	7.58	20.3	191	32.46	4	4	5.53153e+07	7
Protein transport protein SEC31 homolog B OS=Arabidopsis thaliana GN=SEC31B PE=1 SV=1	SEC31B	Q8L611	AT3G63460	5.14	119.8	1104	5.71	5	5	1.27333e+07	7
At5g47210 OS=Arabidopsis thaliana GN=At5g47210 PE=1 SV=1	At5g47210	Q9LVT8	AT5G47210	8.78	38	357	15.97	5	5	2.79929e+07	7
Sucrose synthase 1 OS=Arabidopsis thaliana GN=SUS1 PE=1 SV=3	SUS1	P49040	AT5G20830	6.2	92.9	808	7.55	4	1	3.04081e+06	7
Mitogen-activated protein kinase kinase 5 OS=Arabidopsis thaliana GN=MKK5 PE=1 SV=2	MKK5	Q8RXG3	AT3G21220	8.7	38.3	348	24.71	5	5	2.21715e+07	7
Uncharacterized protein At2g34160 OS=Arabidopsis thaliana GN=At2g34160 PE=1 SV=1	At2g34160	O22969	AT2G34160	5.36	14.6	130	24.62	3	3	2.18652e+08	7
Heat shock 70 kDa protein 10, mitochondrial OS=Arabidopsis thaliana GN=HSP70-10 PE=2 SV=1	HSP70-10	Q9LDZ0	AT5G09590	5.78	72.9	682	11.58	7	3	2.06798e+06	7
Putative uncharacterized protein At1g09310 OS=Arabidopsis thaliana GN=T31J12.3 PE=1 SV=1	T31J12	Q9ZPZ4	AT1G09310	5.38	19.9	179	32.96	5	5	2.95776e+07	7
Threonine dehydratase biosynthetic, chloroplastic OS=Arabidopsis thaliana GN=OMR1 PE=1 SV=1	OMR1	Q9ZSS6	AT3G10050	7.55	64.6	592	18.41	7	7	3.0241e+07	7
SWR1-complex protein 4 OS=Arabidopsis thaliana GN=SWC4 PE=1 SV=1	SWC4	Q8VZL6	AT2G47210	9.23	49.8	441	16.55	5	5	6.33054e+06	6
Oligouridylate-binding protein 1A OS=Arabidopsis thaliana GN=UBP1A PE=1 SV=1	UBP1A	Q9SYG4	AT1G54080	7.15	47.2	426	13.62	5	2	8.33921e+06	6
At1g15730/F7H2_7 OS=Arabidopsis thaliana GN=F7H2.7 PE=2 SV=1	F7H2	Q9LMR1	AT1G15730	5.5	50.2	448	8.71	3	1	8.55333e+06	6
DEAD-box ATP-dependent RNA helicase 38 OS=Arabidopsis thaliana GN=RH38 PE=1 SV=2	RH38	Q93ZG7	AT3G53110	5.29	55.3	496	15.73	5	5	9.45009e+06	6
Adenine nucleotide alpha hydrolases-like protein OS=Arabidopsis thaliana GN=At2g47710 PE=2 SV=1	At2g47710	O82240	AT2G47710	7.88	17.3	162	22.22	3	3	4.61307e+07	6
Uncharacterized protein At1g32220, chloroplastic OS=Arabidopsis thaliana GN=At1g32220 PE=2 SV=1	At1g32220	Q9FVR6	AT1G32220	5.77	32	296	15.2	3	3	2.65827e+07	6
V-type proton ATPase subunit E1 OS=Arabidopsis thaliana GN=VHA-E1 PE=1 SV=2	VHA-E1	Q39258	AT4G11150	6.4	26	230	25.65	5	5	2.09468e+07	6
CLIP-associated protein OS=Arabidopsis thaliana GN=CLASP PE=1 SV=1	CLASP	Q8RWY6	AT2G20190	7.14	158.9	1439	4.66	4	4	7.76027e+06	6
Cytochrome c1 1, heme protein, mitochondrial OS=Arabidopsis thaliana GN=CYC11 PE=1 SV=1	CYC11	Q9LK29	AT3G27240	6.13	33.6	307	20.85	3	3	3.43812e+07	6
Protein decapping 5 OS=Arabidopsis thaliana GN=DCP5 PE=1 SV=1	DCP5	Q9C658	AT1G26110	7.71	64.3	611	6.38	3	3	3.86964e+07	6
ATP synthase gamma chain 1, chloroplastic OS=Arabidopsis thaliana GN=ATPC1 PE=1 SV=1	ATPC1	Q01908	AT4G04640	8	40.9	373	12.87	4	4	2.95395e+07	6
Protein CURVATURE THYLAKOID 1B, chloroplastic OS=Arabidopsis thaliana GN=CURT1B PE=1 SV=2	CURT1B	Q8LCA1	AT2G46820	7.94	18.5	174	18.97	2	2	3.88279e+08	6
Nuclear transport factor 2B OS=Arabidopsis thaliana GN=NTF2B PE=1 SV=1	NTF2B	A8MS55	AT1G27970	6.35	15	134	21.64	2	2	1.55033e+07	6
14-3-3-like protein GF14 phi OS=Arabidopsis thaliana GN=GF14 PHI PE=1 SV=1	GF14	F4HWQ5	AT1G35160	4.81	33.3	295	11.86	4	1	7.3324e+06	6
L-arabinokinase OS=Arabidopsis thaliana GN=ARA1 PE=1 SV=1	ARA1	O23461	AT4G16130	6.3	114.2	1039	7.22	6	6	6.24643e+06	6
At5g25460 OS=Arabidopsis thaliana GN=At5g25460 PE=2 SV=1	At5g25460	Q94F20	AT5G25460	7.36	40	369	13.28	4	4	6.58182e+06	6
ATP sulfurylase 1, chloroplastic OS=Arabidopsis thaliana GN=APS1 PE=1 SV=1	APS1	Q9LIK9	At3g22890	6.81	51.4	463	18.36	6	4	4.54711e+06	6
DEAD-box ATP-dependent RNA helicase 39 OS=Arabidopsis thaliana GN=RH39 PE=2 SV=2	RH39	Q56X76	AT4G09730	9.91	68.9	621	10.47	6	6	1.13935e+07	6
Methyl-CpG-binding domain-containing protein 9 OS=Arabidopsis thaliana GN=MBD9 PE=2 SV=1	MBD9	Q9SGH2	AT3G01460	5.52	240.3	2176	3.49	6	6	6.09457e+06	6
Polyadenylate-binding protein RBP45B OS=Arabidopsis thaliana GN=RBP45B PE=1 SV=1	RBP45B	Q9SAB3	AT1G11650	5.87	44.1	405	14.07	4	4	1.36294e+07	6
NOL1/NOP2/sun family protein / antitermination NusB domain-containing protein OS=Arabidopsis thaliana GN=At3g13180 PE=2 SV=1	At3g13180	Q8VYC4	AT3G13180	9	58.3	523	14.34	5	5	2.93269e+07	6
50S ribosomal protein L3-1, chloroplastic OS=Arabidopsis thaliana GN=RPL3A PE=2 SV=1	RPL3A	Q9SKX4	AT2G43030	10.43	29.3	271	18.45	4	4	2.32682e+07	6
Serine hydroxymethyltransferase 4 OS=Arabidopsis thaliana GN=SHM4 PE=1 SV=1	SHM4	O23254	AT4G13930	7.23	51.7	471	11.68	4	4	1.46164e+07	6
Aquaporin PIP1-2 OS=Arabidopsis thaliana GN=PIP1B PE=3 SV=1	PIP1B	A8MRW1	AT2G45960	8.51	32.4	301	15.95	3	3	7.12778e+07	6
Lon protease homolog 2, peroxisomal OS=Arabidopsis thaliana GN=LON2 PE=2 SV=1	LON2	O64948	AT5G47040	7.31	97.8	888	8.11	6	6	1.03871e+07	6
14-3-3-like protein GF14 omega OS=Arabidopsis thaliana GN=GRF2 PE=2 SV=2	GRF2	Q01525	AT1G78300	4.79	29.1	259	16.6	4	2	3.36869e+06	6
Magnesium-chelatase subunit ChlI-1, chloroplastic OS=Arabidopsis thaliana GN=CHLI1 PE=1 SV=1	CHLI1	P16127	AT4G18480	6.47	46.2	424	14.15	5	1	2.46035e+07	6
AT4g27450/F27G19_50 OS=Arabidopsis thaliana GN=At4g27450 PE=1 SV=1	At4g27450	Q93V62	AT4G27450	5.86	27.6	250	16	3	3	6.19492e+07	6
Photosystem I reaction center subunit V, chloroplastic OS=Arabidopsis thaliana GN=PSAG PE=2 SV=1	PSAG	Q9S7N7	AT1G55670	9.57	17.1	160	20.63	4	4	3.00643e+07	6
At4g30330 OS=Arabidopsis thaliana GN=At4g30330 PE=2 SV=1	At4g30330	Q8LAK5	AT4G30330	9.99	10.3	88	51.14	3	3	1.40933e+08	6
ATP-dependent Clp protease proteolytic subunit OS=Arabidopsis thaliana GN=CLPP6 PE=3 SV=1	CLPP6	F4IAG5	AT1G11750	9.28	31.3	289	24.57	5	5	1.36967e+07	6
Histone H2A variant 1 OS=Arabidopsis thaliana GN=H2AV PE=1 SV=1	H2AV	O23628	AT3G54560	10.32	14.5	136	24.26	3	2	1.68329e+08	6
Aquaporin PIP2-7 OS=Arabidopsis thaliana GN=PIP2-7 PE=1 SV=2	PIP2-7	P93004	AT4G35100	8.81	29.7	280	17.14	3	3	6.42871e+07	6
Bifunctional enolase 2/transcriptional activator OS=Arabidopsis thaliana GN=ENO2 PE=1 SV=1	ENO2	P25696	AT2G36530	5.77	47.7	444	15.32	6	6	1.44676e+07	6
26S protease regulatory subunit 7 homolog A OS=Arabidopsis thaliana GN=RPT1A PE=1 SV=1	RPT1A	Q9SSB5	AT1G53750	6.65	47.8	426	16.43	5	5	3.0124e+07	6
AT1g18060/T10F20.23 OS=Arabidopsis thaliana GN=At1g18060 PE=2 SV=1	At1g18060	Q9LM40	AT1G18060	9.64	25.2	226	28.76	5	5	3.4654e+07	6
Calcium-dependent protein kinase 3 OS=Arabidopsis thaliana GN=CPK3 PE=1 SV=1	CPK3	Q42479	AT4G23650	6.37	59.3	529	13.04	5	5	9.61159e+06	6
Alpha,alpha-trehalose-phosphate synthase [UDP-forming] 5 OS=Arabidopsis thaliana GN=TPS5 PE=1 SV=2	TPS5	O23617	AT4G17770	6.13	97.4	862	9.28	6	5	1.87526e+07	6
Serine/threonine-protein phosphatase PP2A-3 catalytic subunit OS=Arabidopsis thaliana GN=PP2A3 PE=2 SV=1	PP2A3	P48578	AT3G58500	5.24	35.7	313	24.28	5	4	3.4398e+07	6
GDP-mannose 3,5-epimerase OS=Arabidopsis thaliana GN=At5g28840 PE=1 SV=1	At5g28840	Q93VR3	AT5G28840	6.21	42.7	377	14.59	4	4	2.55553e+07	6
PGR5-like protein 1A, chloroplastic OS=Arabidopsis thaliana GN=PGRL1A PE=1 SV=1	PGRL1A	Q8H112	AT4G22890	5.29	35.7	324	26.54	5	4	1.58643e+07	6
ATP-dependent Clp protease proteolytic subunit 4, chloroplastic OS=Arabidopsis thaliana GN=CLPP4 PE=1 SV=1	CLPP4	Q94B60	AT5G45390	5.55	31.5	292	25.68	4	4	1.97393e+07	6
Spermidine synthase 1 OS=Arabidopsis thaliana GN=SPDSYN1 PE=1 SV=1	SPDSYN1	Q9ZUB3	At1g23820	4.86	36.5	334	27.54	5	5	8.78401e+06	6
Phosphoinositide phosphatase SAC8 OS=Arabidopsis thaliana GN=SAC8 PE=2 SV=1	SAC8	Q96328	AT3G51830	6.42	66.4	588	12.59	6	6	9.95527e+06	6
40S ribosomal protein S25-3 OS=Arabidopsis thaliana GN=RPS25D PE=3 SV=2	RPS25D	Q8GYL5	AT4G34555	10.7	12	108	34.26	3	3	2.03444e+08	6
Probable acyl-activating enzyme 1, peroxisomal OS=Arabidopsis thaliana GN=AAE1 PE=2 SV=1	AAE1	F4HUK6	AT1G20560	7.83	61	556	13.31	5	5	1.13793e+07	6
Chaperonin 60 subunit alpha 2, chloroplastic OS=Arabidopsis thaliana GN=CPN60A2 PE=2 SV=1	CPN60A2	Q56XV8	AT5G18820	7.84	61.2	575	13.74	6	6	1.25069e+07	6
60S ribosomal protein L22-3 OS=Arabidopsis thaliana GN=RPL22C PE=2 SV=1	RPL22C	Q9FE58	AT5G27770	9.55	14	124	37.9	4	1	2.20736e+07	6
40S ribosomal protein S16-3 OS=Arabidopsis thaliana GN=RPS16C PE=2 SV=1	RPS16C	Q42340	AT5G18380	10.2	16.6	146	17.12	2	1	1.16079e+08	6
Germin-like protein subfamily 3 member 3 OS=Arabidopsis thaliana GN=GER3 PE=1 SV=1	GER3	P94072	AT5G20630	6.76	21.8	211	16.11	2	2	5.35049e+07	5
NAD(P)-binding Rossmann-fold superfamily protein OS=Arabidopsis thaliana GN=At3g20790 PE=2 SV=1	At3g20790	Q8RWP0	AT3G20790	5.74	38.6	355	15.77	4	4	1.82505e+07	5
AT3G48140 protein OS=Arabidopsis thaliana GN=T24C20_20 PE=2 SV=1	T24C20_20	Q42338	AT3G48140	9.45	10	88	36.36	3	3	5.96707e+07	5
MLP-like protein 28 OS=Arabidopsis thaliana GN=MLP28 PE=1 SV=1	MLP28	Q9SSK9	AT1G70830	5.34	37.6	335	17.31	5	5	1.78528e+07	5
Ras-related protein RABD2b OS=Arabidopsis thaliana GN=RABD2B PE=2 SV=1	RABD2B	Q9FPJ4	AT5G47200	5.43	22.3	202	18.81	3	1	1.89325e+07	5
ATP-dependent Clp protease proteolytic subunit OS=Arabidopsis thaliana GN=At1g09130 PE=1 SV=1	At1g09130	F4HZE0	AT1G09130	8.75	40.9	370	17.3	4	4	2.82149e+07	5
Polyadenylate-binding protein 8 OS=Arabidopsis thaliana GN=PAB8 PE=1 SV=1	PAB8	Q9FXA2	AT1G49760	7.53	72.7	671	8.64	4	4	1.20694e+07	5
Starch synthase 2, chloroplastic/amyloplastic OS=Arabidopsis thaliana GN=SS2 PE=1 SV=1	SS2	Q9MAC8	AT3G01180	6.93	87.5	792	8.71	4	4	5.72332e+06	5
GTP-binding protein SAR1A OS=Arabidopsis thaliana GN=SAR1A PE=2 SV=1	SAR1A	O04834	AT4G02080	7.53	22	193	22.28	4	4	5.87824e+07	5
1-deoxy-D-xylulose-5-phosphate synthase, chloroplastic OS=Arabidopsis thaliana GN=DXS PE=1 SV=2	DXS	Q38854	AT4G15560	7.42	76.8	717	9.21	4	4	1.7539e+07	5
Probable calcium-binding protein CML13 OS=Arabidopsis thaliana GN=CML13 PE=2 SV=1	CML13	Q94AZ4	AT1G12310	4.94	16.5	148	31.08	4	4	3.20291e+07	5
Zinc protease PQQL-like OS=Arabidopsis thaliana GN=At5g56730 PE=1 SV=1	At5g56730	Q9FJT9	AT5G56730	5.54	107.9	956	6.69	5	5	9.21426e+06	5
Early light-induced protein 2, chloroplastic OS=Arabidopsis thaliana GN=ELIP2 PE=1 SV=1	ELIP2	Q94K66	AT4G14690	9.64	20.3	193	15.54	2	2	1.9839e+07	5
26S proteasome non-ATPase regulatory subunit 7 homolog A OS=Arabidopsis thaliana GN=RPN8A PE=1 SV=1	RPN8A	O24412	AT5G05780	6.54	34.7	308	10.06	2	2	3.01118e+07	5
Oleosin 5 OS=Arabidopsis thaliana GN=At3g01570 PE=2 SV=1	At3g01570	Q9SS98	AT3G01570	7.77	19.7	183	17.49	3	3	2.96236e+07	5
Isocitrate dehydrogenase [NAD] catalytic subunit 6, mitochondrial OS=Arabidopsis thaliana GN=IDH6 PE=2 SV=2	IDH6	Q8LG77	AT3G09810	7.17	40.6	374	13.1	5	1	5.88311e+06	5
Ras-related protein RABE1e OS=Arabidopsis thaliana GN=RABE1E PE=1 SV=1	RABE1E	Q9SF91	AT3G09900	8.21	24.3	218	13.3	3	1	3.70953e+06	5
Serine acetyltransferase 5 OS=Arabidopsis thaliana GN=SAT5 PE=1 SV=1	SAT5	Q42538	AT5G56760	7.18	32.8	312	22.44	4	4	1.38541e+07	5
Aconitate hydratase 2, mitochondrial OS=Arabidopsis thaliana GN=ACO2 PE=1 SV=2	ACO2	Q9SIB9	AT2G05710	7.17	108.1	990	7.68	5	5	1.46074e+07	5
N-(5'-phosphoribosyl)anthranilate isomerase 1, chloroplastic OS=Arabidopsis thaliana GN=PAI1 PE=2 SV=1	PAI1	Q42440	AT1G07780	8.43	29.6	275	20	4	1	8415238	5
High chlorophyll fluorescence phenotype 173 protein OS=Arabidopsis thaliana GN=F17F16.7 PE=2 SV=1	F17F16	Q8W4D6	AT1G16720	9.03	65.7	598	13.38	4	4	1.38087e+07	5
At4g22010 OS=Arabidopsis thaliana GN=sks4 PE=2 SV=1	sks4	O65449	AT4G22010	9.89	60.4	541	12.94	5	5	1.15378e+07	5
FAD/NAD(P)-binding oxidoreductase family protein OS=Arabidopsis thaliana GN=MO2 PE=2 SV=1	MO2	O81816	AT4G38540	6.34	45.5	407	10.57	3	3	6.00058e+06	5
Aspartate aminotransferase, mitochondrial OS=Arabidopsis thaliana GN=ASP1 PE=1 SV=1	ASP1	P46643	AT2G30970	8.19	47.7	430	13.72	4	4	4.83888e+06	5
60S ribosomal protein L10a-2 OS=Arabidopsis thaliana GN=RPL10AB PE=1 SV=1	RPL10AB	P59230	AT2G27530	9.88	24.4	216	23.61	4	2	8.44067e+06	5
ADP-ribosylation factor 3 OS=Arabidopsis thaliana GN=ARF3 PE=1 SV=2	ARF3	P40940	AT2G24765	5.38	20.2	182	23.63	3	3	2.47878e+07	5
AT3G03270 protein OS=Arabidopsis thaliana GN=At3g03270 PE=2 SV=1	At3g03270	Q8LFK2	AT3G03270	5.83	22.6	201	37.81	4	4	2.77738e+07	5
Alanine--tRNA ligase, chloroplastic/mitochondrial OS=Arabidopsis thaliana GN=EMB86 PE=1 SV=2	EMB86	Q9FFC7	AT5G22800	5.59	107.8	978	6.75	4	4	4.81873e+06	5
Thioredoxin-like 2-2, chloroplastic OS=Arabidopsis thaliana GN=At4g29670 PE=2 SV=2	At4g29670	Q8LCT3	AT4G29670	9.04	26.3	236	25.42	4	4	1.08909e+07	5
Probable nicotianamine synthase 4 OS=Arabidopsis thaliana GN=NAS4 PE=2 SV=1	NAS4	Q9C7X5	AT1G56430	5.26	36.3	324	16.67	4	4	1.49593e+07	5
Probable histone H2AXa OS=Arabidopsis thaliana GN=At1g08880 PE=1 SV=1	At1g08880	O04848	AT1G08880	10.32	14.8	142	28.17	3	1	1.94385e+07	5
H/ACA ribonucleoprotein complex subunit 4 OS=Arabidopsis thaliana GN=CBF5 PE=1 SV=1	CBF5	Q9LD90	AT3G57150	9.14	63	565	11.15	5	5	1.08311e+07	5
26S proteasome non-ATPase regulatory subunit 4 homolog OS=Arabidopsis thaliana GN=RPN10 PE=1 SV=1	RPN10	P55034	AT4G38630	4.6	40.7	386	10.62	4	4	2.17356e+07	5
30S ribosomal protein S8, chloroplastic OS=Arabidopsis thaliana GN=rps8 PE=3 SV=1	rps8	P56801	ATCG00770	10.93	15.5	134	17.16	2	2	6.19035e+07	5
Nonsense-mediated mRNA decay protein 3 OS=Arabidopsis thaliana GN=At2g03820 PE=2 SV=1	At2g03820	Q9SI58	AT2G03820	5.74	59.3	516	11.63	5	5	5.3099e+06	5
Thioredoxin H3 OS=Arabidopsis thaliana GN=TRX3 PE=1 SV=1	TRX3	Q42403	AT5G42980	5.14	13.1	118	27.97	3	3	4.26669e+07	5
60S ribosomal protein L5-2 OS=Arabidopsis thaliana GN=RPL5B PE=2 SV=3	RPL5B	P49227	AT5G39740	9.17	34.4	301	16.61	4	4	9.86966e+06	5
Uridine kinase-like protein 2, chloroplastic OS=Arabidopsis thaliana GN=UKL2 PE=2 SV=1	UKL2	Q9LK34	AT3G27190	6.38	54.2	483	18.43	5	3	7.42493e+06	5
AT3g17020/K14A17_14 OS=Arabidopsis thaliana GN=At3g17020 PE=2 SV=1	At3g17020	Q9LSP5	AT3G17020	6.92	17.8	163	33.13	4	4	5.01495e+07	5
50S ribosomal protein L23, chloroplastic OS=Arabidopsis thaliana GN=rpl23-A PE=3 SV=1	rpl23-A	P61845	ATCG00840	10.65	10.8	93	38.71	4	4	2.00037e+07	5
Probable plastid-lipid-associated protein 10, chloroplastic OS=Arabidopsis thaliana GN=PAP10 PE=2 SV=1	PAP10	Q8W4F1	AT2G46910	8.16	31.6	284	15.14	3	3	1.11484e+07	5
THO complex subunit 4C OS=Arabidopsis thaliana GN=ALY3 PE=1 SV=1	ALY3	Q94EH8	AT1G66260	10.92	31.3	295	17.63	4	4	4.33436e+07	5
Probable fructose-bisphosphate aldolase 1, chloroplastic OS=Arabidopsis thaliana GN=FBA1 PE=1 SV=2	FBA1	Q9SJU4	AT2G21330	6.58	42.9	399	21.3	5	2	8.81614e+06	5
Isoform 2 of Outer envelope pore protein 16-3, chloroplastic/mitochondrial OS=Arabidopsis thaliana GN=OEP163	OEP163	O48528-2	#N/A	7.18	18.6	173	20.81	2	2	1.7265e+07	5
Evolutionarily conserved C-terminal region 3 protein OS=Arabidopsis thaliana GN=ECT3 PE=4 SV=1	ECT3	F4K1Z0	AT5G61020	8.13	55.2	495	13.13	4	3	3.89721e+06	5
Probable transmembrane GTPase FZO-like, chloroplastic OS=Arabidopsis thaliana GN=FZL PE=1 SV=1	FZL	Q1KPV0	AT1G03160	5.92	100.7	912	7.35	5	5	7.40646e+06	5
Bifunctional aspartate aminotransferase and glutamate/aspartate-prephenate aminotransferase OS=Arabidopsis thaliana GN=PAT PE=1 SV=2	PAT	Q9SIE1	AT2G22250	7.9	51	475	9.89	3	3	2.0903e+07	5
Chlorophyll a-b binding protein 6, chloroplastic OS=Arabidopsis thaliana GN=LHCA1 PE=1 SV=1	LHCA1	Q01667	AT3G54890	6.68	26	241	9.13	3	3	5.28538e+07	5
14-3-3-like protein GF14 epsilon OS=Arabidopsis thaliana GN=GRF10 PE=1 SV=1	GRF10	P48347	AT1G22300	4.81	28.9	254	13.39	3	2	4.48542e+06	5
Pentatricopeptide repeat-containing protein At1g55890, mitochondrial OS=Arabidopsis thaliana GN=At1g55890 PE=2 SV=1	At1g55890	Q9LG23	AT1G55890	8.78	45	398	15.08	4	4	3.21787e+06	5
Malate synthase OS=Arabidopsis thaliana GN=MLS PE=1 SV=1	MLS	Q9LZC3	AT5G03860	7.94	63.8	562	10.68	5	5	2.41952e+07	5
Cinnamoyl-CoA reductase-like protein OS=Arabidopsis thaliana GN=At5g58490 PE=2 SV=1	At5g58490	Q9FGH3	AT5G58490	5.94	35.7	324	22.53	4	4	1.11546e+07	5
Putative uncharacterized protein At1g71410 OS=Arabidopsis thaliana GN=F26A9.21 PE=2 SV=1	F26A9	Q9C9H8	AT1G71410	7.42	98.7	909	8.58	5	5	1.23261e+07	5
Vesicle-fusing ATPase OS=Arabidopsis thaliana GN=NSF PE=2 SV=2	NSF	Q9M0Y8	AT4G04910	6.1	81.4	742	7.82	5	5	6.45004e+06	5
ATP-citrate lyase A-1 OS=Arabidopsis thaliana GN=ACLA-1 PE=4 SV=1	ACLA-1	F4I5V8	AT1G10670	5.59	49	443	10.61	4	4	1.8473e+07	5
Rhodanese-like domain-containing protein 17 OS=Arabidopsis thaliana GN=STR17 PE=2 SV=1	STR17	F4IPI4	AT2G17850	8.43	17.9	156	20.51	3	3	3.3827e+07	5
Cytochrome b6-f complex iron-sulfur subunit, chloroplastic OS=Arabidopsis thaliana GN=petC PE=1 SV=1	petC	Q9ZR03	AT4G03280	8.54	24.4	229	24.89	4	4	3.46459e+07	5
Photosystem II CP43 reaction center protein OS=Arabidopsis thaliana GN=psbC PE=1 SV=3	psbC	P56778	AtCg00280	7.2	51.8	473	11.63	3	3	1.62598e+07	5
26S proteasome non-ATPase regulatory subunit 6 homolog OS=Arabidopsis thaliana GN=RPN7 PE=1 SV=1	RPN7	Q93Y35	AT4G24820	5.99	44.3	387	16.8	4	4	1.02333e+07	5
60S ribosomal protein L7a-2 OS=Arabidopsis thaliana GN=RPL7AB PE=1 SV=1	RPL7AB	Q9LZH9	AT3G62870	10.15	29	256	18.75	5	5	1.08493e+07	5
ATP synthase epsilon chain, chloroplastic OS=Arabidopsis thaliana GN=atpE PE=1 SV=2	atpE	P09468	ATCG00470	6.1	14.5	132	39.39	3	3	3.19432e+07	5
Coatomer subunit gamma OS=Arabidopsis thaliana GN=At4g34450 PE=1 SV=2	At4g34450	Q0WW26	AT4G34450	5.16	98.4	886	8.01	5	5	1.06915e+07	5
Probable xyloglucan 6-xylosyltransferase 5 OS=Arabidopsis thaliana GN=XXT5 PE=1 SV=1	XXT5	Q9CA75	AT1G74380	7.28	51.7	457	12.91	4	4	2.26168e+07	5
26S proteasome non-ATPase regulatory subunit 8 homolog A OS=Arabidopsis thaliana GN=RPN12A PE=1 SV=1	RPN12A	Q9SGW3	AT1G64520	4.91	30.7	267	20.6	4	4	2.44979e+07	5
Photosystem I reaction center subunit N OS=Arabidopsis thaliana GN=PSAN PE=1 SV=1	PSAN	F4KC80	AT5G64040	9.32	19.3	181	12.71	2	2	5.76286e+07	5
60S ribosomal protein L28-1 OS=Arabidopsis thaliana GN=RPL28A PE=2 SV=1	RPL28A	O82204	AT2G19730	10.58	15.9	143	23.08	3	2	5.27386e+07	5
Peptidyl-prolyl cis-trans isomerase NIMA-interacting 4 OS=Arabidopsis thaliana GN=T1K7.8 PE=2 SV=1	T1K7	Q9FE18	AT1G26550	9.52	14.8	142	23.94	2	2	4.97421e+07	5
Pentatricopeptide repeat-containing protein At3g53700, chloroplastic OS=Arabidopsis thaliana GN=MEE40 PE=2 SV=1	MEE40	Q9LFF1	AT3G53700	5.4	84.5	754	8.36	5	5	9.53488e+06	5
Exocyst complex component SEC8 OS=Arabidopsis thaliana GN=SEC8 PE=1 SV=1	SEC8	Q93YU5	AT3G10380	5.92	116.5	1053	5.7	5	5	2.48787e+06	5
Non-symbiotic hemoglobin 1 OS=Arabidopsis thaliana GN=AHB1 PE=1 SV=1	AHB1	O24520	AT2G16060	8.38	18	160	28.13	4	4	2.99443e+07	5
Oligouridylate-binding protein 1C OS=Arabidopsis thaliana GN=UBP1C PE=1 SV=1	UBP1C	Q9LJH8	AT3G14100	7.64	47.1	427	13.35	4	1	0	5
Protein DJ-1 homolog A OS=Arabidopsis thaliana GN=DJ1A PE=1 SV=1	DJ1A	Q9FPF0	AT3G14990	5.41	41.8	392	17.35	4	4	9.4113e+06	5
Protein EMBRYO DEFECTIVE 3123 OS=Arabidopsis thaliana GN=At3g27750 PE=2 SV=1	At3g27750	Q9LVW6	AT3G27750	9.44	24.8	222	17.12	3	3	1.81099e+07	5
Pentatricopeptide repeat-containing protein OS=Arabidopsis thaliana GN=At1g64430 PE=2 SV=1	At1g64430	Q8VYZ8	AT1G64430	6	61.6	559	10.73	5	5	9.71935e+06	5
ABC transporter B family member 4 OS=Arabidopsis thaliana GN=ABCB4 PE=1 SV=1	ABCB4	O80725	AT2G47000	6.55	138.9	1286	5.52	5	5	1.04696e+07	5
50S ribosomal protein L12-1, chloroplastic OS=Arabidopsis thaliana GN=RPL12A PE=2 SV=1	RPL12A	P36210	AT3G27830	5.64	20.1	191	16.23	3	3	1.69952e+07	5
30S ribosomal protein S15, chloroplastic OS=Arabidopsis thaliana GN=rps15 PE=3 SV=1	rps15	P56805	ATCG01120	10.81	10.7	88	35.23	3	3	3.25856e+07	5
N-(5'-phosphoribosyl)anthranilate isomerase 2, chloroplastic OS=Arabidopsis thaliana GN=PAI2 PE=2 SV=1	PAI2	Q42527	AT5G05590	8.43	29.6	275	20	4	1	8.60303e+06	5
At5g18420 OS=Arabidopsis thaliana GN=At5g18420 PE=2 SV=1	At5g18420	B4F7Q4	AT5G18420	5.33	50.3	441	13.38	4	4	3.31936e+06	4
Homocysteine S-methyltransferase 2 OS=Arabidopsis thaliana GN=HMT-2 PE=1 SV=1	HMT-2	Q9M1W4	AT3G63250	5.16	36.4	333	12.91	3	3	1.31686e+07	4
Pyruvate kinase OS=Arabidopsis thaliana GN=At3g52990 PE=2 SV=1	At3g52990	A8MR07	AT3G52990	6.7	51.9	474	8.86	3	3	1.963e+07	4
Probable aquaporin PIP1-4 OS=Arabidopsis thaliana GN=PIP1.4 PE=1 SV=1	PIP1	Q39196	AT4G00430	8.84	30.7	287	15.68	3	2	7.9495e+06	4
Protein EMBRYO DEFECTIVE 2734 OS=Arabidopsis thaliana GN=emb2734 PE=2 SV=1	emb2734	Q93VS8	AT5G19820	4.87	123.7	1116	5.47	4	4	9.96471e+06	4
40S ribosomal protein S16-1 OS=Arabidopsis thaliana GN=RPS16A PE=2 SV=1	RPS16A	Q9SK22	AT2G09990	10.2	16.6	146	17.12	2	1	1.46298e+07	4
Probable histone H2A.7 OS=Arabidopsis thaliana GN=At5g59870 PE=1 SV=1	At5g59870	Q9FJE8	AT5G59870	10.55	16	150	26	3	2	1.5847e+07	4
Mitochondrial import inner membrane translocase subunit TIM23-2 OS=Arabidopsis thaliana GN=TIM23-2 PE=1 SV=1	TIM23-2	Q38820	AT1G72750	9.54	19.9	188	30.85	4	4	3.01151e+07	4
PHD finger protein ALFIN-LIKE 7 OS=Arabidopsis thaliana GN=AL7 PE=1 SV=1	AL7	Q8LA16	AT1G14510	6.29	28.3	252	15.48	3	2	4.65382e+06	4
TRAF-like family protein OS=Arabidopsis thaliana GN=At2g04170 PE=2 SV=1	At2g04170	Q6RF45	AT2G04170	9.45	44.4	420	8.81	3	1	4.52643e+06	4
Calmodulin 5 OS=Arabidopsis thaliana GN=CAM5 PE=4 SV=1	CAM5	F4IVN6	AT2G27030	4.82	20.6	181	16.02	3	3	7.87786e+06	4
At1g34000/F12G12_210 OS=Arabidopsis thaliana GN=T15K4.5 PE=2 SV=1	T15K4	Q9FEC1	AT1G34000	9.35	18.7	172	16.28	2	2	3.52775e+07	4
Multiple organellar RNA editing factor 2, chloroplastic OS=Arabidopsis thaliana GN=MORF2 PE=1 SV=1	MORF2	O22793	AT2G33430	8.24	24.7	219	20.55	3	3	5.92972e+06	4
40S ribosomal protein S15-1 OS=Arabidopsis thaliana GN=RPS15A PE=2 SV=1	RPS15A	Q08112	AT1G04270	10.35	17.1	152	33.55	4	4	8107558	4
Triosephosphate isomerase, cytosolic OS=Arabidopsis thaliana GN=CTIMC PE=1 SV=2	CTIMC	P48491	AT3G55440	5.5	27.2	254	19.29	4	4	1.18083e+07	4
COP9 signalosome complex subunit 4 OS=Arabidopsis thaliana GN=CSN4 PE=1 SV=2	CSN4	Q8L5U0	AT5G42970	4.98	44.9	397	9.82	3	3	5.94107e+06	4
Alpha-amylase 3, chloroplastic OS=Arabidopsis thaliana GN=AMY3 PE=2 SV=1	AMY3	Q94A41	AT1G69830	6.07	99.8	887	6.31	4	4	1.12481e+07	4
Copper transport protein ATX1 OS=Arabidopsis thaliana GN=ATX1 PE=1 SV=2	ATX1	Q94BT9	AT1G66240	7.96	8.2	76	68.42	4	4	2.98315e+07	4
30S ribosomal protein S5, chloroplastic OS=Arabidopsis thaliana GN=rps5 PE=2 SV=1	rps5	P93014	AT2G33800	8.97	32.6	303	10.89	2	2	2.14514e+07	4
Phosphoinositide phosphatase SAC7 OS=Arabidopsis thaliana GN=SAC7 PE=2 SV=1	SAC7	Q9C5G5	AT3G51460	8.19	68.2	597	7.04	4	4	3.75029e+07	4
Probable plastid-lipid-associated protein 8, chloroplastic OS=Arabidopsis thaliana GN=PAP8 PE=1 SV=1	PAP8	Q941D3	AT5G19940	9.47	26.5	239	17.57	3	3	4.66805e+07	4
Glutamate decarboxylase 2 OS=Arabidopsis thaliana GN=GAD2 PE=1 SV=1	GAD2	Q42472	AT1G65960	5.4	56.1	494	12.96	4	3	4.56097e+06	4
60S ribosomal protein L17-2 OS=Arabidopsis thaliana GN=RPL17B PE=2 SV=2	RPL17B	P51413	AT1G67430	10.11	19.8	175	16.57	3	3	1.33592e+07	4
AT2G34250 protein OS=Arabidopsis thaliana GN=At2g34250 PE=2 SV=1	At2g34250	O80774	AT2G34250	9	52.1	475	13.05	4	4	7.59471e+06	4
DnaJ protein ERDJ2A OS=Arabidopsis thaliana GN=ERDJ2A PE=1 SV=1	ERDJ2A	Q0WT48	AT1G79940	5.38	76.9	687	8.73	4	3	1.29847e+07	4
AP-2 complex subunit alpha-2 OS=Arabidopsis thaliana GN=ALPHAC-AD PE=1 SV=1	ALPHAC-AD	Q8LPK4	AT5G22780	6.23	112.2	1013	6.32	4	4	1.45815e+07	4
50S ribosomal protein L5, chloroplastic OS=Arabidopsis thaliana GN=RPL5 PE=2 SV=1	RPL5	O04603	AT4G01310	9.99	28.3	262	12.6	3	3	2.30301e+07	4
Armadillo repeat only 2 protein OS=Arabidopsis thaliana GN=ARO2 PE=2 SV=1	ARO2	Q9FKW5	AT5G66200	7.3	70.8	651	9.06	4	4	1.40485e+07	4
THO complex subunit 4D OS=Arabidopsis thaliana GN=ALY4 PE=1 SV=1	ALY4	Q6NQ72	AT5G37720	11.59	30.4	288	19.44	4	4	2.34324e+07	4
SufE-like protein 1, chloroplastic/mitochondrial OS=Arabidopsis thaliana GN=SUFE1 PE=1 SV=2	SUFE1	Q84W65	AT4G26500	5.64	40.8	371	17.52	4	4	5.49481e+06	4
Coatomer subunit beta'-2 OS=Arabidopsis thaliana GN=At1g52360 PE=4 SV=1	At1g52360	F4ICX0	AT1G52360	4.96	109.7	970	4.23	4	4	3.93946e+07	4
Protein ABCI7, chloroplastic OS=Arabidopsis thaliana GN=ABCI7 PE=1 SV=1	ABCI7	Q9LQK7	AT1G32500	5.97	52.8	475	10.11	4	4	3.76438e+07	4
Dessication responsive protein OS=Arabidopsis thaliana GN=RD2 PE=1 SV=1	RD2	Q94II5	AT2G21620	5.62	21.2	193	16.58	2	2	1.11478e+07	4
Isoform 2 of Ferredoxin-dependent glutamate synthase 1, chloroplastic/mitochondrial OS=Arabidopsis thaliana GN=GLU1	GLU1	Q9ZNZ7-2	#N/A	6.48	179.8	1648	4.19	4	4	3.76096e+06	4
Glutamyl-tRNA reductase 1, chloroplastic OS=Arabidopsis thaliana GN=HEMA1 PE=1 SV=2	HEMA1	P42804	AT1G58290	7.84	59.5	543	7.18	3	3	1.23523e+07	4
Pyruvate dehydrogenase E1 component subunit alpha-2, mitochondrial OS=Arabidopsis thaliana GN=IAR4 PE=1 SV=2	IAR4	Q8H1Y0	AT1G24180	7.91	43.3	393	15.52	4	4	9.20414e+06	4
DEAD-box ATP-dependent RNA helicase 47, mitochondrial OS=Arabidopsis thaliana GN=RH47 PE=1 SV=2	RH47	Q8W4E1	AT1G12770	9.22	60.7	551	9.98	4	4	1.56694e+07	4
60S ribosomal protein L24-1 OS=Arabidopsis thaliana GN=RPL24A PE=1 SV=2	RPL24A	Q42347	AT2G36620	10.7	18.8	164	19.51	3	3	1.21768e+07	4
AT4g39960/T5J17_130 OS=Arabidopsis thaliana GN=At4g39960 PE=2 SV=1	At4g39960	Q940V1	AT4G39960	9.06	48	447	14.32	4	4	1.25328e+07	4
SWR1 complex subunit 6 OS=Arabidopsis thaliana GN=SWC6 PE=1 SV=1	SWC6	Q9FHW2	AT5G37055	8.29	19.1	171	26.32	3	3	3.19893e+07	4
Pectinacetylesterase family protein OS=Arabidopsis thaliana GN=At4g19410 PE=3 SV=1	At4g19410	F4JT64	AT4G19410	9.04	55.8	517	9.48	4	4	5.20815e+07	4
Aldehyde dehydrogenase family 3 member H1 OS=Arabidopsis thaliana GN=ALDH3H1 PE=1 SV=2	ALDH3H1	Q70DU8	AT1G44170	8.35	53.1	484	11.36	4	4	1.46309e+07	4
1-acyl-sn-glycerol-3-phosphate acyltransferase 1, chloroplastic OS=Arabidopsis thaliana GN=LPAT1 PE=2 SV=1	LPAT1	Q8GXU8	AT4G30580	9.85	39.4	356	11.24	3	3	9.46166e+06	4
Trigger factor-like protein TIG, Chloroplastic OS=Arabidopsis thaliana GN=TIG PE=1 SV=1	TIG	Q8S9L5	AT5G55220	5.33	61.7	547	8.04	4	4	4.94916e+06	4
50S ribosomal protein L2, chloroplastic OS=Arabidopsis thaliana GN=rpl2-A PE=3 SV=1	rpl2-A	P56791	ATCG00830	10.84	29.8	274	18.98	3	3	1.25781e+07	4
Polyadenylate-binding protein 2 OS=Arabidopsis thaliana GN=PAB2 PE=1 SV=1	PAB2	P42731	AT4G34110	8.21	68.6	629	8.27	4	4	6.1206e+06	4
Probable histone H2A.1 OS=Arabidopsis thaliana GN=At1g51060 PE=1 SV=1	At1g51060	Q9C681	AT1G51060	10.1	13.9	132	29.55	3	1	1.76005e+07	4
AT5g11480/F15N18_70 OS=Arabidopsis thaliana GN=F15N18_70 PE=2 SV=1	F15N18_70	Q9LYE2	AT5G11480	9.26	35.6	318	12.89	4	4	1.99011e+07	4
Pentatricopeptide repeat-containing protein At5g09450, mitochondrial OS=Arabidopsis thaliana GN=At5g09450 PE=2 SV=1	At5g09450	Q94B59	AT5G09450	6.28	46.8	409	8.31	3	3	6.98131e+06	4
Metacaspase-4 OS=Arabidopsis thaliana GN=AMC4 PE=1 SV=1	AMC4	O64517	AT1G79340	4.82	45.5	418	8.37	3	3	2.61482e+06	4
Rhodanese-like domain-containing protein 9, chloroplastic OS=Arabidopsis thaliana GN=STR9 PE=2 SV=1	STR9	O48529	AT2G42220	8.66	25.5	234	19.66	3	3	1.51884e+07	4
Malate dehydrogenase 1, mitochondrial OS=Arabidopsis thaliana GN=At1g53240 PE=1 SV=1	At1g53240	Q9ZP06	AT1G53240	8.35	35.8	341	22.58	4	4	1.0886e+07	4
2-hydroxyacyl-CoA lyase OS=Arabidopsis thaliana GN=HACL PE=1 SV=1	HACL	Q9LF46	AT5G17380	6.05	61.4	572	11.54	4	4	5.66745e+06	4
Aquaporin TIP1-2 OS=Arabidopsis thaliana GN=TIP1-2 PE=1 SV=2	TIP1-2	Q41963	AT3G26520	5.06	25.8	253	7.11	1	1	1.05424e+08	4
60S ribosomal protein L4-1 OS=Arabidopsis thaliana GN=RPL4A PE=2 SV=1	RPL4A	Q9SF40	AT3G09630	10.35	44.7	406	9.11	3	1	9910109	4
Photosystem I chlorophyll a/b-binding protein 2, chloroplastic OS=Arabidopsis thaliana GN=LHCA2 PE=1 SV=1	LHCA2	Q9SYW8	AT3G61470	7.44	27.7	257	14.79	2	2	1.4353e+07	4
Cytochrome P450 705A5 OS=Arabidopsis thaliana GN=CYP705A5 PE=2 SV=1	CYP705A5	Q9FI39	AT5G47990	7.87	58.4	511	7.05	4	4	3.79654e+06	4
Photosystem I P700 chlorophyll a apoprotein A2 OS=Arabidopsis thaliana GN=psaB PE=3 SV=1	psaB	P56767	ATCG00340	7.4	82.4	734	5.18	3	3	9.86888e+06	4
Aspartokinase 1, chloroplastic OS=Arabidopsis thaliana GN=AK1 PE=1 SV=1	AK1	Q9LYU8	AT5G13280	6.8	62.3	569	7.73	3	3	8.69821e+06	4
Delta(24)-sterol reductase OS=Arabidopsis thaliana GN=DIM PE=1 SV=2	DIM	Q39085	AT3G19820	7.97	65.4	561	8.2	4	4	7.32418e+06	4
60S acidic ribosomal protein P2-1 OS=Arabidopsis thaliana GN=At2g27720 PE=3 SV=1	At2g27720	F4IGR5	AT2G27720	4.56	12.7	127	36.22	2	2	1.30133e+07	4
Chloroplastic ATP-dependent Clp protease proteolytic subunit 1 OS=Arabidopsis thaliana GN=clpP1 PE=1 SV=2	clpP1	P56772	AtCg00670	4.98	22.1	196	11.22	2	2	1.12151e+07	4
Alanine--tRNA ligase OS=Arabidopsis thaliana GN=ALATS PE=1 SV=3	ALATS	P36428	AT1G50200	6.46	110.4	1003	4.19	4	4	9.10357e+06	4
40S ribosomal protein S27-3 OS=Arabidopsis thaliana GN=RPS27D PE=2 SV=2	RPS27D	Q8L953	AT5G47930	8.95	9.5	84	26.19	3	3	6.16939e+07	4
Proteasome subunit alpha type-5-A OS=Arabidopsis thaliana GN=PAE1 PE=1 SV=1	PAE1	O81149	AT1G53850	4.75	25.9	237	17.3	3	3	5.15485e+07	4
Acetolactate synthase, chloroplastic OS=Arabidopsis thaliana GN=ALS PE=1 SV=1	ALS	P17597	AT3G48560	6.65	72.5	670	4.48	2	2	1.14494e+07	4
Serine/threonine-protein phosphatase PP2A-2 catalytic subunit OS=Arabidopsis thaliana GN=PP2A2 PE=1 SV=1	PP2A2	Q07098	AT1G10430	4.89	34.9	306	16.01	4	3	4.63091e+06	4
Bifunctional L-3-cyanoalanine synthase/cysteine synthase C1, mitochondrial OS=Arabidopsis thaliana GN=CYSC1 PE=1 SV=1	CYSC1	Q9S757	AT3G61440	8.54	39.9	368	5.71	2	2	1.31857e+07	4
Pentatricopeptide repeat-containing protein At1g80270, mitochondrial OS=Arabidopsis thaliana GN=At1g80270 PE=2 SV=1	At1g80270	Q9C977	AT1G80270	7.65	67.2	596	6.54	3	3	6.64581e+06	4
PHD finger protein ALFIN-LIKE 5 OS=Arabidopsis thaliana GN=AL5 PE=2 SV=1	AL5	Q5XEM9	AT5G20510	4.86	29.6	260	8.46	2	2	1.6979e+07	4
At3g03590 OS=Arabidopsis thaliana GN=T12J13.13 PE=2 SV=1	T12J13	Q9SS61	AT3G03590	10.2	15.3	143	29.37	3	3	3.11845e+07	4
2S seed storage protein 3 OS=Arabidopsis thaliana GN=AT2S3 PE=1 SV=1	AT2S3	P15459	AT4G27160	7.8	18.8	164	21.34	3	3	2.40114e+07	4
50S ribosomal protein L1, chloroplastic OS=Arabidopsis thaliana GN=RPL1 PE=1 SV=1	RPL1	Q9LY66	AT3G63490	9.26	37.6	346	15.61	4	4	1.16216e+07	4
Cysteine protease RD19A OS=Arabidopsis thaliana GN=RD19A PE=1 SV=1	RD19A	P43296	AT4G39090	7.17	40.4	368	14.67	4	4	2.09308e+07	4
60S ribosomal protein L8-1 OS=Arabidopsis thaliana GN=RPL8A PE=1 SV=2	RPL8A	P46286	AT2G18020	10.9	27.8	258	8.91	2	2	1.11291e+07	4
PHD finger protein ALFIN-LIKE 6 OS=Arabidopsis thaliana GN=AL6 PE=2 SV=1	AL6	Q8S8M9	AT2G02470	5.11	28.8	256	11.72	2	1	1.3333e+06	4
At5g51220 OS=Arabidopsis thaliana GN=At5g51220 PE=2 SV=1	At5g51220	Q500Z1	AT5G51220	9.41	32.1	281	9.25	2	2	9.36298e+06	4
Peroxisomal membrane protein 11D OS=Arabidopsis thaliana GN=PEX11D PE=1 SV=2	PEX11D	O80845	AT2G45740	9.96	25.9	236	16.95	3	2	9.05695e+06	4
Clustered mitochondria protein homolog OS=Arabidopsis thaliana GN=At3g52140 PE=3 SV=1	At3g52140	F4J5S0	AT3G52140	6.3	152.4	1396	4.58	4	4	2.78818e+06	4
UDP-arabinopyranose mutase 1 OS=Arabidopsis thaliana GN=RGP1 PE=1 SV=1	RGP1	Q9SRT9	At3g02230	5.92	40.6	357	8.12	3	1	1.2537e+07	4
Glucose-6-phosphate 1-dehydrogenase 2, chloroplastic OS=Arabidopsis thaliana GN=At5g13110 PE=1 SV=2	At5g13110	Q9FY99	AT5G13110	8.29	67.1	596	5.87	3	2	7.50729e+06	4
Pumilio homolog 24 OS=Arabidopsis thaliana GN=APUM24 PE=2 SV=1	APUM24	Q9LRZ3	AT3G16810	9.07	71.6	641	9.2	4	4	3.01341e+06	4
AT4g10840/F25I24_50 OS=Arabidopsis thaliana GN=F8M12.21 PE=2 SV=1	F8M12	O81629	AT4G10840	5.48	66.2	609	7.88	4	4	5.0448e+06	4
Divinyl chlorophyllide a 8-vinyl-reductase, chloroplastic OS=Arabidopsis thaliana GN=DVR PE=1 SV=1	DVR	Q1H537	AT5G18660	7.56	45.9	417	7.91	3	3	2.76338e+07	4
AT5g35440/MOK9_2 OS=Arabidopsis thaliana GN=At5g35430 PE=2 SV=1	At5g35430	Q93ZI7	AT5G35430	6.71	86.7	786	5.73	3	3	4.52456e+06	4
Coatomer subunit epsilon-2 OS=Arabidopsis thaliana GN=At2g34840 PE=2 SV=1	At2g34840	O64748	AT2G34840	5.26	32.6	293	10.58	2	1	0	4
Methylthioribose-1-phosphate isomerase OS=Arabidopsis thaliana GN=At2g05830 PE=1 SV=2	At2g05830	Q9ZUG4	AT2G05830	6.3	39.6	374	8.56	3	3	1.50537e+07	4
Photosystem I assembly protein Ycf3 OS=Arabidopsis thaliana GN=ycf3 PE=1 SV=1	ycf3	P61843	AtCg00360	5.16	19.5	168	25	4	4	2.55052e+07	4
Granule-bound starch synthase 1, chloroplastic/amyloplastic OS=Arabidopsis thaliana GN=GBSS1 PE=1 SV=1	GBSS1	Q9MAQ0	AT1G32900	8.53	66.8	610	8.36	3	3	5.98103e+06	4
Mitochondrial dicarboxylate/tricarboxylate transporter DTC OS=Arabidopsis thaliana GN=DTC PE=1 SV=1	DTC	Q9C5M0	AT5G19760	9.23	31.9	298	17.45	3	3	1.98509e+07	4
Mitochondrial pyruvate carrier 1 OS=Arabidopsis thaliana GN=MPC1 PE=3 SV=1	MPC1	Q949R9	AT5G20090	9.25	12.4	110	37.27	3	3	4.42537e+07	4
Uridine kinase-like protein 4 OS=Arabidopsis thaliana GN=UKL4 PE=2 SV=2	UKL4	O65583	AT4G26510	6.86	52.6	469	11.73	4	2	3.99771e+06	4
At2g31890/F20M17.7 OS=Arabidopsis thaliana GN=RAP PE=1 SV=1	RAP	Q8VZE7	AT2G31890	6.57	75.6	671	7.45	3	3	8.92883e+06	4
At5g61220 OS=Arabidopsis thaliana GN=At5g61220 PE=2 SV=1	At5g61220	Q8L9E3	AT5G61220	9.88	10.1	87	28.74	3	3	1.83737e+07	4
Uncharacterized protein At3g49720 OS=Arabidopsis thaliana GN=At3g49720 PE=2 SV=1	At3g49720	Q9M2Y6	AT3G49720	9.28	28.5	261	23.37	4	4	6.98286e+06	4
At1g29990 OS=Arabidopsis thaliana GN=PFD6 PE=2 SV=1	PFD6	Q2HIK4	AT1G29990	9.09	14.8	129	24.81	3	3	8.72662e+06	3
50S ribosomal protein L4, chloroplastic OS=Arabidopsis thaliana GN=RPL4 PE=2 SV=2	RPL4	O50061	AT1G07320	8.94	30.5	282	4.26	1	1	0	3
Mitochondrial uncoupling protein 5 OS=Arabidopsis thaliana GN=PUMP5 PE=2 SV=1	PUMP5	Q9SJY5	AT2G22500	9.73	33.3	313	14.06	3	3	6.84453e+06	3
Adenine nucleotide alpha hydrolases-like protein OS=Arabidopsis thaliana GN=At1g09740 PE=2 SV=1	At1g09740	Q84TF6	AT1G09740	6.51	18.1	171	14.04	3	3	2.42749e+07	3
Protein CURVATURE THYLAKOID 1A, chloroplastic OS=Arabidopsis thaliana GN=CURT1A PE=1 SV=1	CURT1A	O04616	AT4G01150	9.17	17.7	164	17.68	2	2	1.63899e+07	3
Peroxiredoxin-2E, chloroplastic OS=Arabidopsis thaliana GN=PRXIIE PE=1 SV=2	PRXIIE	Q949U7	AT3G52960	9.03	24.7	234	19.23	3	3	1.86796e+07	3
Photosystem II CP47 reaction center protein OS=Arabidopsis thaliana GN=psbB PE=1 SV=1	psbB	P56777	ATCG00680	6.89	56	508	11.61	3	3	8.33397e+06	3
Eukaryotic translation initiation factor 3 subunit F OS=Arabidopsis thaliana GN=TIF3F1 PE=1 SV=1	TIF3F1	O04202	AT2G39990	5.14	31.8	293	13.31	3	3	1.7055e+07	3
ATP-dependent DNA helicase At3g02060, chloroplastic OS=Arabidopsis thaliana GN=At3g02060 PE=2 SV=1	At3g02060	F4JFJ3	AT3G02060	8.79	93.9	823	5.22	3	3	7.78175e+06	3
26S proteasome non-ATPase regulatory subunit 13 homolog A OS=Arabidopsis thaliana GN=RPN9A PE=1 SV=1	RPN9A	Q8RWF0	AT5G45620	5.31	44.1	386	11.14	3	2	8.14183e+06	3
Glycine-rich RNA-binding protein 7 OS=Arabidopsis thaliana GN=RBG7 PE=1 SV=1	RBG7	Q03250	AT2G21660	6.15	16.9	176	26.14	3	3	1.58984e+07	3
Adenine nucleotide transporter BT1, chloroplastic/mitochondrial OS=Arabidopsis thaliana GN=BT1 PE=1 SV=1	BT1	Q9SUV1	AT4G32400	9.38	42.5	392	6.38	2	2	2.55503e+07	3
Mitochondrial pyruvate carrier 4 OS=Arabidopsis thaliana GN=MPC4 PE=3 SV=1	MPC4	O49636	AT4G22310	9.35	12	108	16.67	2	2	1.58059e+07	3
Expressed protein OS=Arabidopsis thaliana GN=At2g14880 PE=1 SV=1	At2g14880	O82326	AT2G14880	9.86	15.9	141	24.11	3	3	4.49319e+07	3
Cysteine synthase 1 OS=Arabidopsis thaliana GN=OASA1 PE=1 SV=2	OASA1	P47998	AT4G14880	6.14	33.8	322	12.73	3	2	6.69183e+06	3
Elongation factor G, chloroplastic OS=Arabidopsis thaliana GN=CPEFG PE=1 SV=1	CPEFG	Q9SI75	AT1G62750	5.6	86	783	5.87	3	3	8.06063e+06	3
Alternative NAD(P)H-ubiquinone oxidoreductase C1, chloroplastic/mitochondrial OS=Arabidopsis thaliana GN=NDC1 PE=1 SV=2	NDC1	Q8GXR9	At5g08740	6.96	56.9	519	10.21	3	3	3.95501e+06	3
PGR5-like protein 1B, chloroplastic OS=Arabidopsis thaliana GN=PGRL1B PE=1 SV=1	PGRL1B	Q8GYC7	AT4G11960	5.12	34.9	313	9.27	2	1	2.45037e+06	3
Probable nucleolar protein 5-2 OS=Arabidopsis thaliana GN=NOP5-2 PE=2 SV=1	NOP5-2	Q9MAB3	AT3G05060	9.22	59	533	11.26	3	2	1.13313e+07	3
Jasmonic acid-amido synthetase JAR1 OS=Arabidopsis thaliana GN=JAR1 PE=4 SV=1	JAR1	F4II77	AT2G46370	6.11	65.6	586	6.83	3	3	6.58618e+06	3
Phosphoglycerate kinase 1, chloroplastic OS=Arabidopsis thaliana GN=PGK1 PE=1 SV=1	PGK1	Q9LD57	AT3G12780	6.24	50.1	481	5.61	2	2	7.22081e+06	3
30S ribosomal protein S19, chloroplastic OS=Arabidopsis thaliana GN=rps19 PE=3 SV=1	rps19	P56808	AtCg00820	10.77	10.6	92	32.61	2	2	3.54227e+07	3
24-methylenesterol C-methyltransferase 3 OS=Arabidopsis thaliana GN=SMT3 PE=2 SV=1	SMT3	Q94JS4	AT1G76090	7.94	40.1	359	12.26	3	3	5.75931e+06	3
ATP-dependent Clp protease proteolytic subunit 5, chloroplastic OS=Arabidopsis thaliana GN=CLPP5 PE=1 SV=1	CLPP5	Q9S834	AT1G02560	8.24	32.3	298	17.79	3	3	7.446e+06	3
Probable plastid-lipid-associated protein 12, chloroplastic OS=Arabidopsis thaliana GN=PAP12 PE=2 SV=1	PAP12	Q8LAP6	AT1G51110	7.94	45.7	409	8.8	3	3	5.69934e+06	3
Pentatricopeptide repeat-containing protein At2g18940, chloroplastic OS=Arabidopsis thaliana GN=At2g18940 PE=2 SV=1	At2g18940	O64624	AT2G18940	8.05	92.2	822	4.01	2	2	3.99375e+06	3
Phosphoenolpyruvate carboxylase 3 OS=Arabidopsis thaliana GN=PPC3 PE=2 SV=2	PPC3	Q84VW9	AT3G14940	6.04	110.1	968	2.27	2	2	5.86557e+06	3
Ketol-acid reductoisomerase, chloroplastic OS=Arabidopsis thaliana GN=At3g58610 PE=2 SV=2	At3g58610	Q05758	AT3G58610	6.8	63.8	591	4.57	2	2	1.81685e+07	3
20 kDa chaperonin, chloroplastic OS=Arabidopsis thaliana GN=CPN21 PE=1 SV=2	CPN21	O65282	AT5G20720	8.88	26.8	253	20.55	3	3	1.36291e+07	3
Zinc finger BED domain-containing protein DAYSLEEPER OS=Arabidopsis thaliana GN=HAT PE=1 SV=1	HAT	Q9M2N5	AT3G42170	5.35	78.8	696	4.45	3	3	2.98092e+06	3
AT5g03040/F15A17_70 OS=Arabidopsis thaliana GN=iqd2 PE=1 SV=1	iqd2	Q93ZH7	AT5G03040	10.64	50.4	461	6.29	2	2	3.37672e+06	3
Proline-rich family protein OS=Arabidopsis thaliana GN=At5g07020 PE=2 SV=1	At5g07020	Q9FL44	AT5G07020	4.75	24.4	235	13.19	2	2	5.59673e+06	3
Ubiquitin-conjugating enzyme E2 7 OS=Arabidopsis thaliana GN=UBC7 PE=1 SV=1	UBC7	Q42540	At5g59300	5.57	18.7	166	8.43	1	1	19701648	3
Importin subunit alpha-2 OS=Arabidopsis thaliana GN=IMPA2 PE=1 SV=1	IMPA2	F4JL11	AT4G16143	5.1	58.9	535	11.03	3	3	6.12531e+06	3
GDP-L-fucose synthase 1 OS=Arabidopsis thaliana GN=GER1 PE=1 SV=3	GER1	O49213	AT1G73250	6.6	35.5	323	8.67	3	3	5.85456e+06	3
Xyloglucan 6-xylosyltransferase 2 OS=Arabidopsis thaliana GN=XXT2 PE=1 SV=1	XXT2	O22775	AT4G02500	6.99	53.1	461	9.98	3	3	1.02148e+07	3
Cell division protein FtsZ homolog 1, chloroplastic OS=Arabidopsis thaliana GN=FTSZ1 PE=1 SV=2	FTSZ1	Q42545	AT5G55280	7.4	45.5	433	10.85	2	2	2.01884e+07	3
Universal stress protein PHOS34 OS=Arabidopsis thaliana GN=PHOS34 PE=1 SV=1	PHOS34	Q8L4N1	AT4G27320	6.25	28.1	260	13.46	3	3	5.11541e+06	3
Eukaryotic translation initiation factor 2 subunit beta OS=Arabidopsis thaliana GN=EMB1401 PE=1 SV=3	EMB1401	Q41969	AT5G20920	7.2	30.6	268	13.43	2	2	9.19533e+06	3
RNA recognition motif-containing protein OS=Arabidopsis thaliana GN=At5g59950 PE=1 SV=1	At5g59950	F4JXE3	AT5G59950	9.83	25.8	245	12.65	3	3	5.70356e+06	3
Annexin D2 OS=Arabidopsis thaliana GN=ANN2 PE=1 SV=1	ANN2	Q9XEE2	AT5G65020	6.1	36.2	317	11.99	3	3	5.73665e+06	3
Cytochrome P450, family 706, subfamily A, polypeptide 1 OS=Arabidopsis thaliana GN=CYP706A1 PE=3 SV=1	CYP706A1	F4JLY4	AT4G22690	7.17	63.1	557	4.67	2	2	8.70642e+06	3
Clathrin adaptor complexes medium subunit family protein OS=Arabidopsis thaliana GN=At5g46630 PE=3 SV=1	At5g46630	F4KHJ7	AT5G46630	9.32	49.4	441	7.26	2	2	1.37551e+07	3
NO-associated protein 1, chloroplastic/mitochondrial OS=Arabidopsis thaliana GN=NOA1 PE=1 SV=1	NOA1	Q66GP9	AT3G47450	9.07	61.9	561	8.2	3	3	8.72267e+06	3
Putative ubiquinol-cytochrome c reductase subunit 9 OS=Arabidopsis thaliana GN=F3C22_130 PE=2 SV=1	F3C22_130	Q9LXJ2	AT3G52730	9.47	8.4	72	31.94	2	2	4.66656e+07	3
AT3G53990 protein OS=Arabidopsis thaliana GN=F5K20_290 PE=2 SV=1	F5K20_290	Q9M328	AT3G53990	5.94	17.8	160	23.75	3	3	2.38929e+07	3
Photosystem I reaction center subunit II-1, chloroplastic OS=Arabidopsis thaliana GN=psaD1 PE=1 SV=1	psaD1	Q9S7H1	AT4G02770	9.77	22.6	208	21.15	2	2	1.24412e+07	3
V-type proton ATPase subunit G1 OS=Arabidopsis thaliana GN=VHA-G1 PE=2 SV=1	VHA-G1	O82628	AT3G01390	6	12.4	110	29.09	2	2	2.62904e+07	3
50S ribosomal protein L9, chloroplastic OS=Arabidopsis thaliana GN=RPL9 PE=2 SV=1	RPL9	P25864	AT3G44890	9.67	22.1	197	13.71	2	2	3.66486e+06	3
Eukaryotic peptide chain release factor subunit 1-2 OS=Arabidopsis thaliana GN=ERF1-2 PE=1 SV=1	ERF1-2	Q9LPV8	AT1G12920	5.35	48.9	434	8.53	3	3	5.50928e+06	3
Probable cinnamyl alcohol dehydrogenase 9 OS=Arabidopsis thaliana GN=CAD9 PE=2 SV=2	CAD9	P42734	AT4G39330	6.68	38.9	360	8.33	2	2	5.29238e+06	3
Glyoxylate/succinic semialdehyde reductase 1 OS=Arabidopsis thaliana GN=GLYR1 PE=1 SV=1	GLYR1	Q9LSV0	AT3G25530	6.13	30.7	289	10.38	2	2	1.21697e+07	3
UDP-arabinopyranose mutase 2 OS=Arabidopsis thaliana GN=RGP2 PE=1 SV=1	RGP2	Q9LFW1	At5g15650	6.13	40.9	360	9.17	3	1	4.13188e+06	3
UDP-D-apiose/UDP-D-xylose synthase 2 OS=Arabidopsis thaliana GN=AXS2 PE=2 SV=1	AXS2	Q9SGE0	AT1G08200	5.87	43.8	389	10.8	3	3	1.02747e+07	3
Zeaxanthin epoxidase, chloroplastic OS=Arabidopsis thaliana GN=ZEP PE=1 SV=1	ZEP	Q9FGC7	At5g67030	7.03	73.8	667	6.15	3	3	1.53536e+07	3
Glutamate synthase 1 [NADH], chloroplastic OS=Arabidopsis thaliana GN=GLT1 PE=2 SV=2	GLT1	Q9LV03	AT5G53460	6.37	241.7	2208	1.68	3	3	2.4574e+06	3
Oleosin 18.5 kDa OS=Arabidopsis thaliana GN=At4g25140 PE=1 SV=1	At4g25140	P29525	AT4G25140	9.44	18.6	173	17.92	3	3	3.8934e+07	3
AT3G11930 protein OS=Arabidopsis thaliana GN=At3g11930 PE=1 SV=1	At3g11930	B9DG73	AT3G11930	6.28	24.7	226	15.93	2	2	2.33642e+07	3
Glycolipid transfer protein 1 OS=Arabidopsis thaliana GN=GLTP1 PE=2 SV=1	GLTP1	O22797	AT2G33470	7.39	22.7	202	17.82	3	3	4.19078e+06	3
CTF2A like oxidoreductase OS=Arabidopsis thaliana GN=CTF2A PE=4 SV=2	CTF2A	Q9ZQN9	AT2G35660	8.91	48.3	439	9.34	3	3	1.11267e+07	3
Asparagine synthetase [glutamine-hydrolyzing] 3 OS=Arabidopsis thaliana GN=ASN3 PE=2 SV=1	ASN3	Q9LFU1	AT5G10240	6.57	65.2	578	7.61	3	1	1.31784e+07	3
Peroxisomal membrane protein 11E OS=Arabidopsis thaliana GN=PEX11E PE=1 SV=1	PEX11E	Q84JW1	AT3G61070	9.88	25.5	231	7.79	2	1	6.17775e+06	3
Glutamine synthetase OS=Arabidopsis thaliana GN=GSR2 PE=1 SV=1	GSR2	F4ID91	AT1G66200	5.29	40.4	365	6.3	2	1	10989637	3
40S ribosomal protein S13-1 OS=Arabidopsis thaliana GN=RPS13A PE=2 SV=1	RPS13A	P59223	AT3G60770	10.39	17.1	151	25.83	3	3	2.37853e+07	3
Putative uncharacterized protein At2g40765 OS=Arabidopsis thaliana GN=At2g40765 PE=2 SV=1	At2g40765	Q94K78	AT2G40765	8.62	6	57	19.3	1	1	1.06045e+08	3
Photosystem II stability/assembly factor HCF136, chloroplastic OS=Arabidopsis thaliana GN=HCF136 PE=1 SV=1	HCF136	O82660	AT5G23120	7.34	44.1	403	12.16	3	3	1.04897e+07	3
NADH dehydrogenase [ubiquinone] iron-sulfur protein 3 OS=Arabidopsis thaliana GN=NAD9 PE=2 SV=2	NAD9	Q95748	AtMg00070	7.44	22.9	190	18.95	3	3	6.49529e+06	3
Putative oxidoreductase/electron carrier OS=Arabidopsis thaliana GN=At4g30720 PE=4 SV=1	At4g30720	F4JQE2	AT4G30720	8.5	77	707	4.67	2	2	5.38214e+06	3
40S ribosomal protein S17-1 OS=Arabidopsis thaliana GN=RPS17A PE=2 SV=3	RPS17A	P49205	AT2G04390	10.04	16	141	7.8	1	1	6.51411e+07	3
Isoform 2 of Transportin-1 OS=Arabidopsis thaliana GN=TRN1	TRN1	Q8H0U4-2	#N/A	4.94	99.6	895	3.91	3	3	1.04976e+07	3
Phosphatidylserine decarboxylase proenzyme 3 OS=Arabidopsis thaliana GN=PSD3 PE=1 SV=1	PSD3	A4GNA8	AT4G25970	5.54	70.3	635	5.04	2	2	941714	3
Alpha/beta-Hydrolases superfamily protein OS=Arabidopsis thaliana GN=At2g36290 PE=4 SV=1	At2g36290	Q9SJM9	AT2G36290	7.4	40.4	364	7.14	3	3	5.66268e+06	3
60S ribosomal protein L10a-3 OS=Arabidopsis thaliana GN=RPL10AC PE=1 SV=1	RPL10AC	P59231	AT5G22440	9.82	24.5	217	17.51	3	1	10866122	3
40S ribosomal protein S10-3 OS=Arabidopsis thaliana GN=RPS10C PE=2 SV=2	RPS10C	Q9LTF2	AT5G52650	9.61	19.5	179	15.64	2	2	4.13942e+07	3
AT3g17930/MEB5_15 OS=Arabidopsis thaliana GN=At3g17930 PE=1 SV=1	At3g17930	Q94BY7	AT3G17930	7.14	20.9	190	15.79	2	2	5.87308e+06	3
Transketolase-1, chloroplastic OS=Arabidopsis thaliana GN=TKL-1 PE=1 SV=1	TKL-1	Q8RWV0	AT3G60750	6.37	79.9	741	7.29	3	3	7.65229e+06	3
Ras-related protein RABH1c OS=Arabidopsis thaliana GN=RABH1C PE=1 SV=1	RABH1C	Q9SMR4	AT4G39890	7.14	23.7	214	10.28	2	1	2.63624e+06	3
Pyrophosphate--fructose 6-phosphate 1-phosphotransferase subunit alpha 2 OS=Arabidopsis thaliana GN=PFP-ALPHA2 PE=2 SV=1	PFP-ALPHA2	Q9C9K3	AT1G76550	7.23	67.5	617	6.97	3	2	1.53199e+07	3
Sucrase/ferredoxin-like protein OS=Arabidopsis thaliana GN=At3g27570 PE=1 SV=1	At3g27570	F4IWK4	AT3G27570	5.74	41.6	379	8.97	3	3	1.24266e+07	3
Mitochondrial transcription termination factor family protein OS=Arabidopsis thaliana GN=F13G24.100 PE=2 SV=1	F13G24	Q9SD94	AT5G07900	9.04	45.8	405	11.6	3	3	1.19372e+07	3
Putative uncharacterized protein At5g55610 OS=Arabidopsis thaliana GN=At5g55610 PE=2 SV=1	At5g55610	Q9FM77	AT5G55610	8.48	36	329	11.85	3	3	5.26879e+06	3
F20D22.6 protein OS=Arabidopsis thaliana GN=F20D22.6 PE=2 SV=1	F20D22	O64490	AT1G04170	8.76	50.8	465	7.31	2	2	9.09032e+06	3
40S ribosomal protein S4-2 OS=Arabidopsis thaliana GN=RPS4B PE=2 SV=4	RPS4B	P49204	AT5G07090	10.17	29.9	262	10.69	2	2	1.79805e+07	3
ATP-dependent Clp protease proteolytic subunit 2, mitochondrial OS=Arabidopsis thaliana GN=CLPP2 PE=1 SV=1	CLPP2	Q9FN42	AT5G23140	7.24	26.3	241	19.09	3	3	1.62048e+07	3
Serine/threonine-protein kinase SRK2H OS=Arabidopsis thaliana GN=SRK2H PE=1 SV=1	SRK2H	Q9FFP9	AT5G63650	5.3	41.5	360	10.83	3	3	1.236e+07	3
BAG family molecular chaperone regulator 3 OS=Arabidopsis thaliana GN=BAG3 PE=1 SV=1	BAG3	Q9LYP4	AT5G07220	9.23	34.2	303	16.83	3	3	1.01227e+07	3
Ras-related protein RABD1 OS=Arabidopsis thaliana GN=RABD1 PE=1 SV=1	RABD1	Q9ZRE2	AT3G11730	5.27	22.7	205	10.73	2	1	0	3
At2g28430/T1B3.5 OS=Arabidopsis thaliana GN=At2g28430 PE=2 SV=1	At2g28430	Q9SKM7	AT2G28430	8.47	9.8	85	44.71	3	3	1.22431e+07	3
Peroxisomal isocitrate dehydrogenase [NADP] OS=Arabidopsis thaliana GN=ICDH PE=1 SV=1	ICDH	Q9SLK0	AT1G54340	7.71	47.2	416	5.05	2	2	6.13319e+06	3
Developmentally-regulated G-protein 1 OS=Arabidopsis thaliana GN=DRG1 PE=1 SV=1	DRG1	Q9LQK0	AT1G17470	8.66	44.6	399	10.28	3	3	7.70508e+06	3
60S ribosomal protein L4-2 OS=Arabidopsis thaliana GN=RPL4D PE=2 SV=2	RPL4D	P49691	AT5G02870	10.3	44.7	407	9.09	3	1	12735713	3
NAD(P)H-quinone oxidoreductase subunit H, chloroplastic OS=Arabidopsis thaliana GN=ndhH PE=1 SV=1	ndhH	P56753	ATCG01110	5.54	45.5	393	8.14	2	2	7.27364e+06	3
NADH dehydrogenase [ubiquinone] iron-sulfur protein 2 OS=Arabidopsis thaliana GN=NAD7 PE=2 SV=2	NAD7	P93306	AtMg00510	7.12	44.9	394	6.35	2	2	1.56778e+07	3
Glutamate--tRNA ligase, cytoplasmic OS=Arabidopsis thaliana GN=At5g26707 PE=1 SV=1	At5g26707	O82462	AT5G26710	7.03	81	719	4.31	3	3	6.05392e+06	3
Translocon-associated protein subunit beta OS=Arabidopsis thaliana GN=At5g14030 PE=2 SV=1	At5g14030	Q94BY3	AT5G14030	9.66	21.1	195	14.87	2	2	2.71862e+07	3
AP-1 complex subunit mu-2 OS=Arabidopsis thaliana GN=AP1M2 PE=1 SV=1	AP1M2	O22715	AT1G60780	6.37	49	428	8.88	3	3	3.89414e+06	3
Glycine--tRNA ligase, mitochondrial 1 OS=Arabidopsis thaliana GN=At1g29880 PE=1 SV=1	At1g29880	O23627	AT1G29880	7.01	81.9	729	4.8	3	3	4405226	3
Glutamine synthetase, chloroplastic/mitochondrial OS=Arabidopsis thaliana GN=GLN2 PE=1 SV=1	GLN2	Q43127	AT5G35630	6.87	47.4	430	9.77	3	2	1.3302e+07	3
Cysteine proteinase inhibitor 6 OS=Arabidopsis thaliana GN=CYS6 PE=1 SV=2	CYS6	Q8H0X6	AT3G12490	6.27	26.3	234	10.26	2	2	4.48049e+06	3
Cytochrome P450 84A1 OS=Arabidopsis thaliana GN=CYP84A1 PE=1 SV=1	CYP84A1	Q42600	AT4G36220	6.8	58.7	520	9.23	3	3	7.78242e+06	3
Patellin-1 OS=Arabidopsis thaliana GN=PATL1 PE=1 SV=2	PATL1	Q56WK6	AT1G72150	4.83	64	573	3.66	2	2	3.01468e+06	3
Photosystem I iron-sulfur center OS=Arabidopsis thaliana GN=psaC PE=3 SV=2	psaC	P62090	ATCG01060	7.08	9	81	43.21	3	3	1.13615e+07	3
Inactive GDSL esterase/lipase-like protein 25 OS=Arabidopsis thaliana GN=MVP1 PE=1 SV=1	MVP1	Q7XA74	AT1G54030	6.73	46.1	417	10.31	3	3	1.23779e+07	3
AAA-type ATPase-like protein OS=Arabidopsis thaliana GN=At2g18330 PE=2 SV=2	At2g18330	Q9ZPW5	AT2G18330	8.94	71.2	636	4.72	3	2	6.96481e+06	3
DNA-directed RNA polymerase subunit alpha OS=Arabidopsis thaliana GN=rpoA PE=3 SV=1	rpoA	P56762	ATCG00740	7.58	38.1	329	8.21	2	2	2.21903e+07	3
Caffeoylshikimate esterase OS=Arabidopsis thaliana GN=CSE PE=1 SV=1	CSE	Q9C942	AT1G52760	6.55	37	332	7.23	2	2	1.53916e+07	3
HSP90-like protein GRP94 OS=Arabidopsis thaliana GN=SHD PE=3 SV=1	SHD	F4JQ55	AT4G24190	5.01	94.1	823	4.86	3	3	9.02556e+06	3
Putative MO25-like protein At4g17270 OS=Arabidopsis thaliana GN=At4g17270 PE=2 SV=1	At4g17270	Q9M0M4	AT4G17270	8.28	39.6	343	11.66	3	3	6.19337e+06	3
AT1G76160 protein OS=Arabidopsis thaliana GN=sks5 PE=2 SV=1	sks5	Q9SGR6	AT1G76160	8.4	60	541	7.02	3	3	4.42735e+06	3
Putative uncharacterized protein F13G24.250 OS=Arabidopsis thaliana GN=F13G24.250 PE=1 SV=1	F13G24	Q9SD79	AT5G08050	9.28	16.6	158	12.03	2	2	6.64124e+07	3
Chaperone protein dnaJ-like protein OS=Arabidopsis thaliana GN=At5g06130 PE=2 SV=1	At5g06130	Q8VYD8	AT5G06130	8.31	34.5	315	10.79	3	3	2.16446e+07	3
Leucine-rich repeat-containing protein OS=Arabidopsis thaliana GN=At3g20820 PE=2 SV=1	At3g20820	Q9LT39	AT3G20820	8.41	39.8	365	14.25	3	3	1.09023e+07	3
Photosystem II D2 protein OS=Arabidopsis thaliana GN=psbD PE=1 SV=3	psbD	P56761	ATCG00270	5.74	39.5	353	6.23	2	2	1.5973e+07	3
30S ribosomal protein S18, chloroplastic OS=Arabidopsis thaliana GN=rps18 PE=3 SV=1	rps18	P56807	ATCG00650	12.16	12.1	101	11.88	1	1	6.98189e+07	3
ACT domain-containing protein ACR3 OS=Arabidopsis thaliana GN=ACR3 PE=2 SV=1	ACR3	O49285	AT1G76990	5.72	50.4	453	9.27	3	3	3.53874e+06	3
Probable aquaporin PIP1-5 OS=Arabidopsis thaliana GN=PIP1-5 PE=2 SV=2	PIP1-5	Q8LAA6	AT4G23400	8.82	30.6	287	7.67	2	1	3.53652e+06	3
UDP-glucuronic acid decarboxylase 3 OS=Arabidopsis thaliana GN=UXS3 PE=4 SV=1	UXS3	F4KHU8	AT5G59290	8.35	40.2	357	8.96	3	2	1.12319e+07	3
50S ribosomal protein L22, chloroplastic OS=Arabidopsis thaliana GN=rpl22 PE=3 SV=1	rpl22	P56795	ATCG00810	9.67	18.6	160	13.13	2	2	9.70995e+06	3
5'-adenylylsulfate reductase 2, chloroplastic OS=Arabidopsis thaliana GN=APR2 PE=1 SV=2	APR2	P92981	AT1G62180	6.87	50.6	454	6.17	2	2	7.80935e+06	3
26S proteasome non-ATPase regulatory subunit 13 homolog B OS=Arabidopsis thaliana GN=RPN9B PE=1 SV=1	RPN9B	Q8GYA6	AT4G19006	5.24	44	386	9.07	3	2	1.19549e+07	3
Probable mitochondrial-processing peptidase subunit alpha-1, mitochondrial OS=Arabidopsis thaliana GN=At1g51980 PE=2 SV=1	At1g51980	Q9ZU25	AT1G51980	6.33	54.4	503	6.76	3	3	1.34689e+07	3
SWR1 complex subunit 2 OS=Arabidopsis thaliana GN=SWC2 PE=1 SV=1	SWC2	F4IP06	AT2G36740	5.21	42.1	365	15.07	3	3	2.92862e+07	3
Photosystem I reaction center subunit psaK, chloroplastic OS=Arabidopsis thaliana GN=PSAK PE=2 SV=2	PSAK	Q9SUI5	AT1G30380	10.51	13.2	130	6.92	1	1	4.83678e+08	3
Caffeoyl-CoA O-methyltransferase 1 OS=Arabidopsis thaliana GN=CCOAOMT1 PE=1 SV=1	CCOAOMT1	O49499	AT4G34050	5.29	29.1	259	13.9	3	3	6.46527e+06	3
Beta-glucosidase 19 OS=Arabidopsis thaliana GN=BGLU19 PE=2 SV=1	BGLU19	Q9LIF9	AT3G21370	6.65	60	527	5.88	2	1	1.17901e+07	3
AT3g13460/MRP15_10 OS=Arabidopsis thaliana GN=ECT2 PE=1 SV=1	ECT2	Q9LJE5	AT3G13460	5.96	72.4	667	4.95	2	1	2.95404e+06	3
Sucrose transport protein SUC1 OS=Arabidopsis thaliana GN=SUC1 PE=1 SV=1	SUC1	Q39232	AT1G71880	8.85	54.8	513	7.6	3	3	5.58166e+06	3
Thioredoxin-like protein HCF164, chloroplastic OS=Arabidopsis thaliana GN=HCF164 PE=1 SV=2	HCF164	O23166	AT4G37200	5.38	28.7	261	9.2	2	2	1.7741e+07	2
Probable glutathione peroxidase 2 OS=Arabidopsis thaliana GN=GPX2 PE=1 SV=1	GPX2	O04922	AT2G31570	5.72	18.9	169	11.24	2	2	1.48047e+07	2
U2 small nuclear ribonucleoprotein B'' OS=Arabidopsis thaliana GN=U2B'' PE=1 SV=1	U2B	O22922	AT2G30260	9.29	26.2	232	9.05	2	2	1.43649e+07	2
UDP-glycosyltransferase 76C5 OS=Arabidopsis thaliana GN=UGT76C5 PE=2 SV=1	UGT76C5	Q9FI97	AT5G05890	5.48	51.7	455	5.27	2	2	5.53993e+06	2
30S ribosomal protein S11, chloroplastic OS=Arabidopsis thaliana GN=rps11 PE=3 SV=1	rps11	P56802	ATCG00750	12.25	15	138	17.39	2	2	2.22472e+07	2
AT4g14890/dl3485w OS=Arabidopsis thaliana GN=dl3485w PE=2 SV=1	dl3485w	O23344	AT4G14890	4.84	16.7	154	18.18	2	2	3.48243e+06	2
Ras-related protein RABF1 OS=Arabidopsis thaliana GN=RABF1 PE=1 SV=1	RABF1	Q9CB01	AT3G54840	6.58	21.9	202	15.35	2	1	7.47965e+06	2
Aspartic proteinase A3 OS=Arabidopsis thaliana GN=APA3 PE=1 SV=1	APA3	Q9XEC4	AT4G04460	7.14	55.5	508	6.1	2	2	6.68815e+06	2
Aquaporin PIP2-1 OS=Arabidopsis thaliana GN=PIP2-1 PE=1 SV=1	PIP2-1	P43286	AT3G53420	8.4	30.5	287	9.41	2	2	4.7966e+07	2
50S ribosomal protein L33, chloroplastic OS=Arabidopsis thaliana GN=rpl33 PE=3 SV=1	rpl33	P56796	ATCG00640	9.73	7.7	66	30.3	2	2	8.68084e+06	2
Glucose-6-phosphate 1-dehydrogenase 1, chloroplastic OS=Arabidopsis thaliana GN=APG1 PE=2 SV=2	APG1	Q43727	AT5G35790	7.74	65.4	576	3.99	2	1	3.58507e+06	2
Ras-related protein RABA1e OS=Arabidopsis thaliana GN=RABA1E PE=2 SV=1	RABA1E	O49513	AT4G18430	6.14	24.3	217	9.68	2	1	1.62894e+07	2
Proteasome subunit alpha type-3 OS=Arabidopsis thaliana GN=PAG1 PE=1 SV=2	PAG1	O23715	AT2G27020	6.32	27.4	249	8.84	2	2	1.14011e+07	2
Signal recognition particle 54 kDa protein, chloroplastic OS=Arabidopsis thaliana GN=FFC PE=1 SV=1	FFC	P37107	AT5G03940	9.44	61.2	564	4.79	2	2	3.52598e+06	2
Leucine--tRNA ligase, cytoplasmic OS=Arabidopsis thaliana GN=At1g09620 PE=1 SV=1	At1g09620	F4I116	AT1G09620	6.02	123.4	1091	2.38	2	2	3.9424e+06	2
AAA-type ATPase family protein OS=Arabidopsis thaliana GN=At5g16930 PE=2 SV=1	At5g16930	Q8RXI0	AT5G16930	9.52	70.9	644	2.8	2	1	1.1653e+06	2
Putative uncharacterized protein At2g25800 OS=Arabidopsis thaliana GN=At2g25800 PE=2 SV=1	At2g25800	Q0WQB7	AT2G25800	8.16	109.9	987	2.53	2	2	3.62116e+06	2
Probable xyloglucan endotransglucosylase/hydrolase protein 32 OS=Arabidopsis thaliana GN=XTH32 PE=2 SV=1	XTH32	Q9SJL9	AT2G36870	9.5	34.5	299	6.69	2	2	1.70768e+07	2
Glutamate dehydrogenase 2 OS=Arabidopsis thaliana GN=GDH2 PE=1 SV=1	GDH2	Q38946	AT5G07440	6.54	44.7	411	2.92	1	1	8.76017e+06	2
60S ribosomal protein L35-3 OS=Arabidopsis thaliana GN=RPL35C PE=2 SV=1	RPL35C	Q9M3D2	AT3G55170	10.92	14.2	123	9.76	1	1	1.92542e+07	2
40S ribosomal protein S30 OS=Arabidopsis thaliana GN=RPS30A PE=3 SV=3	RPS30A	P49689	AT2G19750	12.23	6.9	62	16.13	1	1	1.10587e+08	2
Cullin-1 OS=Arabidopsis thaliana GN=CUL1 PE=1 SV=1	CUL1	Q94AH6	AT4G02570	7.14	86.2	738	3.93	2	2	2.56004e+06	2
Serine/threonine-protein phosphatase 2A 55 kDa regulatory subunit B OS=Arabidopsis thaliana GN=B ALPHA PE=1 SV=1	B	F4I9M3	AT1G51690	5.77	67.5	603	3.98	2	2	0	2
SEC12-like protein 1 OS=Arabidopsis thaliana GN=PHF1 PE=1 SV=2	PHF1	Q8GYE0	AT3G52190	7.37	43.7	398	3.02	1	1	8.67825e+06	2
Exocyst subunit exo70 family protein A1 OS=Arabidopsis thaliana GN=EXO70A1 PE=4 SV=1	EXO70A1	F4KGM7	AT5G03540	8.63	75.6	664	4.67	2	2	5.39228e+06	2
Aldehyde dehydrogenase family 7 member B4 OS=Arabidopsis thaliana GN=ALDH7B4 PE=2 SV=3	ALDH7B4	Q9SYG7	AT1G54100	5.54	54.2	508	4.92	2	2	2.4282e+06	2
Amidophosphoribosyltransferase 2, chloroplastic OS=Arabidopsis thaliana GN=ASE2 PE=1 SV=1	ASE2	Q9STG9	AT4G34740	6.76	61	561	3.92	2	2	4.99073e+06	2
11-beta-hydroxysteroid dehydrogenase 1A OS=Arabidopsis thaliana GN=HSD1 PE=1 SV=1	HSD1	P0DKC5	#N/A	6.25	39.1	349	6.3	2	2	4.63879e+06	2
CCR4-NOT transcription complex subunit 1 domain protein OS=Arabidopsis thaliana GN=At1g02080 PE=4 SV=1	At1g02080	F4HVV6	AT1G02080	5.62	269.7	2431	1.65	2	2	4.27222e+06	2
E3 ubiquitin-protein ligase UPL3 OS=Arabidopsis thaliana GN=UPL3 PE=1 SV=1	UPL3	Q6WWW4	AT4G38600	6.18	202.8	1888	1.64	2	2	743181	2
L-galactono-1,4-lactone dehydrogenase, mitochondrial OS=Arabidopsis thaliana GN=GLDH PE=1 SV=1	GLDH	Q9SU56	AT3G47930	8.56	68.5	610	5.57	2	2	9.80688e+06	2
At2g20920/F5H14.11 OS=Arabidopsis thaliana GN=At2g20920 PE=2 SV=1	At2g20920	Q9SKS8	AT2G20920	9.61	30.5	287	7.67	2	2	7.00313e+06	2
Cyclin-dependent kinase A-1 OS=Arabidopsis thaliana GN=CDKA-1 PE=1 SV=1	CDKA-1	P24100	AT3G48750	6.92	34	294	6.46	2	2	1.31385e+07	2
Pentatricopeptide repeat-containing protein At5g39350 OS=Arabidopsis thaliana GN=PCMP-E16 PE=2 SV=1	PCMP-E16	Q9FLZ9	AT5G39350	7.96	75.9	677	4.43	1	1	73290951	2
At3g18035 OS=Arabidopsis thaliana GN=HON4 PE=2 SV=1	HON4	Q9LSK7	AT3G18035	9.94	51.5	480	8.75	2	2	9.3372e+06	2
AT4g34620/T4L20_200 OS=Arabidopsis thaliana GN=T4L20.200 PE=2 SV=1	T4L20	O65686	AT4G34620	9.8	12.7	113	13.27	1	1	2.95951e+07	2
Photosystem I assembly protein Ycf4 OS=Arabidopsis thaliana GN=ycf4 PE=3 SV=1	ycf4	P56788	ATCG00520	9.57	21.4	184	9.24	2	2	9.62761e+06	2
Isoform 2 of Probable mitochondrial-processing peptidase subunit beta, mitochondrial OS=Arabidopsis thaliana GN=At3g02090	At3g02090	Q42290-2	#N/A	6.95	59.6	535	8.04	2	2	7.52486e+06	2
Probable xyloglucan endotransglucosylase/hydrolase protein 7 OS=Arabidopsis thaliana GN=XTH7 PE=2 SV=2	XTH7	Q8LER3	AT4G37800	7.4	33.7	293	9.22	2	2	7.48767e+06	2
Expressed protein OS=Arabidopsis thaliana GN=At2g21960 PE=2 SV=2	At2g21960	Q9SJ03	AT2G21960	8.81	35.8	332	7.83	2	2	1.28475e+07	2
26S proteasome non-ATPase regulatory subunit 9 OS=Arabidopsis thaliana GN=At5g57950 PE=2 SV=1	At5g57950	Q8LAJ4	AT5G57950	5.16	24.2	227	3.52	1	1	2.37763e+06	2
Early nodulin-related protein OS=Arabidopsis thaliana GN=T1N24.3 PE=2 SV=1	T1N24	Q9XGZ3	AT5G25940	10.27	12.3	115	15.65	1	1	1.11073e+08	2
ATP-dependent Clp protease proteolytic subunit-related protein 1, chloroplastic OS=Arabidopsis thaliana GN=CLPR1 PE=1 SV=1	CLPR1	Q9XJ35	AT1G49970	8.63	42.6	387	6.46	2	2	25047966	2
Actin-related protein 7 OS=Arabidopsis thaliana GN=ARP7 PE=1 SV=1	ARP7	Q8L4Y5	AT3G60830	4.89	39.9	363	4.68	1	1	2.25873e+06	2
Nucleoside diphosphate kinase OS=Arabidopsis thaliana GN=At4g23895 PE=3 SV=1	At4g23895	F4JPD8	AT4G23895	6.24	52	467	5.35	2	2	8.64843e+06	2
Carbamoyl-phosphate synthase large chain, chloroplastic OS=Arabidopsis thaliana GN=CARB PE=1 SV=1	CARB	Q42601	AT1G29900	5.73	129.9	1187	2.44	2	2	4.09091e+06	2
60S ribosomal protein L38 OS=Arabidopsis thaliana GN=RPL38A PE=3 SV=1	RPL38A	O22860	AT2G43460	9.94	8.1	69	10.14	1	1	88853913	2
At2g20940 OS=Arabidopsis thaliana GN=At2g20940 PE=2 SV=1	At2g20940	Q9SKR7	AT2G20940	9.95	14.1	129	19.38	2	2	6.99558e+06	2
Rhodanese-like domain-containing protein 11, chloroplastic OS=Arabidopsis thaliana GN=STR11 PE=2 SV=1	STR11	Q0WWT7	AT4G24750	8.66	32.1	292	13.7	2	2	2.28782e+07	2
Copia-like retroelement pol polyprotein OS=Arabidopsis thaliana GN=At2g19680 PE=2 SV=1	At2g19680	O82209	AT2G19680	9.04	13.8	122	14.75	2	2	16367208	2
30S ribosomal protein S2, chloroplastic OS=Arabidopsis thaliana GN=rps2 PE=3 SV=1	rps2	P56797	ATCG00160	9.66	26.9	236	7.2	2	2	8.50154e+06	2
Protein RAE1 OS=Arabidopsis thaliana GN=RAE1 PE=1 SV=2	RAE1	Q38942	AT1G80670	8.37	38.2	349	8.88	2	2	2.97842e+06	2
Eukaryotic translation initiation factor 2 (EIF-2) family protein OS=Arabidopsis thaliana GN=At1g76810 PE=1 SV=1	At1g76810	F4I420	AT1G76810	5.39	142	1294	2.16	2	2	2.22854e+06	2
CBL-interacting serine/threonine-protein kinase 26 OS=Arabidopsis thaliana GN=CIPK26 PE=1 SV=2	CIPK26	Q84VQ3	AT5G21326	8.31	49.6	439	4.56	2	2	9.90188e+07	2
Annexin D1 OS=Arabidopsis thaliana GN=ANN1 PE=1 SV=1	ANN1	Q9SYT0	AT1G35720	5.38	36.2	317	5.99	2	2	2.9903e+06	2
At3g16350 OS=Arabidopsis thaliana GN=At3g16350 PE=2 SV=1	At3g16350	Q84TG2	AT3G16350	8.9	41.2	387	9.82	2	2	1.63087e+06	2
60S ribosomal protein L7-3 OS=Arabidopsis thaliana GN=At2g44120 PE=3 SV=1	At2g44120	F4IT48	AT2G44120	9.88	28.5	247	8.1	2	2	9.45965e+06	2
RNA-binding (RRM/RBD/RNP motifs) family protein OS=Arabidopsis thaliana GN=At1g01080 PE=4 SV=1	At1g01080	F4HQH8	AT1G01080	8.9	32.7	294	9.52	2	2	1.26848e+07	2
Putative uncharacterized protein At1g74730 OS=Arabidopsis thaliana GN=At1g74730 PE=1 SV=1	At1g74730	Q94F10	AT1G74730	9.31	20.7	198	6.57	1	1	8.36482e+07	2
NAD(P)H-quinone oxidoreductase subunit M, chloroplastic OS=Arabidopsis thaliana GN=ndhM PE=2 SV=1	ndhM	Q2V2S7	AT4G37925	4.91	24.8	217	14.29	2	2	1.37032e+06	2
Dirigent protein 20 OS=Arabidopsis thaliana GN=DIR20 PE=2 SV=1	DIR20	Q9C891	AT1G55210	9.42	20.6	187	14.97	2	2	2.24598e+07	2
Probable plastid-lipid-associated protein 6, chloroplastic OS=Arabidopsis thaliana GN=PAP6 PE=1 SV=1	PAP6	Q9LW57	AT3G23400	6.13	30.4	284	3.52	1	1	1.69671e+07	2
COP9 signalosome complex subunit 3 OS=Arabidopsis thaliana GN=CSN3 PE=1 SV=2	CSN3	Q8W575	AT5G14250	6.38	47.7	429	4.9	2	2	9.31511e+06	2
At3g01130 OS=Arabidopsis thaliana GN=T4P13.18 PE=1 SV=1	T4P13	Q9MAC4	AT3G01130	10.3	5.5	53	26.42	1	1	9.75055e+07	2
Glycerol kinase OS=Arabidopsis thaliana GN=GLPK PE=1 SV=1	GLPK	Q9M8L4	AT1G80460	6.28	56.4	522	4.6	2	2	5.50145e+06	2
Glycine dehydrogenase (decarboxylating) 1, mitochondrial OS=Arabidopsis thaliana GN=GLDP1 PE=1 SV=2	GLDP1	Q94B78	AT4G33010	6.98	112.9	1037	2.6	2	2	0	2
DnaJ protein ERDJ2B OS=Arabidopsis thaliana GN=ERDJ2B PE=1 SV=1	ERDJ2B	F4JIN3	AT4G21180	5.57	74.8	661	3.48	2	1	12182595	2
AT5g24650/K18P6_19 OS=Arabidopsis thaliana GN=At5g24650 PE=2 SV=1	At5g24650	Q9FLT9	AT5G24650	9.6	27.8	259	6.56	1	1	2.39024e+07	2
Probable prefoldin subunit 5 OS=Arabidopsis thaliana GN=At5g23290 PE=2 SV=1	At5g23290	P57742	AT5G23290	5.71	16.4	151	25.17	2	2	1.4212e+07	2
L-ascorbate peroxidase 1, cytosolic OS=Arabidopsis thaliana GN=APX1 PE=1 SV=2	APX1	Q05431	AT1G07890	6.13	27.5	250	10.8	2	2	1.32994e+07	2
Putative hydrolase OS=Arabidopsis thaliana GN=At1g52510 PE=2 SV=1	At1g52510	Q8VZ57	AT1G52510	7.05	41.8	380	7.11	2	2	5.47338e+06	2
Putative calcium homeostasis regulator OS=Arabidopsis thaliana GN=T26I12.130 PE=2 SV=1	T26I12	Q9M3C6	AT3G55250	6.07	31.2	277	9.39	2	2	7.04602e+06	2
40S ribosomal protein S11-1 OS=Arabidopsis thaliana GN=RPS11A PE=2 SV=1	RPS11A	P16181	AT3G48930	10.56	17.9	160	13.75	2	2	9.01812e+06	2
Protein STRICTOSIDINE SYNTHASE-LIKE 9 OS=Arabidopsis thaliana GN=SSL9 PE=2 SV=1	SSL9	Q9M1J6	AT3G57020	7.01	41.4	370	8.38	2	2	2.66305e+06	2
Polyadenylate-binding protein RBP47A OS=Arabidopsis thaliana GN=RBP47A PE=2 SV=1	RBP47A	F4I3B3	AT1G49600	6	48.5	445	8.99	2	2	1.97268e+07	2
Chlorophyll a-b binding protein 3, chloroplastic OS=Arabidopsis thaliana GN=LHCB3 PE=1 SV=1	LHCB3	Q9S7M0	AT5G54270	5.12	28.7	265	9.81	2	1	1.84585e+07	2
GTP-binding nuclear protein Ran-1 OS=Arabidopsis thaliana GN=RAN1 PE=1 SV=1	RAN1	P41916	AT5G20010	6.86	25.3	221	9.5	2	2	1.99883e+07	2
ATP synthase subunit O, mitochondrial OS=Arabidopsis thaliana GN=At5g13450 PE=1 SV=2	At5g13450	Q96251	AT5G13450	9.23	26.3	238	10.5	2	2	6.4754e+06	2
Glutathione S-transferase family protein OS=Arabidopsis thaliana GN=At5g42150 PE=2 SV=1	At5g42150	Q9FHX0	AT5G42150	8.98	35.5	315	9.52	2	2	9417126	2
AT2G34560 protein OS=Arabidopsis thaliana GN=At2g34560 PE=1 SV=1	At2g34560	B9DGC0	AT2G34560	5.81	44	393	5.85	2	2	9.86315e+06	2
Dynamin-related protein 3A OS=Arabidopsis thaliana GN=DRP3A PE=3 SV=1	DRP3A	F4JJ15	AT4G33650	6.44	89.7	809	2.84	2	2	2.74812e+06	2
Polypyrimidine tract-binding protein homolog 3 OS=Arabidopsis thaliana GN=At1g43190 PE=2 SV=1	At1g43190	Q6ICX4	AT1G43190	6.83	48.2	432	7.18	2	2	5.07371e+06	2
Very-long-chain 3-oxoacyl-CoA reductase 1 OS=Arabidopsis thaliana GN=KCR1 PE=1 SV=1	KCR1	Q8L9C4	AT1G67730	9.47	35.7	318	11.32	2	2	1.33055e+07	2
Quinolinate synthase, chloroplastic OS=Arabidopsis thaliana GN=QS PE=1 SV=1	QS	Q9FGS4	AT5G50210	6.87	78.9	718	5.01	2	2	9.3579e+06	2
Proteasome subunit beta type-2-A OS=Arabidopsis thaliana GN=PBD1 PE=1 SV=1	PBD1	O23714	AT3G22630	6.39	22.5	204	12.25	2	2	4.38273e+07	2
Translation factor GUF1 homolog, chloroplastic OS=Arabidopsis thaliana GN=At5g08650 PE=2 SV=2	At5g08650	Q9FNM5	AT5G08650	6.68	75.4	681	4.41	2	2	1.4352e+06	2
Receptor protein kinase-like protein ZAR1 OS=Arabidopsis thaliana GN=ZAR1 PE=1 SV=1	ZAR1	Q9ZU46	AT2G01210	6.11	78.3	716	1.12	1	1	3.24482e+07	2
Peroxiredoxin-2B OS=Arabidopsis thaliana GN=PRXIIB PE=1 SV=1	PRXIIB	Q9XEX2	AT1G65980	5.36	17.4	162	10.49	2	2	1.1391e+07	2
Non-specific lipid-transfer protein 5 OS=Arabidopsis thaliana GN=LTP5 PE=1 SV=1	LTP5	Q9XFS7	AT3G51600	10.36	12.5	118	12.71	2	2	2.12704e+07	2
NAD(P)-binding Rossmann-fold superfamily protein OS=Arabidopsis thaliana GN=At5g15910 PE=2 SV=1	At5g15910	Q949S7	AT5G15910	9.67	28.8	269	11.15	2	2	9.48916e+06	2
Isoform 2 of UDP-glucose:glycoprotein glucosyltransferase OS=Arabidopsis thaliana GN=UGGT	UGGT	Q0WL80-2	#N/A	5.83	181.8	1614	2.48	2	2	1.90491e+06	2
40S ribosomal protein S10-2 OS=Arabidopsis thaliana GN=RPS10B PE=2 SV=1	RPS10B	Q9FFS8	AT5G41520	9.73	19.7	180	19.44	2	2	1.41955e+07	2
E3 ubiquitin-protein ligase UPL6 OS=Arabidopsis thaliana GN=UPL6 PE=2 SV=1	UPL6	Q8RWB8	AT3G17205	6.83	117.6	1029	2.04	2	2	2.94295e+06	2
Serine/threonine protein phosphatase 2A 55 kDa regulatory subunit B' delta isoform OS=Arabidopsis thaliana GN=B'DELTA PE=1 SV=1	B	Q9ZQY6	AT3G26030	6.71	55.2	477	2.52	1	1	8.15268e+06	2
Protein disulfide-isomerase 5-2 OS=Arabidopsis thaliana GN=PDIL5-2 PE=1 SV=1	PDIL5-2	Q94F09	AT1G35620	5.25	49.8	440	3.64	1	1	4.42456e+06	2
Translocase of chloroplast 159, chloroplastic OS=Arabidopsis thaliana GN=TOC159 PE=1 SV=1	TOC159	O81283	AT4G02510	4.55	160.7	1503	2	2	2	3.08344e+06	2
Kelch repeat-containing protein At3g27220 OS=Arabidopsis thaliana GN=At3g27220 PE=2 SV=1	At3g27220	Q9LK31	AT3G27220	9.11	48.5	426	3.99	2	2	5.0741e+06	2
Cytochrome P450, family 96, subfamily A, polypeptide 9 OS=Arabidopsis thaliana GN=CYP96A9 PE=3 SV=1	CYP96A9	Q9SVB0	AT4G39480	8.31	58.5	516	4.26	2	2	3.92766e+06	2
Squalene epoxidase 3 OS=Arabidopsis thaliana GN=SQE3 PE=1 SV=1	SQE3	Q8VYH2	AT4G37760	9.01	57.1	525	7.24	2	2	4.9039e+06	2
Germin-like protein subfamily 3 member 1 OS=Arabidopsis thaliana GN=GLP1 PE=1 SV=1	GLP1	P94040	AT1G72610	9.2	21.5	208	8.17	1	1	36430026	2
DEAD-box ATP-dependent RNA helicase 8 OS=Arabidopsis thaliana GN=RH8 PE=2 SV=1	RH8	Q8RXK6	AT4G00660	8.15	57.7	505	6.73	2	2	2.48145e+06	2
Acyltransferase-like protein At1g54570, chloroplastic OS=Arabidopsis thaliana GN=At1g54570 PE=2 SV=1	At1g54570	Q9ZVN2	AT1G54570	7.93	78.2	704	3.98	2	2	8.90378e+06	2
Polyadenylate-binding protein-interacting protein 12 OS=Arabidopsis thaliana GN=CID12 PE=1 SV=1	CID12	Q9S7N9	AT4G10610	7.77	36.8	336	7.44	2	1	0	2
Glutamate decarboxylase 1 OS=Arabidopsis thaliana GN=GAD1 PE=1 SV=2	GAD1	Q42521	AT5G17330	5.53	57	502	5.18	2	1	1.06838e+07	2
Root phototropism protein 2 OS=Arabidopsis thaliana GN=RPT2 PE=1 SV=2	RPT2	Q682S0	AT2G30520	7.55	65.8	593	4.72	2	2	3.79587e+06	2
Eukaryotic translation initiation factor isoform 4G-2 OS=Arabidopsis thaliana GN=EIF(ISO)4G2 PE=1 SV=1	EIF(ISO)4G2	O82233	AT2G24050	7.66	82.8	747	3.35	2	2	5.70295e+06	2
At1g58270/F19C14_8 OS=Arabidopsis thaliana GN=ZW9 PE=2 SV=1	ZW9	Q9SLV3	AT1G58270	5.82	45	396	4.55	2	2	13604726	2
Chlorophyllide a oxygenase, chloroplastic OS=Arabidopsis thaliana GN=CAO PE=1 SV=1	CAO	Q9MBA1	AT1G44446	7.87	60.3	536	1.87	1	1	1.61086e+07	2
H/ACA ribonucleoprotein complex subunit 3-like protein OS=Arabidopsis thaliana GN=At2g20490 PE=2 SV=2	At2g20490	Q93XX8	AT2G20490	9.5	7.4	64	39.06	2	2	6.54614e+06	2
Methyltransferase OS=Arabidopsis thaliana GN=At3g28460 PE=2 SV=1	At3g28460	Q9LSI8	AT3G28460	9.16	34.8	314	9.87	2	2	1.99898e+07	2
40S ribosomal protein S15a-1 OS=Arabidopsis thaliana GN=RPS15AA PE=2 SV=2	RPS15AA	P42798	AT1G07770	9.89	14.8	130	20.77	2	2	2.0032e+07	2
Adenosine kinase 1 OS=Arabidopsis thaliana GN=ADK1 PE=1 SV=1	ADK1	Q9SF85	AT3G09820	5.45	37.8	344	12.21	2	2	1.39228e+07	2
Glutamate--glyoxylate aminotransferase 1 OS=Arabidopsis thaliana GN=GGAT1 PE=1 SV=1	GGAT1	Q9LR30	AT1G23310	6.89	53.3	481	8.73	2	2	1.59632e+07	2
AT4g30010/F6G3_40 OS=Arabidopsis thaliana GN=F6G3.40 PE=2 SV=1	F6G3	Q9SZV4	AT4G30010	9.31	10.4	90	21.11	2	2	1.45657e+08	2
Armadillo/beta-catenin-like repeat-containing protein OS=Arabidopsis thaliana GN=At1g23180 PE=2 SV=1	At1g23180	Q8H0U3	AT1G23180	5.43	91.6	834	4.56	2	2	6.59504e+06	2
Uncharacterized protein OS=Arabidopsis thaliana GN=At3g62010 PE=4 SV=1	At3g62010	F4IX22	AT3G62010	7.02	141.5	1254	2.47	2	2	4.98191e+06	2
Cytochrome P450 83B1 OS=Arabidopsis thaliana GN=CYP83B1 PE=1 SV=1	CYP83B1	O65782	AT4G31500	8.37	56.8	499	4.81	2	2	4.18834e+06	2
Myosin-7 OS=Arabidopsis thaliana GN=XI-A PE=3 SV=1	XI-A	F4I5Q6	AT1G04600	5.57	196	1730	1.1	2	2	2.76137e+06	2
At2g27290 OS=Arabidopsis thaliana GN=At2g27290 PE=2 SV=1	At2g27290	Q9XIN6	AT2G27290	9.14	21.7	201	11.44	2	2	6.34359e+06	2
40S ribosomal protein S12-2 OS=Arabidopsis thaliana GN=RPS12C PE=1 SV=1	RPS12C	Q9SKZ3	AT2G32060	5.9	15.3	144	14.58	2	1	1.35909e+07	2
40S ribosomal protein S12-1 OS=Arabidopsis thaliana GN=RPS12A PE=2 SV=1	RPS12A	Q9S9P1	AT1G15930	5.55	15.4	144	18.06	2	1	7.31387e+06	2
At1g24268 OS=Arabidopsis thaliana GN=At1g24267 PE=1 SV=1	At1g24267	Q8GYC5	AT1G24267	9.48	36.7	343	9.62	2	2	2.6536e+06	2
Copper transport protein CCH OS=Arabidopsis thaliana GN=CCH PE=1 SV=1	CCH	O82089	AT3G56240	4.93	13	121	18.18	2	2	4.93462e+06	2
RNA-binding protein BRN1 OS=Arabidopsis thaliana GN=BRN1 PE=2 SV=1	BRN1	Q8LFS6	AT4G03110	8.76	48.2	441	4.54	2	2	4.3433e+06	2
GAG1At protein OS=Arabidopsis thaliana GN=GAG1At PE=2 SV=1	GAG1At	P93048	AT1G16000	9.79	9.3	86	17.44	1	1	3.79168e+06	2
ATP-citrate synthase beta chain protein 2 OS=Arabidopsis thaliana GN=ACLB-2 PE=1 SV=1	ACLB-2	Q9FGX1	AT5G49460	7.64	65.8	608	5.26	2	2	1.5255e+07	2
Ketose-bisphosphate aldolase class-II family protein OS=Arabidopsis thaliana GN=At1g18270 PE=4 SV=1	At1g18270	B3H739	AT1G18270	5.85	147	1374	1.75	2	2	1.37387e+06	2
At1g62730 OS=Arabidopsis thaliana GN=At1g62730 PE=2 SV=1	At1g62730	Q9SI77	AT1G62730	8.7	34	304	10.86	2	2	3.90671e+06	2
TSA1-like protein OS=Arabidopsis thaliana GN=NAI2 PE=1 SV=1	NAI2	Q9LSB4	AT3G15950	4.69	85	772	3.5	2	2	3.79e+06	2
Serine acetyltransferase 3, mitochondrial OS=Arabidopsis thaliana GN=SAT3 PE=1 SV=3	SAT3	Q39218	AT3G13110	7.84	42.7	391	6.39	2	2	7.73923e+06	2
40S ribosomal protein S3a-1 OS=Arabidopsis thaliana GN=RPS3AA PE=1 SV=3	RPS3AA	Q9CAV0	AT3G04840	9.76	29.8	262	6.11	2	2	7.37623e+06	2
Proteasome subunit alpha type-7-A OS=Arabidopsis thaliana GN=PAD1 PE=1 SV=1	PAD1	P30186	AT3G51260	7.37	27.3	250	9.2	2	2	4.28377e+06	2
E3 ubiquitin-protein ligase listerin OS=Arabidopsis thaliana GN=At5g58410 PE=3 SV=1	At5g58410	Q9FGI1	AT5G58410	5.49	208.6	1873	1.23	2	2	2.6971e+06	2
Mitochondrial import receptor subunit TOM9-2 OS=Arabidopsis thaliana GN=TOM9-2 PE=1 SV=3	TOM9-2	Q9FNC9	AT5G43970	9.82	10.4	99	22.22	2	2	2.66379e+07	2
NADH dehydrogenase [ubiquinone] iron-sulfur protein 1, mitochondrial OS=Arabidopsis thaliana GN=EMB1467 PE=1 SV=2	EMB1467	Q9FGI6	AT5G37510	6.64	81.5	748	3.61	2	2	5.8681e+06	2
Uncharacterized protein OS=Arabidopsis thaliana GN=At1g45230 PE=4 SV=1	At1g45230	F4HRD2	AT1G45230	6.54	25.6	219	5.94	1	1	1.55835e+07	2
At1g48620 OS=Arabidopsis thaliana GN=HON5 PE=1 SV=1	HON5	Q4V3D1	AT1G48620	9.8	51.4	479	11.48	2	2	1.55357e+07	2
1-deoxy-D-xylulose 5-phosphate reductoisomerase OS=Arabidopsis thaliana GN=DXR PE=3 SV=1	DXR	F4K7T6	AT5G62790	7.25	54.2	497	3.02	1	1	2.1588e+06	2
NAD-dependent malic enzyme 2, mitochondrial OS=Arabidopsis thaliana GN=NAD-ME2 PE=1 SV=1	NAD-ME2	Q8L7K9	AT4G00570	7.06	66.6	607	4.78	2	2	2.23948e+06	2
At5g47110 OS=Arabidopsis thaliana GN=At5g47110 PE=2 SV=1	At5g47110	Q6NKS4	AT5G47110	5.07	28.6	258	14.73	2	2	3.56761e+06	2
Bromodomain and extraterminal domain protein 9 OS=Arabidopsis thaliana GN=BET9 PE=4 SV=1	BET9	F4K6Q7	AT5G14270	4.98	75.9	689	1.02	1	1	3.45294e+07	2
Serine hydroxymethyltransferase 1, mitochondrial OS=Arabidopsis thaliana GN=SHM1 PE=1 SV=1	SHM1	Q9SZJ5	AT4G37930	8.13	57.4	517	6.19	2	2	7.152e+06	2
Aspartic proteinase A1 OS=Arabidopsis thaliana GN=APA1 PE=1 SV=1	APA1	O65390	AT1G11910	5.54	54.6	506	5.53	2	2	2.15098e+07	2
60S ribosomal protein L14-1 OS=Arabidopsis thaliana GN=RPL14A PE=2 SV=1	RPL14A	Q9SIM4	AT2G20450	10.13	15.5	134	16.42	2	1	0	2
Chloroplast stem-loop binding protein of 41 kDa b, chloroplastic OS=Arabidopsis thaliana GN=CSP41B PE=1 SV=1	CSP41B	Q9SA52	AT1G09340	8.16	42.6	378	7.67	2	2	4.57704e+06	2
IQ domain-containing protein IQM4 OS=Arabidopsis thaliana GN=IQM4 PE=2 SV=1	IQM4	O64851	AT2G26190	7.21	60.5	532	4.14	2	2	1.44916e+06	2
Cathepsin B-like cysteine protease OS=Arabidopsis thaliana GN=T15B16.17a:T15B16.17b PE=2 SV=1	T15B16	Q94K85	AT4G01610	6.18	39.4	359	3.62	1	1	6.9027e+06	2
Uncharacterized protein At2g27730, mitochondrial OS=Arabidopsis thaliana GN=At2g27730 PE=1 SV=1	At2g27730	Q9ZUX4	AT2G27730	9.64	11.9	113	26.55	2	2	3.97847e+07	2
60S ribosomal protein L28-2 OS=Arabidopsis thaliana GN=RPL28C PE=2 SV=1	RPL28C	Q9M0E2	AT4G29410	11.05	15.9	143	16.78	2	1	3.02861e+07	2
Serine/threonine-protein kinase STN8, chloroplastic OS=Arabidopsis thaliana GN=STN8 PE=2 SV=1	STN8	Q9LZV4	AT5G01920	9.38	54.9	495	4.04	2	2	1.12912e+07	2
DEAD-box ATP-dependent RNA helicase 26 OS=Arabidopsis thaliana GN=RH26 PE=1 SV=2	RH26	Q9FNM7	AT5G08610	9.47	94.1	850	2.71	2	2	9.99587e+06	2
Jacalin-related lectin 11 OS=Arabidopsis thaliana GN=JAL11 PE=2 SV=1	JAL11	Q5XF82	At1g52100	7.2	48.5	444	5.63	2	2	3.35965e+06	2
Translocase of chloroplast 33, chloroplastic OS=Arabidopsis thaliana GN=TOC33 PE=1 SV=1	TOC33	O23680	AT1G02280	9.06	32.9	297	9.43	2	2	6.77239e+06	2
Histone H1.2 OS=Arabidopsis thaliana GN=At2g30620 PE=1 SV=1	At2g30620	F4INW2	AT2G30620	10.65	21.5	202	8.42	2	2	2.58526e+07	2
CBS domain-containing protein CBSX3, mitochondrial OS=Arabidopsis thaliana GN=CBSX3 PE=1 SV=1	CBSX3	Q9LEV3	AT5G10860	9.01	22.7	206	14.08	2	2	7.69892e+06	2
tRNA (guanine(37)-N1)-methyltransferase 1 OS=Arabidopsis thaliana GN=At3g56120 PE=2 SV=1	At3g56120	Q93YU6	AT3G56120	6.92	52.9	468	6.2	2	2	2.68054e+06	2
CTC-interacting domain 11 protein OS=Arabidopsis thaliana GN=CID11 PE=4 SV=1	CID11	F4IEC7	AT1G32790	7.12	44.3	406	5.91	2	1	2.46212e+06	2
40S ribosomal protein S7-3 OS=Arabidopsis thaliana GN=RPS7C PE=1 SV=2	RPS7C	Q8LD03	AT5G16130	9.74	22	190	25.26	2	2	8.28541e+06	2
At5g62140 OS=Arabidopsis thaliana GN=At5g62140 PE=2 SV=1	At5g62140	Q9FIS4	AT5G62140	8.72	26.4	241	4.56	1	1	1.37303e+06	2
50S ribosomal protein L19-2, chloroplastic OS=Arabidopsis thaliana GN=At5g47190 PE=2 SV=1	At5g47190	Q8RXX5	AT5G47190	10.07	25.5	229	8.73	2	2	4.2497e+06	2
Isoform 2 of Protein argonaute 1 OS=Arabidopsis thaliana GN=AGO1	AGO1	O04379-2	#N/A	9.32	116.4	1050	1.33	1	1	10898896	2
Dual specificity protein phosphatase 1B OS=Arabidopsis thaliana GN=DSPTP1B PE=1 SV=1	DSPTP1B	Q9M8K7	AT3G06110	5.82	18.4	167	20.36	2	2	4.67638e+06	2
AT5g08160 OS=Arabidopsis thaliana GN=PK3 PE=2 SV=1	PK3	O04265	AT5G08160	7.17	38.6	347	10.09	2	2	2.68304e+06	2
Calcium-transporting ATPase 8, plasma membrane-type OS=Arabidopsis thaliana GN=ACA8 PE=1 SV=1	ACA8	Q9LF79	AT5G57110	7.83	116.1	1074	1.96	2	2	4.17145e+06	2
Photosystem I reaction center subunit XI, chloroplastic OS=Arabidopsis thaliana GN=PSAL PE=1 SV=2	PSAL	Q9SUI4	AT4G12800	9.85	23	219	15.07	2	2	5.15747e+06	2
Putative uncharacterized protein At3g58450 OS=Arabidopsis thaliana GN=At3g58450 PE=1 SV=1	At3g58450	Q84JS5	AT3G58450	6.54	22.4	204	11.27	2	2	5.55306e+06	2
DNA-directed RNA polymerase II subunit 2 OS=Arabidopsis thaliana GN=NRPB2 PE=1 SV=2	NRPB2	P38420	AT4G21710	7.8	134.9	1188	2.69	2	2	2.87903e+06	2
Non-specific lipid-transfer protein 2 OS=Arabidopsis thaliana GN=LTP2 PE=3 SV=1	LTP2	Q9S7I3	AT2G38530	8.97	11.9	118	17.8	2	2	9.43434e+06	2
Putative uncharacterized protein At1g54520 OS=Arabidopsis thaliana GN=At1g54520 PE=1 SV=1	At1g54520	Q8RWI0	AT1G54520	9.19	42.8	391	9.21	2	2	3.37279e+06	2
Thylakoid ADP,ATP carrier protein, chloroplastic OS=Arabidopsis thaliana GN=TAAC PE=1 SV=1	TAAC	Q9M024	AT5G01500	9.8	45.1	415	6.02	2	2	4.34472e+06	2
Calcium-dependent protein kinase 5 OS=Arabidopsis thaliana GN=CPK5 PE=2 SV=1	CPK5	Q38871	AT4G35310	5.34	62.1	556	6.47	2	2	5.11243e+06	2
30S ribosomal protein S7, chloroplastic OS=Arabidopsis thaliana GN=rps7-A PE=1 SV=1	rps7-A	P61841	ATCG00900	11.28	17.3	155	11.61	1	1	3783418	2
Probable nucleolar protein 5-1 OS=Arabidopsis thaliana GN=NOP5-1 PE=2 SV=2	NOP5-1	O04658	AT5G27120	9.28	58.7	533	6.38	2	1	2.04927e+06	2
Glutathione gamma-glutamylcysteinyltransferase 1 OS=Arabidopsis thaliana GN=PCS1 PE=1 SV=1	PCS1	Q9S7Z3	AT5G44070	6.6	54.4	485	7.42	2	2	4.13925e+06	2
Reactive Intermediate Deaminase A, chloroplastic OS=Arabidopsis thaliana GN=RIDA PE=1 SV=1	RIDA	Q94JQ4	AT3G20390	8.4	19.8	187	14.97	2	2	9.47857e+06	2
Proteasome subunit beta type OS=Arabidopsis thaliana GN=PBA1 PE=3 SV=1	PBA1	F4JRY2	AT4G31300	5.55	25.3	234	10.26	2	2	3.90219e+06	2
ATP-dependent zinc metalloprotease FTSH 3, mitochondrial OS=Arabidopsis thaliana GN=FTSH3 PE=1 SV=1	FTSH3	Q84WU8	AT2G29080	7.27	89.3	809	3.58	2	2	1.2657e+06	2
Uncharacterized protein OS=Arabidopsis thaliana GN=At3g23450 PE=4 SV=1	At3g23450	Q9LW52	AT3G23450	10.81	34.8	452	12.83	2	2	3.18747e+07	2
Phosphoglycerate/bisphosphoglycerate mutase OS=Arabidopsis thaliana GN=PGM PE=3 SV=1	PGM	F4I8M8	AT1G78050	9.45	37.2	332	9.04	2	2	4.69803e+06	2
Epimerase family protein SDR39U1 homolog, chloroplastic OS=Arabidopsis thaliana GN=GC1 PE=2 SV=2	GC1	Q9SJU9	AT2G21280	9.22	37.7	347	9.22	2	2	8.16997e+06	2
Sulfoquinovosyl transferase SQD2 OS=Arabidopsis thaliana GN=SQD2 PE=1 SV=1	SQD2	Q8S4F6	AT5G01220	8.44	56.6	510	4.71	2	2	1.43607e+07	2
DEAD-box ATP-dependent RNA helicase 22 OS=Arabidopsis thaliana GN=RH22 PE=2 SV=1	RH22	Q944S1	AT1G59990	6.1	64.7	581	6.37	2	2	3.35657e+06	2
Histone deacetylase HDT2 OS=Arabidopsis thaliana GN=HDT2 PE=1 SV=2	HDT2	Q56WH4	AT5G22650	4.79	32.3	306	6.86	2	2	1.263e+07	2
Pectinesterase/pectinesterase inhibitor 18 OS=Arabidopsis thaliana GN=PME18 PE=1 SV=3	PME18	Q1JPL7	AT1G11580	8.78	61.6	557	5.21	2	2	2.18543e+06	2
At1g68680 OS=Arabidopsis thaliana GN=At1g68680 PE=2 SV=1	At1g68680	Q8L9R6	AT1G68680	9.99	8.3	75	20	1	1	1.57315e+07	2
At1g29790 OS=Arabidopsis thaliana GN=At1g29790 PE=2 SV=1	At1g29790	Q8RWB7	AT1G29790	9.39	41.9	378	7.14	2	2	3.82424e+06	2
YbaK/aminoacyl-tRNA synthetase-associated domain-containing protein OS=Arabidopsis thaliana GN=At1g44835 PE=4 SV=1	At1g44835	F4HPK3	AT1G44835	8.43	33.8	308	8.12	2	2	1.60742e+06	2
Protein IQ-DOMAIN 31 OS=Arabidopsis thaliana GN=IQD31 PE=1 SV=1	IQD31	Q8L4D8	AT1G74690	9.55	65.2	587	3.92	2	2	8441612	2
AMP deaminase OS=Arabidopsis thaliana GN=AMPD PE=1 SV=2	AMPD	O80452	AT2G38280	6.33	95.1	839	3.93	2	2	5.7358e+06	2
DNA-damage-repair/toleration protein DRT102 OS=Arabidopsis thaliana GN=DRT102 PE=1 SV=2	DRT102	Q05212	AT3G04880	5.33	33.2	310	7.42	2	2	6.90111e+06	2
ATP-dependent protease La domain-containing protein OS=Arabidopsis thaliana GN=F6F9.20 PE=2 SV=1	F6F9	Q9FXH3	AT1G19740	8.15	31.4	278	8.99	2	2	1.54449e+07	2
DEAD-box ATP-dependent RNA helicase 14 OS=Arabidopsis thaliana GN=RH14 PE=1 SV=2	RH14	Q8H136	AT3G01540	9.76	67.7	619	4.85	2	1	3.34594e+06	2
2-Cys peroxiredoxin BAS1-like, chloroplastic OS=Arabidopsis thaliana GN=At5g06290 PE=2 SV=3	At5g06290	Q9C5R8	AT5G06290	5.74	29.8	273	5.86	1	1	2.81312e+07	2
Curculin-like (Mannose-binding) lectin family protein OS=Arabidopsis thaliana GN=F9K20.10 PE=2 SV=1	F9K20	Q9ZVA4	AT1G78850	7.65	49	441	7.03	2	2	2.77897e+06	2
Probable LRR receptor-like serine/threonine-protein kinase At1g53440 OS=Arabidopsis thaliana GN=At1g53440 PE=2 SV=2	At1g53440	C0LGG9	AT1G53440	6.99	114.8	1035	2.22	2	2	1.30632e+06	2
Radical SAM domain-containing protein OS=Arabidopsis thaliana GN=At2g39670 PE=3 SV=1	At2g39670	F4IVY6	AT2G39670	8.87	47.7	431	7.42	2	2	8.28238e+06	2
Lysine-specific demethylase JMJ30 OS=Arabidopsis thaliana GN=JMJ30 PE=1 SV=1	JMJ30	Q8RWR1	AT3G20810	5.47	48	429	6.29	2	2	8.19378e+06	2
Pyruvate decarboxylase 1 OS=Arabidopsis thaliana GN=PDC1 PE=2 SV=1	PDC1	O82647	AT4G33070	6.06	66.2	607	4.61	2	2	7.50878e+06	2
60S ribosomal protein L14-2 OS=Arabidopsis thaliana GN=RPL14B PE=2 SV=1	RPL14B	Q9T043	AT4G27090	10.04	15.5	134	13.43	2	1	3.39333e+07	2
Brefeldin A-inhibited guanine nucleotide-exchange protein 3 OS=Arabidopsis thaliana GN=BIG3 PE=1 SV=1	BIG3	Q9LPC5	AT1G01960	5.64	194.8	1750	1.71	2	2	4.40828e+06	2
Dihydrolipoyllysine-residue succinyltransferase component of 2-oxoglutarate dehydrogenase complex 2, mitochondrial OS=Arabidopsis thaliana GN=At4g26910 PE=2 SV=2	At4g26910	Q8H107	AT4G26910	9.09	50	464	6.47	2	2	1.11578e+07	2
Thioredoxin-like protein CDSP32, chloroplastic OS=Arabidopsis thaliana GN=CDSP32 PE=1 SV=1	CDSP32	Q9SGS4	AT1G76080	8.46	33.7	302	7.95	2	2	5.88035e+06	2
Actin-depolymerizing factor 3 OS=Arabidopsis thaliana GN=ADF3 PE=1 SV=1	ADF3	Q9ZSK4	AT5G59880	6.34	15.9	139	20.14	2	2	8.6979e+06	2
Ethanolamine-phosphate cytidylyltransferase OS=Arabidopsis thaliana GN=PECT1 PE=1 SV=1	PECT1	Q9ZVI9	AT2G38670	7.61	46.9	421	7.36	2	2	7.93888e+06	2
V-type proton ATPase subunit d1 OS=Arabidopsis thaliana GN=VHA-d1 PE=2 SV=1	VHA-d1	Q9LJI5	AT3G28710	5.16	40.8	351	5.7	1	1	7.47516e+06	2
Putative spliceosome associated protein OS=Arabidopsis thaliana GN=emb2444 PE=2 SV=1	emb2444	Q9ZU66	AT2G18510	7.85	39.9	363	3.03	1	1	5.72482e+06	2
F28J7.36 protein OS=Arabidopsis thaliana GN=F28J7.36 PE=4 SV=1	F28J7	Q9SGI2	AT3G01980	7.3	32.6	296	11.82	2	2	5.18625e+06	2
50S ribosomal protein L27, chloroplastic OS=Arabidopsis thaliana GN=RPL27 PE=2 SV=1	RPL27	Q9FLN4	AT5G40950	9.95	21.7	198	6.57	1	1	5.55815e+06	2
Eukaryotic translation initiation factor 3 subunit A OS=Arabidopsis thaliana GN=TIF3A1 PE=1 SV=1	TIF3A1	Q9LD55	AT4G11420	9.17	114.2	987	2.74	2	2	4.88912e+06	2
60S acidic ribosomal protein P2-2 OS=Arabidopsis thaliana GN=RPP2B PE=1 SV=1	RPP2B	Q9SLF7	AT2G27710	4.68	11.4	115	11.3	1	1	6.73854e+06	2
Rhodanese-like domain-containing protein 10 OS=Arabidopsis thaliana GN=STR10 PE=2 SV=1	STR10	Q9SR92	AT3G08920	9.31	23.8	214	14.49	2	2	1.44944e+07	2
ARM repeat superfamily protein OS=Arabidopsis thaliana GN=T29A15.130 PE=2 SV=1	T29A15	Q8W498	AT4G27640	4.91	115.2	1048	3.34	2	2	4.62485e+06	2
Bifunctional L-3-cyanoalanine synthase/cysteine synthase D2 OS=Arabidopsis thaliana GN=CYSD2 PE=1 SV=1	CYSD2	Q9SXS7	AT5G28020	5.59	34.3	323	9.29	2	1	3.2884e+06	2
60S ribosomal protein L23a-1 OS=Arabidopsis thaliana GN=RPL23AA PE=2 SV=2	RPL23AA	Q8LD46	AT2G39460	10.2	17.4	154	13.64	2	2	4.24535e+06	2
3-phosphoshikimate 1-carboxyvinyltransferase OS=Arabidopsis thaliana GN=F27K7.11 PE=2 SV=1	F27K7	Q9FVP6	AT1G48860	6.79	55.8	521	6.14	2	2	8.49737e+06	2
Signal recognition particle 54 kDa protein 2 OS=Arabidopsis thaliana GN=SRP-54B PE=3 SV=2	SRP-54B	P49966	At5g49500	9.1	55.2	497	5.23	2	2	5.29641e+06	2
Ferredoxin C2 OS=Arabidopsis thaliana GN=At1g32550 PE=4 SV=1	At1g32550	F4IE99	AT1G32550	6.38	21.9	194	6.19	1	1	21797173	1
60S ribosomal protein L27a-3 OS=Arabidopsis thaliana GN=RPL27AC PE=2 SV=2	RPL27AC	P49637	AT1G70600	10.59	16.4	146	10.27	1	1	1.66159e+07	1
Aminomethyltransferase, mitochondrial OS=Arabidopsis thaliana GN=GDCST PE=2 SV=1	GDCST	O65396	AT1G11860	8.37	44.4	408	4.66	1	1	5.84623e+06	1
60S ribosomal protein L30-2 OS=Arabidopsis thaliana GN=RPL30B PE=3 SV=1	RPL30B	Q8VZ19	AT1G77940	9.58	12.3	112	14.29	1	1	1.83927e+07	1
40S ribosomal protein S20-1 OS=Arabidopsis thaliana GN=RPS20A PE=2 SV=2	RPS20A	P49200	AT3G45030	9.72	13.9	124	5.65	1	1	7.79858e+06	1
Adenine phosphoribosyl transferase 1 OS=Arabidopsis thaliana GN=APT1 PE=1 SV=1	APT1	F4HSX1	AT1G27450	7.96	31	284	5.28	1	1	2.5458e+06	1
GTP-binding protein, putative OS=Arabidopsis thaliana GN=PDE318 PE=2 SV=1	PDE318	Q8L7Q9	AT1G80770	8.68	50.4	451	2.44	1	1	4.63912e+06	1
Chaperone protein dnaJ GFA2, mitochondrial OS=Arabidopsis thaliana GN=GFA2 PE=2 SV=1	GFA2	Q8GWW8	AT5G48030	8.9	49.4	456	3.07	1	1	8.01629e+06	1
Pyruvate kinase OS=Arabidopsis thaliana GN=At5g63680 PE=3 SV=1	At5g63680	Q9FFP6	AT5G63680	6.65	55	510	3.33	1	1	6.521e+06	1
Ubiquitin conjugating enzyme 9 OS=Arabidopsis thaliana GN=UBC9 PE=3 SV=1	UBC9	F4JKF3	AT4G27960	7.42	20.2	178	10.11	1	1	0	1
Preprotein translocase subunit SCY1, chloroplastic OS=Arabidopsis thaliana GN=SCY1 PE=1 SV=2	SCY1	Q38885	AT2G18710	9.48	59.5	551	4.36	1	1	1.03345e+07	1
Pectinesterase/pectinesterase inhibitor 3 OS=Arabidopsis thaliana GN=PME3 PE=2 SV=2	PME3	O49006	AT3G14310	8.87	64.2	592	2.53	1	1	3.65409e+06	1
Auxin transport protein BIG OS=Arabidopsis thaliana GN=BIG PE=1 SV=2	BIG	Q9SRU2	At3g02260	5.95	567.5	5098	0.41	1	1	751890	1
Peptidyl-prolyl cis-trans isomerase CYP20-3 OS=Arabidopsis thaliana GN=ROC4 PE=4 SV=1	ROC4	F4IX26	AT3G62030	9.1	34.3	313	2.56	1	1	0	1
Regulator of nonsense transcripts 1 homolog OS=Arabidopsis thaliana GN=UPF1 PE=1 SV=2	UPF1	Q9FJR0	AT5G47010	6.48	136.8	1254	0.56	1	1	1.391e+06	1
At2g22230/T26C19.11 OS=Arabidopsis thaliana GN=At2g22230 PE=2 SV=2	At2g22230	Q9SIE3	AT2G22230	8.48	24.2	220	3.64	1	1	1.54484e+07	1
AT5G64130 protein OS=Arabidopsis thaliana GN=At5g64130 PE=1 SV=1	At5g64130	A8MS32	AT5G64130	7.94	15.1	140	6.43	1	1	3.74197e+06	1
Eukaryotic translation initiation factor 3 subunit C OS=Arabidopsis thaliana GN=TIF3C1 PE=1 SV=2	TIF3C1	O49160	AT3G56150	5.36	102.9	900	1.67	1	1	831624	1
At4g25870 OS=Arabidopsis thaliana GN=At4g25870 PE=2 SV=1	At4g25870	Q9SVZ8	AT4G25870	7.24	45	389	3.86	1	1	5.55784e+06	1
60S ribosomal protein L18-2 OS=Arabidopsis thaliana GN=RPL18B PE=1 SV=2	RPL18B	P42791	AT3G05590	10.98	20.9	187	5.88	1	1	2.81979e+07	1
AT5g12120/MXC9_8 OS=Arabidopsis thaliana GN=At5g12120 PE=2 SV=1	At5g12120	Q9FMQ0	AT5G12120	7.36	67.8	619	2.42	1	1	334714	1
100 kDa coactivator-like protein OS=Arabidopsis thaliana GN=Tudor2 PE=1 SV=1	Tudor2	Q9FLT0	AT5G61780	6.55	107.7	985	1.62	1	1	0	1
Phosphoserine aminotransferase 1, chloroplastic OS=Arabidopsis thaliana GN=PSAT1 PE=1 SV=1	PSAT1	Q96255	AT4G35630	8.06	47.3	430	3.26	1	1	5.01108e+06	1
Putative S9 Tyrosyl aminopeptidase OS=Arabidopsis thaliana GN=At5g36210 PE=1 SV=1	At5g36210	F4K2Y3	AT5G36210	5.8	81.3	730	1.78	1	1	0	1
3-isopropylmalate dehydrogenase 3, chloroplastic OS=Arabidopsis thaliana GN=IMDH3 PE=1 SV=1	IMDH3	Q9FMT1	AT5G14200	6.01	44.1	409	3.67	1	1	1.77776e+06	1
Putative uncharacterized protein At5g43630 OS=Arabidopsis thaliana GN=TZP PE=2 SV=1	TZP	Q9FIX7	AT5G43630	5.35	90.6	831	1.81	1	1	0	1
NADP-dependent malic enzyme 4, chloroplastic OS=Arabidopsis thaliana GN=NADP-ME4 PE=1 SV=1	NADP-ME4	Q9CA83	AT1G79750	6.58	71.1	646	2.79	1	1	1.74259e+06	1
Elongation factor family protein OS=Arabidopsis thaliana GN=At2g31060 PE=4 SV=1	At2g31060	F4IPW4	AT2G31060	6.73	72.5	667	1.65	1	1	0	1
Actin-depolymerizing factor 5 OS=Arabidopsis thaliana GN=ADF5 PE=1 SV=1	ADF5	Q9ZNT3	AT2G16700	7.33	16.5	143	8.39	1	1	1.70094e+07	1
Glutathione S-transferase F6 OS=Arabidopsis thaliana GN=GSTF6 PE=2 SV=2	GSTF6	P42760	AT1G02930	6.23	23.5	208	6.25	1	1	5.62236e+06	1
Embryo defective 2410 protein OS=Arabidopsis thaliana GN=emb2410 PE=4 SV=1	emb2410	F4ISL7	AT2G25660	7.58	240.2	2166	0.46	1	1	6.87712e+06	1
Pentatricopeptide repeat-containing protein At3g13150 OS=Arabidopsis thaliana GN=At3g13150 PE=2 SV=1	At3g13150	Q9LK58	AT3G13150	7.91	60.6	551	3.09	1	1	2.23904e+06	1
Isopentenyl-diphosphate Delta-isomerase II, chloroplastic OS=Arabidopsis thaliana GN=IPP2 PE=1 SV=1	IPP2	Q42553	AT3G02780	6.55	32.6	284	3.17	1	1	2.80222e+06	1
Protein RETICULATA-RELATED 3, chloroplastic OS=Arabidopsis thaliana GN=RER3 PE=1 SV=1	RER3	Q9C9Z2	AT3G08640	8.78	35.2	337	2.97	1	1	7.21838e+06	1
SKP1-like protein 1A OS=Arabidopsis thaliana GN=SKP1A PE=1 SV=1	SKP1A	Q39255	AT1G75950	4.54	17.8	160	9.38	1	1	2.04042e+07	1
P-loop containing nucleoside triphosphate hydrolases superfamily protein OS=Arabidopsis thaliana GN=At5g35970 PE=4 SV=1	At5g35970	F4K1G7	AT5G35970	7.77	105	961	1.77	1	1	2.6764e+06	1
2Fe-2S ferredoxin-like protein OS=Arabidopsis thaliana GN=F21O3.19 PE=2 SV=1	F21O3	Q9SRR8	AT3G07480	7.91	17.6	159	8.18	1	1	5.2314e+06	1
Glutathione S-transferase F12 OS=Arabidopsis thaliana GN=GSTF12 PE=1 SV=1	GSTF12	Q9FE46	AT5G17220	6.4	24.6	214	7.01	1	1	20358950	1
Uncharacterized aarF domain-containing protein kinase At5g05200, chloroplastic OS=Arabidopsis thaliana GN=At5g05200 PE=2 SV=1	At5g05200	Q9ASX5	AT5G05200	6.73	60.3	540	3.33	1	1	0	1
BEACH domain-containing protein C2 OS=Arabidopsis thaliana GN=BCHC2 PE=1 SV=1	BCHC2	F4IG73	AT2G45540	5.91	327.9	3001	0.53	1	1	0	1
CDK5RAP1-like protein OS=Arabidopsis thaliana GN=At4g36390 PE=2 SV=1	At4g36390	Q8H0V1	AT4G36390	6.87	71.7	640	1.09	1	1	5.01505e+06	1
Probable fructokinase-1 OS=Arabidopsis thaliana GN=At2g31390 PE=2 SV=1	At2g31390	Q9SID0	AT2G31390	5.49	35.3	325	4.62	1	1	0	1
Transcription regulator NOT2/NOT3/NOT5 family protein OS=Arabidopsis thaliana GN=At5g18230 PE=1 SV=1	At5g18230	F4JWJ6	AT5G18230	5.5	92.9	843	1.07	1	1	0	1
Pseudouridine synthase family protein OS=Arabidopsis thaliana GN=At5g14460 PE=1 SV=1	At5g14460	Q0WVR7	AT5G14460	8.81	61.4	540	2.96	1	1	0	1
V-type proton ATPase subunit D OS=Arabidopsis thaliana GN=VHA-D PE=1 SV=2	VHA-D	Q9XGM1	AT3G58730	9.51	29	261	3.07	1	1	1.20308e+07	1
Expressed protein OS=Arabidopsis thaliana GN=At2g14835 PE=1 SV=1	At2g14835	Q944Q6	AT2G14835	8.1	37.4	343	5.83	1	1	387589	1
Eukaryotic translation initiation factor 3 subunit L OS=Arabidopsis thaliana GN=At5g25754 PE=1 SV=1	At5g25754	F4JY76	AT5G25754	6.29	60.1	514	2.53	1	1	6.03439e+06	1
GDSL esterase/lipase At2g19050 OS=Arabidopsis thaliana GN=At2g19050 PE=3 SV=1	At2g19050	O64468	AT2G19050	8.51	38.6	349	2.29	1	1	1.58742e+07	1
At1g48440 OS=Arabidopsis thaliana GN=At1g48440 PE=2 SV=1	At1g48440	Q8LDS7	AT1G48440	8.54	15	129	10.08	1	1	7.91502e+06	1
LETM1-like protein OS=Arabidopsis thaliana GN=At5g06220 PE=4 SV=1	At5g06220	F4K2D8	AT5G06220	5.85	92.4	832	1.44	1	1	1.0954e+06	1
Protein STABILIZED1 OS=Arabidopsis thaliana GN=STA1 PE=1 SV=1	STA1	Q9ZT71	AT4G03430	7.24	115.5	1029	1.65	1	1	3.32395e+06	1
Protein arginine N-methyltransferase 1.1 OS=Arabidopsis thaliana GN=PRMT11 PE=1 SV=1	PRMT11	Q9SU94	AT4G29510	4.97	43.9	390	3.33	1	1	3.47033e+06	1
Putative uncharacterized protein At1g53760 OS=Arabidopsis thaliana GN=F22G10.1 PE=2 SV=1	F22G10	Q9C8N0	AT1G53760	9.48	30.6	272	2.57	1	1	2.10651e+06	1
Serine/arginine-rich-splicing factor SR34 OS=Arabidopsis thaliana GN=SR34 PE=1 SV=1	SR34	O22315	AT1G02840	11.06	33.7	303	3.3	1	1	2.85326e+07	1
At3g49560 OS=Arabidopsis thaliana GN=T9C5.150 PE=2 SV=1	T9C5	Q9SCK3	AT3G49560	9.5	28	261	6.51	1	1	0	1
Vicilin-like seed storage protein At3g22640 OS=Arabidopsis thaliana GN=PAP85 PE=2 SV=1	PAP85	Q9LUJ7	AT3G22640	7.14	55	486	3.29	1	1	2.87627e+06	1
Cytochrome b559 subunit alpha OS=Arabidopsis thaliana GN=psbE PE=1 SV=4	psbE	P56779	AtCg00580	4.94	9.4	83	14.46	1	1	1.31674e+07	1
Beta-glucosidase 26, peroxisomal OS=Arabidopsis thaliana GN=BGLU26 PE=1 SV=1	BGLU26	O64883	AT2G44490	5.96	63.9	560	2.86	1	1	1.5407e+06	1
Carboxylate clamp-tetratricopeptide repeat protein OS=Arabidopsis thaliana GN=At1g04530 PE=1 SV=1	At1g04530	Q8VZ31	AT1G04530	4.42	34.5	310	5.48	1	1	2.55796e+06	1
Uncharacterized methyltransferase At2g41040, chloroplastic OS=Arabidopsis thaliana GN=At2g41040 PE=2 SV=1	At2g41040	Q0WPT7	AT2G41040	6.58	39.2	352	3.13	1	1	7.72183e+06	1
Phosphoglycerate mutase-like protein OS=Arabidopsis thaliana GN=At3g01310 PE=1 SV=1	At3g01310	F4J8C6	AT3G01310	5.91	118.8	1050	1.24	1	1	1.06705e+06	1
ATP-dependent 6-phosphofructokinase 4, chloroplastic OS=Arabidopsis thaliana GN=PFK4 PE=1 SV=1	PFK4	Q9FKG3	AT5G61580	8.24	58.4	530	2.45	1	1	17952925	1
Glutamyl-tRNA reductase-binding protein, chloroplastic OS=Arabidopsis thaliana GN=GLUTRBP PE=1 SV=1	GLUTRBP	Q9LU39	AT3G21200	5.96	35.4	317	3.47	1	1	2.2315e+07	1
At4g37880 OS=Arabidopsis thaliana GN=At4g37880 PE=2 SV=1	At4g37880	Q9T075	AT4G37880	6.74	44.3	388	2.32	1	1	2.03247e+06	1
AT4g21110/F7J7_50 OS=Arabidopsis thaliana GN=F7J7.50 PE=2 SV=1	F7J7	O49553	AT4G21110	8.12	17.2	145	11.03	1	1	445777	1
3-isopropylmalate dehydratase large subunit OS=Arabidopsis thaliana GN=IIL1 PE=1 SV=1	IIL1	Q94AR8	AT4G13430	7.84	55	509	2.75	1	1	6.1873e+06	1
Serrate RNA effector molecule OS=Arabidopsis thaliana GN=SE PE=1 SV=2	SE	Q9ZVD0	AT2G27100	8.38	81	720	1.94	1	1	847186	1
Uncharacterized protein OS=Arabidopsis thaliana GN=At3g22430 PE=4 SV=1	At3g22430	F4J099	AT3G22430	9.69	57	510	3.92	1	1	2.15261e+07	1
Probable acyl-activating enzyme 16, chloroplastic OS=Arabidopsis thaliana GN=AAE16 PE=2 SV=1	AAE16	Q9LK39	AT3G23790	8.51	81.1	722	1.25	1	1	4.51659e+06	1
Cytosolic enolase 3 OS=Arabidopsis thaliana GN=ENO3 PE=1 SV=1	ENO3	Q9ZW34	AT2G29560	5.52	51.6	475	3.58	1	1	5.04816e+06	1
Thioredoxin domain-containing protein 9 homolog OS=Arabidopsis thaliana GN=At2g18990 PE=2 SV=1	At2g18990	O64628	AT2G18990	6.81	24.4	211	5.21	1	1	1.1066e+07	1
Peptidase C15, pyroglutamyl peptidase I-like protein OS=Arabidopsis thaliana GN=At1g23430 PE=2 SV=1	At1g23430	Q9C5G6	AT1G23440	7.06	23.6	217	6.45	1	1	0	1
NOT2 / NOT3 / NOT5 family protein OS=Arabidopsis thaliana GN=At1g07705 PE=1 SV=1	At1g07705	A8MR45	AT1G07705	7.62	65.8	614	1.79	1	1	1.0109e+06	1
Probable acyl-CoA dehydrogenase IBR3 OS=Arabidopsis thaliana GN=IBR3 PE=1 SV=1	IBR3	Q8RWZ3	AT3G06810	8.32	91.7	824	2.06	1	1	2.13442e+06	1
UPF0725 protein At1g23960 OS=Arabidopsis thaliana GN=At1g23960 PE=1 SV=1	At1g23960	Q8RXM6	AT1G23960	7.84	34.8	302	4.64	1	1	3.4093e+06	1
Probable senescence related protein OS=Arabidopsis thaliana GN=ERD7 PE=1 SV=1	ERD7	O48832	AT2G17840	5.41	49	452	3.76	1	1	2.6762e+07	1
IQ domain-containing protein IQM3 OS=Arabidopsis thaliana GN=IQM3 PE=2 SV=1	IQM3	Q9LFA4	AT3G52870	8.54	51.1	456	2.63	1	1	2.19762e+06	1
Disease resistance protein RLM3 OS=Arabidopsis thaliana GN=RLM3 PE=2 SV=1	RLM3	Q9FT77	AT4G16990	8.29	91.1	796	1.26	1	1	2.86724e+06	1
Eukaryotic translation initiation factor 3 subunit B OS=Arabidopsis thaliana GN=TIF3B1 PE=1 SV=1	TIF3B1	Q9C5Z1	AT5G27640	5.25	81.8	712	1.26	1	1	4.27704e+06	1
Protein ABC transporter 1, mitochondrial OS=Arabidopsis thaliana GN=ABC1 PE=2 SV=1	ABC1	Q9SBB2	AT4G01660	5.86	68.6	623	2.41	1	1	1.02305e+06	1
Uncharacterized protein OS=Arabidopsis thaliana GN=At1g65090 PE=4 SV=1	At1g65090	F4I9U2	AT1G65090	4.64	31.8	288	5.9	1	1	1.95733e+07	1
60S ribosomal protein L35a-3 OS=Arabidopsis thaliana GN=RPL35AC PE=3 SV=1	RPL35AC	Q9C912	AT1G74270	10.68	12.9	112	10.71	1	1	7.43729e+06	1
Isoform 2 of Nuclear-pore anchor OS=Arabidopsis thaliana GN=NUA	NUA	A4GSN8-2	#N/A	5.07	239.2	2115	0.47	1	1	8.26748e+07	1
Putative proline-rich protein OS=Arabidopsis thaliana GN=ESP1 PE=2 SV=1	ESP1	Q8VYM7	AT1G73840	9.7	41.8	388	2.84	1	1	3955122	1
AT4G31340 protein OS=Arabidopsis thaliana GN=At4g31340 PE=2 SV=1	At4g31340	Q8GUN1	AT4G31340	9.03	49.6	437	5.03	1	1	0	1
60S acidic ribosomal protein P0-2 OS=Arabidopsis thaliana GN=RPP0B PE=1 SV=2	RPP0B	Q42112	AT3G09200	5.07	34.1	320	6.88	1	1	4.93771e+06	1
ARM repeat superfamily protein OS=Arabidopsis thaliana GN=At3g56210 PE=4 SV=1	At3g56210	F4IZD3	AT3G56210	9.51	21.4	193	7.77	1	1	1747631	1
F7A19.25 protein OS=Arabidopsis thaliana GN=F7A19.25 PE=1 SV=1	F7A19	Q9XI71	AT1G14170	6.27	52.5	479	3.13	1	1	2.46434e+06	1
Uncharacterized aarF domain-containing protein kinase At1g79600, chloroplastic OS=Arabidopsis thaliana GN=At1g79600 PE=2 SV=1	At1g79600	Q9MA15	AT1G79600	6.76	79	711	1.55	1	1	2.87681e+06	1
Pentatricopeptide repeat-containing protein At1g02370, mitochondrial OS=Arabidopsis thaliana GN=At1g02370 PE=2 SV=1	At1g02370	Q9FZ24	AT1G02370	6.34	60.3	537	3.17	1	1	1.67215e+06	1
SNF1-related protein kinase regulatory subunit gamma-1 OS=Arabidopsis thaliana GN=KING1 PE=1 SV=2	KING1	Q8LBB2	AT3G48530	5.3	47.4	424	3.07	1	1	3.18249e+06	1
Putative uncharacterized protein At2g20010 OS=Arabidopsis thaliana GN=At2g20010 PE=2 SV=1	At2g20010	Q9SL80	AT2G20010	7.59	106.3	952	1.68	1	1	2.1849e+06	1
60S ribosomal protein L11-2 OS=Arabidopsis thaliana GN=RPL11B PE=2 SV=2	RPL11B	P42794	AT3G58700	9.92	20.8	182	7.69	1	1	4.73579e+07	1
AP-4 complex subunit mu OS=Arabidopsis thaliana GN=AP4M PE=2 SV=1	AP4M	Q9SB50	AT4G24550	8	50.9	451	3.1	1	1	2.41708e+06	1
Peroxisomal adenine nucleotide carrier 2 OS=Arabidopsis thaliana GN=PNC2 PE=1 SV=1	PNC2	Q8VZS0	AT5G27520	9.85	35.1	321	6.23	1	1	699122	1
Succinate dehydrogenase subunit 6, mitochondrial OS=Arabidopsis thaliana GN=SDH6 PE=1 SV=1	SDH6	Q941A6	AT1G08480	6.8	15.8	142	6.34	1	1	4.16689e+06	1
30S ribosomal protein S1, chloroplastic OS=Arabidopsis thaliana GN=RPS1 PE=1 SV=1	RPS1	Q93VC7	AT5G30510	5.25	45.1	416	2.64	1	1	2.87951e+06	1
LIM domain-containing protein WLIM2b OS=Arabidopsis thaliana GN=WLIM2B PE=1 SV=1	WLIM2B	Q9M047	AT3G55770	8.94	21.7	199	5.03	1	1	8.67827e+06	1
AWPM-19-like family protein OS=Arabidopsis thaliana GN=T1G11.19 PE=2 SV=1	T1G11	O23029	AT1G04560	9.72	19.8	186	4.3	1	1	6.512e+06	1
AT3g46430/F18L15_150 OS=Arabidopsis thaliana GN=F18L15.150 PE=2 SV=1	F18L15	Q9SN96	AT3G46430	10.15	6.6	55	18.18	1	1	3.5448e+06	1
At1g14380 OS=Arabidopsis thaliana GN=IQD28 PE=1 SV=1	IQD28	Q8GZ87	AT1G14380	9.32	72.8	664	1.81	1	1	7.66096e+06	1
Peroxidase 69 OS=Arabidopsis thaliana GN=PER69 PE=1 SV=1	PER69	Q96511	AT5G64100	9.29	35.7	331	5.44	1	1	5.80345e+06	1
Succinate dehydrogenase [ubiquinone] iron-sulfur subunit 1, mitochondrial OS=Arabidopsis thaliana GN=SDH2-1 PE=1 SV=2	SDH2-1	Q8LBZ7	AT3G27380	8.44	31.2	279	7.17	1	1	0	1
Mitogen-activated protein kinase 4 OS=Arabidopsis thaliana GN=MPK4 PE=1 SV=2	MPK4	Q39024	AT4G01370	6.11	42.8	376	3.19	1	1	2.70029e+06	1
3-hydroxyacyl-CoA dehydrogenase family protein OS=Arabidopsis thaliana GN=At3g15290 PE=2 SV=1	At3g15290	Q9LDF5	AT3G15290	7.09	31.7	294	4.42	1	1	0	1
Chlorophyll synthase, chloroplastic OS=Arabidopsis thaliana GN=CHLG PE=2 SV=1	CHLG	Q38833	AT3G51820	8.35	41.9	387	3.88	1	1	7.06542e+06	1
26S proteasome regulatory particle chain RPT6-like protein OS=Arabidopsis thaliana GN=At5g53540 PE=2 SV=1	At5g53540	Q9FJC9	AT5G53540	5.9	44.8	403	4.71	1	1	3.17683e+07	1
Eukaryotic translation initiation factor 4G OS=Arabidopsis thaliana GN=EIF4G PE=1 SV=2	EIF4G	Q76E23	AT3G60240	7.71	187.8	1727	0.52	1	1	3.77464e+06	1
S-alkyl-thiohydroximate lyase SUR1 OS=Arabidopsis thaliana GN=SUR1 PE=1 SV=1	SUR1	Q9SIV0	AT2G20610	5.91	51.1	462	3.25	1	1	6.48042e+06	1
Fumarate hydratase 1, mitochondrial OS=Arabidopsis thaliana GN=FUM1 PE=2 SV=2	FUM1	P93033	AT2G47510	7.88	53	492	4.67	1	1	5.51871e+06	1
Aspartate aminotransferase OS=Arabidopsis thaliana GN=ASP5 PE=2 SV=1	ASP5	B9DG21	AT4G31990	7.53	50.9	462	3.03	1	1	2.38247e+06	1
ATP-dependent Clp protease proteolytic subunit-related protein 4, chloroplastic OS=Arabidopsis thaliana GN=CLPR4 PE=1 SV=1	CLPR4	Q8LB10	AT4G17040	9.31	33.4	305	4.92	1	1	1.4495e+06	1
Putative uncharacterized protein MED24.18 OS=Arabidopsis thaliana GN=MED24.18 PE=2 SV=1	MED24	Q940I2	AT5G03880	8.88	37	339	3.24	1	1	1.5187e+07	1
Pentatricopeptide repeat-containing protein MRL1, chloroplastic OS=Arabidopsis thaliana GN=MRL1 PE=2 SV=2	MRL1	Q0WLC6	AT4G34830	7.87	119.7	1089	1.84	1	1	5.09433e+06	1
Protein disulfide-isomerase 2-3 OS=Arabidopsis thaliana GN=PDIL2-3 PE=2 SV=1	PDIL2-3	O48773	AT2G32920	5.85	47.7	440	5.23	1	1	0	1
LIM domain-containing protein WLIM2a OS=Arabidopsis thaliana GN=WLIN2A PE=1 SV=1	WLIN2A	O04193	AT2G39900	8.79	21.9	200	5	1	1	1.4649e+06	1
Serine/arginine-rich splicing factor SR34A OS=Arabidopsis thaliana GN=SR34A PE=2 SV=1	SR34A	A2RVS6	AT3G49430	10.83	33.6	300	2.33	1	1	2.75775e+07	1
Translocon-associated protein subunit alpha OS=Arabidopsis thaliana GN=At2g21160 PE=2 SV=3	At2g21160	P45434	AT2G21160	5.21	28.2	258	5.81	1	1	4.28001e+07	1
Photosystem II 22 kDa protein, chloroplastic OS=Arabidopsis thaliana GN=PSBS PE=2 SV=1	PSBS	Q9XF91	AT1G44575	9.26	28	265	6.79	1	1	620076	1
Hydroxymethylglutaryl-CoA synthase OS=Arabidopsis thaliana GN=HMGS PE=1 SV=2	HMGS	P54873	AT4G11820	6.4	51.1	461	3.25	1	1	950332	1
40S ribosomal protein S24-1 OS=Arabidopsis thaliana GN=RPS24A PE=2 SV=1	RPS24A	Q9SS17	AT3G04920	10.7	15.4	133	11.28	1	1	3219539	1
Peptidyl-prolyl cis-trans isomerase FKBP42 OS=Arabidopsis thaliana GN=FKBP42 PE=1 SV=1	FKBP42	Q9LDC0	AT3G21640	6.62	41.8	365	3.56	1	1	1.80412e+06	1
Pentatricopeptide repeat-containing protein At5g39710 OS=Arabidopsis thaliana GN=EMB2745 PE=2 SV=1	EMB2745	Q9FIX3	AT5G39710	7.36	84.2	747	2.14	1	1	0	1
Isoform 2 of Glucose and ribitol dehydrogenase homolog 1 OS=Arabidopsis thaliana GN=At1g54870	At1g54870	Q9FZ42-2	#N/A	8.56	36.7	335	4.48	1	1	1.91572e+06	1
40S ribosomal protein S19-3 OS=Arabidopsis thaliana GN=RPS19C PE=2 SV=1	RPS19C	Q9FNP8	AT5G61170	10.21	15.7	143	9.09	1	1	1.60979e+07	1
2S seed storage protein 4 OS=Arabidopsis thaliana GN=AT2S4 PE=2 SV=1	AT2S4	P15460	AT4G27170	7.5	19.2	166	7.23	1	1	5.1314e+06	1
Photosystem I subunit O OS=Arabidopsis thaliana GN=PSAO PE=1 SV=1	PSAO	Q949Q5	AT1G08380	9.73	15.1	140	17.14	1	1	1.3774e+06	1
F-box/LRR-repeat protein 16 OS=Arabidopsis thaliana GN=FBL16 PE=2 SV=1	FBL16	Q9SN10	AT3G50080	8.28	57.2	522	2.3	1	1	0	1
Acetylglutamate kinase, chloroplastic OS=Arabidopsis thaliana GN=NAGK PE=1 SV=1	NAGK	Q9SCL7	AT3G57560	8.92	36.6	347	6.34	1	1	5.38978e+06	1
Leucine aminopeptidase 2, chloroplastic OS=Arabidopsis thaliana GN=LAP2 PE=2 SV=2	LAP2	Q944P7	AT4G30920	7.08	61.3	583	2.06	1	1	1.8775e+06	1
S-adenosyl-L-methionine-dependent methyltransferases superfamily protein OS=Arabidopsis thaliana GN=At1g55450 PE=4 SV=1	At1g55450	F4I0B5	AT1G55450	7.64	35.5	320	3.75	1	1	0	1
Probable mitochondrial saccharopine dehydrogenase-like oxidoreductase At5g39410 OS=Arabidopsis thaliana GN=At5g39410 PE=1 SV=2	At5g39410	Q8LGI2	AT5G39410	8.29	49.7	454	4.85	1	1	6.12693e+06	1
Pentatricopeptide repeat-containing protein At1g61870, mitochondrial OS=Arabidopsis thaliana GN=PPR336 PE=2 SV=2	PPR336	Q8LE47	AT1G61870	8.57	45.7	408	3.19	1	1	5.75794e+06	1
AT5G05670 protein OS=Arabidopsis thaliana GN=At5g05670 PE=1 SV=1	At5g05670	Q9FFK7	AT5G05670	7.84	29.1	260	5.38	1	1	1.63772e+06	1
ABC transporter G family member 11 OS=Arabidopsis thaliana GN=ABCG11 PE=1 SV=1	ABCG11	Q8RXN0	AT1G17840	8.65	78.4	703	1.71	1	1	0	1
Protoporphyrinogen oxidase 1, chloroplastic OS=Arabidopsis thaliana GN=PPOX1 PE=1 SV=1	PPOX1	P55826	AT4G01690	9.03	57.7	537	3.54	1	1	0	1
At2g07350/T13E11.12 OS=Arabidopsis thaliana GN=PFD1 PE=2 SV=1	PFD1	Q94AF7	AT2G07340	4.93	14.6	128	7.81	1	1	5567699	1
Rhodanese-like domain-containing protein 15, chloroplastic OS=Arabidopsis thaliana GN=STR15 PE=2 SV=1	STR15	Q38853	AT4G35770	8.97	20.1	182	6.59	1	1	2.81004e+06	1
CSC1-like protein ERD4 OS=Arabidopsis thaliana GN=ERD4 PE=2 SV=1	ERD4	Q9C8G5	AT1G30360	9.23	81.9	724	2.07	1	1	855826	1
Acyl carrier protein 2, chloroplastic OS=Arabidopsis thaliana GN=ACP2 PE=1 SV=2	ACP2	P25701	AT1G54580	5.31	14.5	136	7.35	1	1	0	1
Lipoyl synthase, chloroplastic OS=Arabidopsis thaliana GN=LIP1P PE=2 SV=2	LIP1P	Q8LEE8	AT5G08415	7.88	43.6	394	2.79	1	1	1.881e+07	1
4-hydroxy-tetrahydrodipicolinate synthase 2, chloroplastic OS=Arabidopsis thaliana GN=DHDPS2 PE=1 SV=2	DHDPS2	Q9FVC8	AT2G45440	7.56	40.3	365	3.01	1	1	4922259	1
Chalcone--flavonone isomerase 1 OS=Arabidopsis thaliana GN=CHI1 PE=1 SV=2	CHI1	P41088	AT3G55120	5.5	26.6	246	6.5	1	1	5198514	1
Protein SHOOT GRAVITROPISM 6 OS=Arabidopsis thaliana GN=SGR6 PE=2 SV=1	SGR6	F4IP13	AT2G36810	6.3	189.3	1716	0.76	1	1	1.25885e+06	1
Ferredoxin--NADP reductase, leaf isozyme 1, chloroplastic OS=Arabidopsis thaliana GN=LFNR1 PE=1 SV=1	LFNR1	Q9FKW6	AT5G66190	8.13	40.3	360	2.78	1	1	1.30291e+06	1
At1g09520/F14J9_18 OS=Arabidopsis thaliana GN=F14J9.18 PE=2 SV=1	F14J9	O80535	AT1G09520	8.41	28	260	6.54	1	1	1.01129e+06	1
DNA-directed RNA polymerase subunit beta' OS=Arabidopsis thaliana GN=rpoC1 PE=3 SV=1	rpoC1	P56763	ATCG00180	8.48	78.5	680	2.06	1	1	3.40638e+06	1
Aluminum induced protein with YGL and LRDR motif OS=Arabidopsis thaliana GN=At3g22850 PE=1 SV=1	At3g22850	Q9LIL3	AT3G22850	6.21	27.1	248	6.85	1	1	0	1
Fructokinase-like 2, chloroplastic OS=Arabidopsis thaliana GN=FLN2 PE=1 SV=2	FLN2	F4I0K2	AT1G69200	5.24	68.9	614	1.95	1	1	2.10283e+06	1
Dem-like protein OS=Arabidopsis thaliana GN=F17M5.160 PE=1 SV=1	F17M5	Q9SZB7	AT4G33400	5.34	71.6	645	1.24	1	1	0	1
40S ribosomal protein S6-1 OS=Arabidopsis thaliana GN=RPS6A PE=1 SV=2	RPS6A	O48549	AT4G31700	10.61	28.4	250	3.6	1	1	22440140	1
Oxygen-evolving enhancer protein 1-1, chloroplastic OS=Arabidopsis thaliana GN=PSBO1 PE=1 SV=2	PSBO1	P23321	AT5G66570	5.66	35.1	332	7.53	1	1	1.07023e+07	1
Cytosolic Fe-S cluster assembly factor NBP35 OS=Arabidopsis thaliana GN=NBP35 PE=1 SV=1	NBP35	Q8H1Q2	AT5G50960	4.89	37.3	350	5.71	1	1	0	1
Uncharacterized protein OS=Arabidopsis thaliana GN=At5g65950 PE=1 SV=1	At5g65950	F4JXM9	AT5G65950	6.25	132.1	1190	1.26	1	1	0	1
Diacylglycerol kinase 3 OS=Arabidopsis thaliana GN=DGK3 PE=2 SV=1	DGK3	Q8VZG1	AT2G18730	7.65	53.8	488	1.84	1	1	4.71761e+06	1
NADH dehydrogenase [ubiquinone] 1 alpha subcomplex subunit 9, mitochondrial OS=Arabidopsis thaliana GN=At2g20360 PE=1 SV=2	At2g20360	Q9SK66	At2g20360	9.23	43.9	402	2.49	1	1	0	1
Profilin-2 OS=Arabidopsis thaliana GN=PRO2 PE=2 SV=1	PRO2	Q42418	AT4G29350	5.02	14	131	14.5	1	1	8.48377e+06	1
AT3g51250/F24M12_290 OS=Arabidopsis thaliana GN=F24M12.290 PE=2 SV=1	F24M12	Q9SD22	AT3G51250	7.47	49.9	463	3.67	1	1	5.31734e+06	1
Protein kinase family protein OS=Arabidopsis thaliana GN=At4g24810 PE=4 SV=1	At4g24810	F4JRQ4	AT4G24810	9.16	54.6	481	2.49	1	1	895552	1
Putative uncharacterized protein At1g33490/F10C21_22 OS=Arabidopsis thaliana GN=F10C21.22 PE=2 SV=1	F10C21	Q9C803	AT1G33490	9.82	18.8	175	8.57	1	1	1.9245e+07	1
DnaJ protein ERDJ3B OS=Arabidopsis thaliana GN=ERDJ3B PE=1 SV=1	ERDJ3B	Q9LZK5	AT3G62600	6.29	39.2	346	4.62	1	1	3.68683e+06	1
CASC3/Barentsz eIF4AIII binding protein OS=Arabidopsis thaliana GN=At1g15280 PE=1 SV=1	At1g15280	Q8H1F3	AT1G15280	6.57	63.4	585	1.88	1	1	1.44626e+06	1
At5g24165 OS=Arabidopsis thaliana GN=At5g24165 PE=2 SV=1	At5g24165	Q8LDQ8	AT5G24165	10.37	7.8	75	17.33	1	1	899683	1
At1g18840 OS=Arabidopsis thaliana GN=IQD30 PE=2 SV=1	IQD30	Q501D2	AT1G18840	9.11	62.7	572	1.75	1	1	2833315	1
Alcohol dehydrogenase-like protein OS=Arabidopsis thaliana GN=At1g66800 PE=4 SV=1	At1g66800	F4HQ07	AT1G66800	5.45	35.2	319	3.13	1	1	9322226	1
At1g17100 OS=Arabidopsis thaliana GN=F20D23.21 PE=2 SV=1	F20D23	Q9SHG8	AT1G17100	4.92	25.4	232	9.91	1	1	0	1
Protein HHL1, chloroplastic OS=Arabidopsis thaliana GN=HHL1 PE=1 SV=1	HHL1	Q8LDL0	AT1G67700	9.57	26.1	231	7.79	1	1	1.93425e+07	1
Ethylene-insensitive protein 2 OS=Arabidopsis thaliana GN=EIN2 PE=1 SV=1	EIN2	Q9S814	AT5G03280	6.01	140.9	1294	0.54	1	1	0	1
Myosin-14 OS=Arabidopsis thaliana GN=XI-H PE=3 SV=1	XI-H	F4JM19	AT4G28710	7.47	172	1516	0.66	1	1	1727570	1
At5g12410 OS=Arabidopsis thaliana GN=At5g12410 PE=2 SV=1	At5g12410	Q94CK1	AT5G12410	5.31	41.9	376	3.72	1	1	0	1
Arogenate dehydratase/prephenate dehydratase 2, chloroplastic OS=Arabidopsis thaliana GN=ADT2 PE=1 SV=1	ADT2	Q9SSE7	AT3G07630	7.78	42.1	381	2.89	1	1	2.46466e+06	1
LRR receptor-like serine/threonine-protein kinase ERECTA OS=Arabidopsis thaliana GN=ERECTA PE=1 SV=1	ERECTA	Q42371	AT2G26330	6.24	107.3	976	0.82	1	1	2.21611e+07	1
Hydroxymethylglutaryl-CoA lyase, mitochondrial OS=Arabidopsis thaliana GN=HMGCL PE=1 SV=2	HMGCL	O81027	AT2G26800	8.47	50.5	468	2.14	1	1	1.30504e+06	1
AT5g11720/T22P22_110 OS=Arabidopsis thaliana GN=T22P22_110 PE=2 SV=1	T22P22_110	Q9LYF8	AT5G11720	5.9	101.1	902	1.66	1	1	1.10425e+06	1
Dihydrofolate synthetase OS=Arabidopsis thaliana GN=DHFS PE=1 SV=1	DHFS	F4JYE9	AT5G41480	7.18	56.9	530	1.89	1	1	2.41772e+06	1
AT5g61670/k11j9_190 OS=Arabidopsis thaliana GN=At5g61670 PE=2 SV=1	At5g61670	Q9FKF4	AT5G61670	7.56	33.8	307	6.19	1	1	2.65447e+06	1
Transcription termination factor MTERF8, chloroplastic OS=Arabidopsis thaliana GN=MTERF8 PE=1 SV=1	MTERF8	Q9FK23	AT5G54180	7.49	56.3	500	2.2	1	1	5.88188e+06	1
AMSH-like ubiquitin thioesterase 1 OS=Arabidopsis thaliana GN=AMSH1 PE=2 SV=1	AMSH1	Q8VYB5	AT1G48790	6.71	57.3	507	1.97	1	1	5.34761e+06	1
CASP-like protein 1E1 OS=Arabidopsis thaliana GN=At4g15630 PE=1 SV=2	At4g15630	Q8L8Z1	AT4G15630	9.88	20.1	190	7.89	1	1	20459160	1
Chromatin remodeling factor17 OS=Arabidopsis thaliana GN=CHR17 PE=4 SV=1	CHR17	F4JY25	AT5G18620	5.9	124.1	1072	1.03	1	1	2.35648e+06	1
GroES-like zinc-binding alcohol dehydrogenase family protein OS=Arabidopsis thaliana GN=T5P19_110 PE=2 SV=1	T5P19_110	Q9LXZ4	AT3G56460	9.25	37.2	348	5.75	1	1	3.74742e+06	1
Transmembrane emp24 domain-containing protein p24beta3 OS=Arabidopsis thaliana GN=At3g22845 PE=2 SV=1	At3g22845	Q9LIL4	AT3G22845	6.86	24.3	214	5.14	1	1	7439056	1
UTP--glucose-1-phosphate uridylyltransferase 1 OS=Arabidopsis thaliana GN=UGP1 PE=2 SV=1	UGP1	P57751	AT5G17310	6.01	51.9	470	3.83	1	1	3.46465e+06	1
Tetratricopeptide repeat-containing protein OS=Arabidopsis thaliana GN=EMB2753 PE=4 SV=1	EMB2753	F4HS68	AT1G80410	7.78	103.9	911	1.87	1	1	0	1
Ferredoxin--NADP reductase, leaf isozyme 2, chloroplastic OS=Arabidopsis thaliana GN=LFNR2 PE=1 SV=1	LFNR2	Q8W493	AT1G20020	8.31	41.1	369	2.71	1	1	1.67796e+06	1
60S ribosomal protein L36a OS=Arabidopsis thaliana GN=At4g14320 PE=3 SV=1	At4g14320	F4JUQ4	AT4G14320	9.67	17.2	154	5.19	1	1	2.25587e+06	1
ABC transporter B family member 25, mitochondrial OS=Arabidopsis thaliana GN=ABCB25 PE=1 SV=1	ABCB25	Q9LVM1	AT5G58270	9.23	80.4	728	1.37	1	1	1.29822e+08	1
At5g11730 OS=Arabidopsis thaliana GN=T22P22_120 PE=2 SV=1	T22P22_120	Q9LYF7	AT5G11730	9.41	44.2	386	3.89	1	1	0	1
Chlorophyll(ide) b reductase NOL, chloroplastic OS=Arabidopsis thaliana GN=NOL PE=1 SV=1	NOL	Q8LEU3	AT5G04900	9.44	38.1	348	2.87	1	1	1.86514e+07	1
Uncharacterized TPR repeat-containing protein At2g32450 OS=Arabidopsis thaliana GN=At2g32450 PE=1 SV=1	At2g32450	Q8S8L9	AT2G32450	6.74	90.2	802	1.75	1	1	1.36837e+06	1
ADP-RIBOSYLATION FACTOR-like protein OS=Arabidopsis thaliana GN=ARLA1C PE=2 SV=1	ARLA1C	Q8VY57	AT3G49870	7.78	20.4	184	4.89	1	1	4.57939e+06	1
NADPH-dependent thioredoxin reductase 3 OS=Arabidopsis thaliana GN=NTRC PE=1 SV=2	NTRC	O22229	AT2G41680	6.77	57.9	529	2.46	1	1	2.47123e+06	1
AT1G52730 protein OS=Arabidopsis thaliana GN=F6D8.2 PE=2 SV=1	F6D8	Q9SSS7	AT1G52730	6.32	37.7	343	3.21	1	1	2.01104e+06	1
Threonine--tRNA ligase, chloroplastic/mitochondrial 2 OS=Arabidopsis thaliana GN=EMB2761 PE=2 SV=1	EMB2761	F4IFC5	AT2G04842	6.93	74.7	650	1.85	1	1	3.60726e+06	1
Phosphoglucomutase OS=Arabidopsis thaliana GN=At1g70730 PE=4 SV=1	At1g70730	F4I6W4	AT1G70730	7.12	72.5	662	1.81	1	1	5.10815e+06	1
D-ribulose-5-phosphate-3-epimerase OS=Arabidopsis thaliana GN=RPE PE=2 SV=1	RPE	Q9SAU2	AT5G61410	8.07	30	281	5.69	1	1	9969105	1
At3g60480 OS=Arabidopsis thaliana GN=At3g60480 PE=2 SV=1	At3g60480	Q8L9P2	AT3G60480	6.54	11.7	111	16.22	1	1	2.1037e+06	1
Probable prefoldin subunit 2 OS=Arabidopsis thaliana GN=At3g22480 PE=2 SV=1	At3g22480	Q9LJ98	AT3G22480	8.56	16.5	148	14.86	1	1	8.396e+06	1
Disease resistance protein, putative; 1096-4664 OS=Arabidopsis thaliana GN=F9E11.4 PE=4 SV=1	F9E11	Q9C6A8	AT1G74190	6.54	107.5	965	2.49	1	1	2.9035e+07	1
Monodehydroascorbate reductase 4, peroxisomal OS=Arabidopsis thaliana GN=MDAR4 PE=1 SV=1	MDAR4	Q9LK94	AT3G27820	8.22	53.5	488	2.66	1	1	3.1954e+06	1
Glycine-rich RNA-binding protein 8 OS=Arabidopsis thaliana GN=RBG8 PE=1 SV=1	RBG8	Q03251	AT4G39260	5.68	16.6	169	7.1	1	1	1.53725e+07	1
Probable plastidic glucose transporter 1 OS=Arabidopsis thaliana GN=At1g05030 PE=2 SV=2	At1g05030	Q0WVE9	AT1G05030	8.76	57.2	524	4.77	1	1	3.41117e+06	1
Nucleic acid-binding, OB-fold-like protein OS=Arabidopsis thaliana GN=At5g35680 PE=3 SV=1	At5g35680	F4K1D3	AT5G35680	7.24	17	150	6.67	1	1	0	1
60S ribosomal protein L15-1 OS=Arabidopsis thaliana GN=RPL15A PE=2 SV=1	RPL15A	O23515	AT4G16720	11.44	24.2	204	6.86	1	1	3.84368e+06	1
Mitochondrial inner membrane protein OXA1 OS=Arabidopsis thaliana GN=OXA1 PE=2 SV=2	OXA1	Q42191	AT5G62050	9.51	47.8	429	2.8	1	1	1.02339e+06	1
NAD(P)H-quinone oxidoreductase subunit N, chloroplastic OS=Arabidopsis thaliana GN=ndhN PE=2 SV=1	ndhN	Q9LVM2	AT5G58260	9.35	23.4	209	8.13	1	1	1.43473e+06	1
Dihydrolipoyl dehydrogenase 2, mitochondrial OS=Arabidopsis thaliana GN=LPD2 PE=1 SV=1	LPD2	Q9M5K2	AT3G17240	7.03	54	507	2.17	1	1	5.48341e+06	1
40S ribosomal protein S7-2 OS=Arabidopsis thaliana GN=RPS7B PE=2 SV=1	RPS7B	Q9M885	AT3G02560	9.77	22.2	191	4.19	1	1	8580314	1
Anthranilate synthase beta subunit 1 OS=Arabidopsis thaliana GN=ASB1 PE=4 SV=1	ASB1	F4IAW5	AT1G25220	7.75	32.1	289	6.23	1	1	1.92143e+07	1
Proteasome subunit alpha type-1-A OS=Arabidopsis thaliana GN=PAF1 PE=1 SV=3	PAF1	P34066	AT5G42790	5.08	30.5	278	3.6	1	1	2.50843e+06	1
DExH-box ATP-dependent RNA helicase DExH14 OS=Arabidopsis thaliana GN=BRR2C PE=2 SV=1	BRR2C	Q9FNQ1	AT5G61140	6.89	244.4	2157	0.79	1	1	3.75115e+06	1
ATP synthase subunit delta, chloroplastic OS=Arabidopsis thaliana GN=ATPD PE=1 SV=1	ATPD	Q9SSS9	AT4G09650	9.06	25.7	234	4.27	1	1	0	1
Monodehydroascorbate reductase 5, mitochondrial OS=Arabidopsis thaliana GN=MDAR5 PE=1 SV=3	MDAR5	P92947	AT1G63940	8.02	53.3	493	3.45	1	1	1.83361e+06	1
Sm-like protein LSM4 OS=Arabidopsis thaliana GN=LSM4 PE=1 SV=1	LSM4	F4K4E3	AT5G27720	9.92	14.3	129	6.2	1	1	2.54617e+07	1
Outer envelope pore protein 16-1, chloroplastic OS=Arabidopsis thaliana GN=OEP161 PE=1 SV=1	OEP161	Q9ZV24	AT2G28900	9.13	15.5	148	12.16	1	1	7.3546e+06	1
F11F12.1 protein OS=Arabidopsis thaliana GN=F11F12.1 PE=1 SV=1	F11F12	Q9LPT6	AT1G50670	5.11	23.4	208	5.29	1	1	6.36279e+06	1
High-light-induced protein, chloroplastic OS=Arabidopsis thaliana GN=HLIP PE=1 SV=1	HLIP	O81208	AT5G02120	9.45	12	110	16.36	1	1	0	1
Protein KTI12 homolog OS=Arabidopsis thaliana GN=KTI12 PE=1 SV=1	KTI12	Q9LMH0	AT1G13870	6.19	34	302	3.97	1	1	0	1
ADP-ribosylation factor GTPase-activating protein AGD7 OS=Arabidopsis thaliana GN=AGD7 PE=1 SV=1	AGD7	O80925	AT2G37550	6.33	49.2	456	2.63	1	1	4.58654e+06	1
Chalcone synthase OS=Arabidopsis thaliana GN=CHS PE=1 SV=1	CHS	P13114	AT5G13930	6.54	43.1	395	2.53	1	1	5150094	1
Nucleotide/nucleic acid binding protein OS=Arabidopsis thaliana GN=At4g19610 PE=4 SV=1	At4g19610	F4JT92	AT4G19610	7.11	91.5	816	1.23	1	1	0	1
Gibberellin-regulated protein 1 OS=Arabidopsis thaliana GN=GASA1 PE=2 SV=2	GASA1	P46689	AT1G75750	9.11	10.7	98	11.22	1	1	2.76825e+06	1
ATP synthase subunit b, chloroplastic OS=Arabidopsis thaliana GN=atpF PE=3 SV=1	atpF	P56759	ATCG00130	8.13	21	184	5.43	1	1	0	1
Calcium-transporting ATPase 1, endoplasmic reticulum-type OS=Arabidopsis thaliana GN=ECA1 PE=1 SV=2	ECA1	P92939	AT1G07810	5.11	116.3	1061	1.04	1	1	0	1
Ribosome biogenesis regulatory protein homolog OS=Arabidopsis thaliana GN=At2g37990 PE=2 SV=2	At2g37990	Q9SH88	AT2G37990	9.8	35.5	318	4.09	1	1	5.85203e+06	1
Histone deacetylase complex subunit SAP18 OS=Arabidopsis thaliana GN=At2g45640 PE=1 SV=1	At2g45640	O64644	AT2G45640	9.17	17.2	152	7.24	1	1	1.90352e+06	1
AT3g54400/T12E18_90 OS=Arabidopsis thaliana GN=T12E18_90 PE=2 SV=1	T12E18_90	Q9M2U7	AT3G54400	9.09	45.4	425	2.35	1	1	5.20588e+06	1
At1g56200/F14G9_26 OS=Arabidopsis thaliana GN=F14G9.26 PE=2 SV=1	F14G9	Q9C7J5	AT1G56200	9.25	16	154	8.44	1	1	2.07842e+07	1
AT4g29480/F17A13_300 OS=Arabidopsis thaliana GN=At4g29480 PE=2 SV=1	At4g29480	Q9M0D5	AT4G29480	8.85	13.9	122	5.74	1	1	1.57122e+07	1
AP-1 complex subunit gamma-2 OS=Arabidopsis thaliana GN=At1g60070 PE=4 SV=1	At1g60070	F4IEP9	AT1G60070	6.43	98.8	898	2.67	1	1	4808819	1
Glycine cleavage system H protein 3, mitochondrial OS=Arabidopsis thaliana GN=GDH3 PE=1 SV=1	GDH3	Q9LQL0	AT1G32470	5.19	17.9	166	5.42	1	1	1.42276e+06	1
Protein STRICTOSIDINE SYNTHASE-LIKE 8 OS=Arabidopsis thaliana GN=SSL8 PE=2 SV=1	SSL8	Q9M1J7	AT3G57010	6.15	42	376	4.79	1	1	8.15632e+06	1
At4g16450 OS=Arabidopsis thaliana GN=At4g16450 PE=1 SV=1	At4g16450	Q84W12	AT4G16450	9.52	11.3	106	15.09	1	1	1.49046e+07	1
60S ribosomal protein L7-1 OS=Arabidopsis thaliana GN=RPL7A PE=2 SV=1	RPL7A	Q9SAI5	AT1G80750	9.73	28.3	247	5.26	1	1	2.24089e+06	1
60S acidic ribosomal protein P1-1 OS=Arabidopsis thaliana GN=RPP1A PE=2 SV=2	RPP1A	Q8LCW9	AT1G01100	4.36	11.2	112	35.71	1	1	1.80711e+06	1
Eukaryotic translation initiation factor 3 subunit H OS=Arabidopsis thaliana GN=TIF3H1 PE=1 SV=2	TIF3H1	Q9C5Z2	AT1G10840	4.92	38.3	337	5.34	1	1	7.28832e+06	1
Zinc finger CCCH domain-containing protein 21 OS=Arabidopsis thaliana GN=At2g20280 PE=3 SV=1	At2g20280	Q9SK74	AT2G20280	5.05	42.4	371	2.96	1	1	2.32887e+06	1
50S ribosomal protein L16, chloroplastic OS=Arabidopsis thaliana GN=rpl16 PE=3 SV=1	rpl16	P56793	ATCG00790	11.62	15.3	135	10.37	1	1	6.04848e+06	1
Serine/threonine protein phosphatase 2A 55 kDa regulatory subunit B beta isoform OS=Arabidopsis thaliana GN=PP2AB2 PE=1 SV=1	PP2AB2	Q39247	AT1G17720	5.82	56.2	501	3.59	1	1	4.61471e+06	1
Peroxisome biogenesis protein 22 OS=Arabidopsis thaliana GN=PEX22 PE=1 SV=1	PEX22	Q9LSX7	AT3G21865	7.97	31.4	283	5.65	1	1	0	1
Putative uncharacterized protein At3g32930 OS=Arabidopsis thaliana GN=At3g32930 PE=1 SV=1	At3g32930	Q9LHC4	AT3G32930	9.55	27.4	249	5.22	1	1	3.32631e+07	1
Aspartyl protease family protein OS=Arabidopsis thaliana GN=At5g07030 PE=3 SV=1	At5g07030	F4K5B9	AT5G07030	9.64	48.7	455	3.08	1	1	1.32322e+06	1
Protein transport protein Sec61 subunit gamma-2 OS=Arabidopsis thaliana GN=SEC61G2 PE=1 SV=1	SEC61G2	P0DI75	#N/A	9.72	7.7	69	20.29	1	1	2.12753e+07	1
3-oxoacyl-[acyl-carrier-protein] reductase, chloroplastic OS=Arabidopsis thaliana GN=At1g24360 PE=1 SV=2	At1g24360	P33207	AT1G24360	9.41	33.5	319	2.82	1	1	1.62453e+07	1
Non-specific lipid-transfer protein 1 OS=Arabidopsis thaliana GN=LTP1 PE=2 SV=1	LTP1	Q42589	AT2G38540	8.95	11.7	118	10.17	1	1	3.64345e+06	1
2-methoxy-6-polyprenyl-1,4-benzoquinol methylase, mitochondrial OS=Arabidopsis thaliana GN=COQ5 PE=2 SV=1	COQ5	Q9LVC8	AT5G57300	7.18	32.3	288	4.17	1	1	1.26349e+06	1
Pentatricopeptide repeat-containing protein At4g31850, chloroplastic OS=Arabidopsis thaliana GN=PGR3 PE=1 SV=1	PGR3	Q9SZ52	AT4G31850	6.77	124.1	1112	1.35	1	1	2.38036e+06	1
Reticulon-like protein B5 OS=Arabidopsis thaliana GN=RTNLB5 PE=1 SV=1	RTNLB5	O82352	AT2G46170	7.65	28.7	255	4.31	1	1	3.84303e+06	1
Putative signal recognition particle receptor beta subunit OS=Arabidopsis thaliana GN=At2g18770 PE=2 SV=1	At2g18770	Q9ZV42	AT2G18770	7.93	29	260	5.38	1	1	0	1
Prolyl 4-hydroxylase 2 OS=Arabidopsis thaliana GN=P4H2 PE=1 SV=1	P4H2	F4JAU3	AT3G06300	6.35	33	299	5.69	1	1	0	1
Expressed protein OS=Arabidopsis thaliana GN=At2g20670 PE=2 SV=1	At2g20670	Q9SIU5	AT2G20670	6.44	33.2	294	3.74	1	1	0	1
Protein kinase superfamily protein OS=Arabidopsis thaliana GN=At5g11020 PE=3 SV=1	At5g11020	F4JWD4	AT5G11020	7.65	47.8	433	6.24	1	1	0	1
Myosin 1 OS=Arabidopsis thaliana GN=ATM1 PE=1 SV=1	ATM1	F4JCF9	AT3G19960	8.13	132.4	1176	1.02	1	1	856075	1
Mitochondrial outer membrane protein porin 1 OS=Arabidopsis thaliana GN=VDAC1 PE=1 SV=3	VDAC1	Q9SRH5	AT3G01280	8.73	29.4	276	6.88	1	1	5.99747e+06	1
COP1-Interacting Protein 7 (CIP7) OS=Arabidopsis thaliana GN=CIP7 PE=1 SV=1	CIP7	O80386	AT4G27430	6.27	118.4	1058	1.42	1	1	0	1
Serine/threonine-protein phosphatase BSL2 OS=Arabidopsis thaliana GN=BSL2 PE=1 SV=2	BSL2	Q9SJF0	AT1G08420	5.74	108.5	1018	1.08	1	1	2.48056e+06	1
Long chain acyl-CoA synthetase 9, chloroplastic OS=Arabidopsis thaliana GN=LACS9 PE=1 SV=1	LACS9	Q9CAP8	AT1G77590	6.98	76.1	691	2.6	1	1	0	1
AFG1-like ATPase family protein OS=Arabidopsis thaliana GN=At4g30490 PE=1 SV=1	At4g30490	Q8L517	AT4G30490	8.38	56.5	497	2.21	1	1	2.49482e+06	1
Putative endonuclease or glycosyl hydrolase OS=Arabidopsis thaliana GN=T17J13.160 PE=4 SV=1	T17J13	Q9M1Q4	AT3G62200	9	74.1	673	1.49	1	1	2.92032e+06	1
Zinc finger (C3HC4-type RING finger) family protein OS=Arabidopsis thaliana GN=At1g18660 PE=4 SV=1	At1g18660	F4ICB5	AT1G18660	5.54	55.9	491	3.46	1	1	3.41796e+06	1
Uncharacterized protein OS=Arabidopsis thaliana GN=At3g28430 PE=2 SV=1	At3g28430	Q8W4P9	AT3G28430	5.94	94.7	837	5.14	1	1	0	1
Putative uncharacterized protein At2g35900 OS=Arabidopsis thaliana GN=At2g35900 PE=2 SV=1	At2g35900	Q9SJ60	AT2G35900	5.07	21.2	192	4.69	1	1	0	1
Monooxygenase 1 OS=Arabidopsis thaliana GN=MO1 PE=4 SV=1	MO1	F4JK84	AT4G15760	9.2	46.9	422	2.61	1	1	6.77274e+06	1
Expressed protein OS=Arabidopsis thaliana GN=At2g36145 PE=2 SV=1	At2g36145	Q8VXY0	AT2G36145	9.2	19.9	186	6.99	1	1	9.08264e+06	1
Proteasome subunit beta type-3-B OS=Arabidopsis thaliana GN=PBC2 PE=1 SV=1	PBC2	O81153	AT1G77440	5.9	22.7	204	8.82	1	1	2.67947e+06	1
ATP synthase subunit delta', mitochondrial OS=Arabidopsis thaliana GN=At5g47030 PE=1 SV=1	At5g47030	Q96252	AT5G47030	6.7	21.5	203	4.93	1	1	6.87236e+06	1
Peptide methionine sulfoxide reductase A4, chloroplastic OS=Arabidopsis thaliana GN=MSR4 PE=1 SV=2	MSR4	P54150	AT4G25130	8.75	28.6	258	4.65	1	1	3.15133e+06	1
Phosphoribulokinase, chloroplastic OS=Arabidopsis thaliana GN=At1g32060 PE=2 SV=1	At1g32060	P25697	AT1G32060	6.05	44.4	395	3.04	1	1	9.1418e+06	1
Oxidoreductase FEY3 OS=Arabidopsis thaliana GN=FEY PE=1 SV=1	FEY	F4JJR8	AT4G27760	5.67	41.5	376	6.65	1	1	0	1
2Fe-2S iron-sulfur cluster binding domain-containing protein OS=Arabidopsis thaliana GN=At4g32590 PE=4 SV=1	At4g32590	F4JUD9	AT4G32590	8.76	18.9	176	5.11	1	1	1.45758e+07	1
AP-4 complex subunit epsilon OS=Arabidopsis thaliana GN=At1g31730 PE=1 SV=1	At1g31730	Q8L7A9	AT1G31730	5.53	103.7	938	1.17	1	1	1.58353e+06	1
Beta-galactosidase 1 OS=Arabidopsis thaliana GN=BGAL1 PE=2 SV=1	BGAL1	Q9SCW1	AT3G13750	8.53	93.6	847	1.3	1	1	1.69983e+06	1
Pentatricopeptide repeat-containing protein At3g54980, mitochondrial OS=Arabidopsis thaliana GN=At3g54980 PE=2 SV=1	At3g54980	Q9SV46	AT3G54980	5.9	95	851	1.41	1	1	3.44181e+06	1
Flavone 3'-O-methyltransferase 1 OS=Arabidopsis thaliana GN=OMT1 PE=1 SV=1	OMT1	Q9FK25	AT5G54160	5.95	39.6	363	3.31	1	1	5.2478e+06	1
ADP,ATP carrier protein 2, chloroplastic OS=Arabidopsis thaliana GN=AATP2 PE=1 SV=2	AATP2	P92935	AT1G15500	9.48	67.5	618	3.4	1	1	1.68136e+06	1
Alpha/beta-Hydrolases superfamily protein OS=Arabidopsis thaliana GN=At2g47630 PE=2 SV=2	At2g47630	O22248	AT2G47630	8.28	39.7	351	2.56	1	1	0	1
LA RNA-binding protein OS=Arabidopsis thaliana GN=At5g21160 PE=1 SV=1	At5g21160	F4K704	AT5G21160	8.62	92.3	833	1.44	1	1	0	1
60S ribosomal protein L21-1 OS=Arabidopsis thaliana GN=RPL21A PE=2 SV=2	RPL21A	Q43291	AT1G09590	10.46	18.6	164	4.88	1	1	3.88333e+06	1
Superoxide dismutase [Mn] 2, mitochondrial OS=Arabidopsis thaliana GN=MSD2 PE=2 SV=1	MSD2	Q9LYK8	AT3G56350	6.76	26.9	241	6.22	1	1	0	1
Protein-tyrosine phosphatase OS=Arabidopsis thaliana GN=At3g44620 PE=4 SV=1	At3g44620	F4J355	AT3G44620	8.43	29.7	262	5.73	1	1	3.12279e+06	1
Eukaryotic translation initiation factor 3 subunit I OS=Arabidopsis thaliana GN=TIF3I1 PE=2 SV=2	TIF3I1	Q38884	AT2G46280	6.99	36.4	328	3.66	1	1	9.18261e+06	1
At5g02740 OS=Arabidopsis thaliana GN=At5g02740 PE=2 SV=1	At5g02740	A0JQ00	AT5G02740	9.77	25.2	228	7.89	1	1	2.16101e+06	1
Aluminum induced protein with YGL and LRDR motifs OS=Arabidopsis thaliana GN=AILP1 PE=2 SV=1	AILP1	Q94BR2	AT5G19140	6.2	25	234	5.98	1	1	6.23711e+06	1
Putative uncharacterized protein At3g01060 OS=Arabidopsis thaliana GN=At3g01060 PE=1 SV=1	At3g01060	Q8RWI4	AT3G01060	9.89	51	455	1.76	1	1	6.56255e+06	1
LETM1-like protein OS=Arabidopsis thaliana GN=At3g59820 PE=4 SV=1	At3g59820	F4J9G6	AT3G59820	8.62	86.3	760	1.71	1	1	2.13492e+06	1
Pyrophosphate-energized vacuolar membrane proton pump 1 OS=Arabidopsis thaliana GN=AVP1 PE=1 SV=1	AVP1	A8MQH1	AT1G15690	5.17	67.7	642	2.49	1	1	1.69345e+07	1
At3g12080 OS=Arabidopsis thaliana GN=emb2738 PE=2 SV=1	emb2738	B5X565	AT3G12080	6.52	73.1	663	2.56	1	1	5.82964e+06	1
MLP-like protein 423 OS=Arabidopsis thaliana GN=MLP423 PE=2 SV=1	MLP423	Q93VR4	AT1G24020	5.2	17	155	7.74	1	1	4.38728e+06	1
Obg-like ATPase 1 OS=Arabidopsis thaliana GN=At1g56050 PE=3 SV=1	At1g56050	F4I3J0	AT1G56050	5.97	45.6	421	3.8	1	1	1.08775e+07	1
Protein kinase family protein OS=Arabidopsis thaliana GN=T1N24.12 PE=2 SV=1	T1N24	Q94K14	AT5G26110	9.04	25.1	226	6.64	1	1	0	1
Beta carbonic anhydrase 4 OS=Arabidopsis thaliana GN=BCA4 PE=1 SV=1	BCA4	Q94CE4	AT1G70410	7.09	30.8	280	4.29	1	1	3.70541e+06	1
Ubiquitin carboxyl-terminal hydrolase 12 OS=Arabidopsis thaliana GN=UBP12 PE=1 SV=2	UBP12	Q9FPT1	AT5G06600	5.77	130.5	1116	0.99	1	1	6.3165e+06	1
Peroxisome biogenesis protein 5 OS=Arabidopsis thaliana GN=PEX5 PE=1 SV=1	PEX5	Q9FMA3	AT5G56290	4.83	80.9	728	1.51	1	1	0	1
Peptidyl-prolyl cis-trans isomerase CYP19-1 OS=Arabidopsis thaliana GN=CYP19-1 PE=1 SV=1	CYP19-1	Q38900	AT2G16600	8.43	18.5	173	10.4	1	1	4.47994e+06	1
Aha1 domain-containing protein OS=Arabidopsis thaliana GN=T21B14.13 PE=1 SV=1	T21B14	Q9LHL7	AT3G12050	5.9	40.2	360	3.61	1	1	2.47865e+06	1
Glycosyltransferase OS=Arabidopsis thaliana GN=At1g78800 PE=2 SV=1	At1g78800	F4IBV4	AT1G78800	7.15	45	403	4.22	1	1	8.77494e+06	1
AT4g24800/F6I7_10 OS=Arabidopsis thaliana GN=At4g24800 PE=1 SV=1	At4g24800	Q8W4Q4	AT4G24800	5.14	77.4	702	2.42	1	1	9.54624e+06	1
Acetyl-coenzyme A synthetase, chloroplastic/glyoxysomal OS=Arabidopsis thaliana GN=ACS PE=1 SV=1	ACS	B9DGD6	AT5G36880	6.09	81.8	743	2.69	1	1	0	1
60S ribosomal protein L13a-2 OS=Arabidopsis thaliana GN=RPL13AB PE=2 SV=1	RPL13AB	Q9LRX8	AT3G24830	10.35	23.4	206	5.83	1	1	0	1
Diacylglycerol kinase 7 OS=Arabidopsis thaliana GN=DGK7 PE=1 SV=1	DGK7	F4JQ95	AT4G30340	7.84	54.5	492	1.83	1	1	3.09915e+06	1
Acyl-coenzyme A oxidase 3, peroxisomal OS=Arabidopsis thaliana GN=ACX3 PE=1 SV=1	ACX3	P0CZ23	At1g06290	7.99	75.6	675	2.22	1	1	3.88556e+06	1
Glutathione S-transferase F9 OS=Arabidopsis thaliana GN=GSTF9 PE=1 SV=1	GSTF9	O80852	AT2G30860	6.65	24.1	215	4.19	1	1	5.59563e+06	1
ARM repeat superfamily protein OS=Arabidopsis thaliana GN=At2g26780 PE=1 SV=1	At2g26780	F4IVJ8	AT2G26780	6.64	201.1	1826	0.82	1	1	0	1
NADH--cytochrome b5 reductase 1 OS=Arabidopsis thaliana GN=CBR1 PE=1 SV=1	CBR1	Q9ZNT1	AT5G17770	8.38	31.5	281	5.34	1	1	8.44404e+06	1
Sugar transporter ERD6 OS=Arabidopsis thaliana GN=ERD6 PE=1 SV=3	ERD6	O04036	AT1G08930	8.53	54.3	496	1.61	1	1	0	1
Mitochondrial fission 1 protein A OS=Arabidopsis thaliana GN=FIS1A PE=1 SV=1	FIS1A	Q9M1J1	AT3G57090	5.72	18.7	170	10	1	1	1.54968e+07	1
Molybdopterin synthase sulfur carrier subunit OS=Arabidopsis thaliana GN=At4g10100 PE=2 SV=1	At4g10100	Q9S7A3	AT4G10100	4.67	10.5	96	12.5	1	1	5.36782e+06	1
COP9 signalosome complex subunit 2 OS=Arabidopsis thaliana GN=CSN2 PE=1 SV=1	CSN2	Q8W207	AT2G26990	5.57	51.2	439	3.19	1	1	0	1
Proteasome subunit beta type-4 OS=Arabidopsis thaliana GN=PBG1 PE=1 SV=2	PBG1	Q7DLR9	AT1G56450	6.55	27.6	246	7.32	1	1	3.68231e+06	1
GTP-binding protein Era OS=Arabidopsis thaliana GN=K1F13.13 PE=2 SV=1	K1F13	Q8VZ74	AT5G66470	7.06	48.9	427	2.58	1	1	2.79634e+06	1
Pyridoxal 5'-phosphate synthase subunit PDX1.3 OS=Arabidopsis thaliana GN=PDX13 PE=1 SV=2	PDX13	Q8L940	AT5G01410	6.11	33.2	309	4.21	1	1	0	1
Copper-transporting ATPase PAA2, chloroplastic OS=Arabidopsis thaliana GN=PAA2 PE=2 SV=1	PAA2	B9DFX7	AT5G21930	6.37	94.2	883	1.59	1	1	1.82204e+06	1
Heat shock 70 kDa protein 15 OS=Arabidopsis thaliana GN=HSP70-15 PE=1 SV=1	HSP70-15	F4HQD4	AT1G79920	5.19	91.6	831	1.93	1	1	3461918	1
Nitric oxide synthase-interacting protein homolog OS=Arabidopsis thaliana GN=T25B24.3 PE=2 SV=1	T25B24	Q9SY88	AT1G61620	8.06	35	310	3.87	1	1	1.25897e+06	1
Elongation factor 1-beta 2 OS=Arabidopsis thaliana GN=At5g19510 PE=1 SV=1	At5g19510	Q9SCX3	AT5G19510	4.56	24.2	224	4.02	1	1	2.71216e+06	1
Succinate dehydrogenase subunit 7A, mitochondrial OS=Arabidopsis thaliana GN=SDH7A PE=1 SV=1	SDH7A	Q9C5E8	AT3G47833	10.27	10.3	93	10.75	1	1	1.92591e+06	1
MA3 domain-containing protein OS=Arabidopsis thaliana GN=At5g63190 PE=1 SV=1	At5g63190	Q94BR1	AT5G63190	5.22	77.5	702	2.56	1	1	1.80805e+06	1
Threonine--tRNA ligase, mitochondrial 1 OS=Arabidopsis thaliana GN=THRRS PE=2 SV=3	THRRS	O04630	AT5G26830	6.98	80.9	709	1.69	1	1	1.95861e+06	1
Pseudouridine synthase family protein OS=Arabidopsis thaliana GN=SVR1 PE=2 SV=1	SVR1	Q8L960	AT2G39140	9.94	45.1	410	3.66	1	1	4.02858e+06	1
Photosystem I reaction center subunit VI-2, chloroplastic OS=Arabidopsis thaliana GN=PSAH2 PE=2 SV=1	PSAH2	Q9SUI6	AT1G52230	9.91	15.3	145	7.59	1	1	5.47632e+07	1
Calcium-binding EF-hand-containing protein OS=Arabidopsis thaliana GN=At2g44310 PE=1 SV=1	At2g44310	O64866	AT2G44310	4.51	15.8	142	10.56	1	1	0	1
Thioredoxin M4, chloroplastic OS=Arabidopsis thaliana GN=At3g15360 PE=2 SV=2	At3g15360	Q9SEU6	AT3G15360	9.57	21.2	193	6.22	1	1	2.7672e+06	1
40S ribosomal protein S8-1 OS=Arabidopsis thaliana GN=RPS8A PE=2 SV=1	RPS8A	Q93VG5	AT5G20290	10.32	25	222	6.76	1	1	2.47865e+06	1
ADP-glucose pyrophosphorylase family protein OS=Arabidopsis thaliana GN=F9E10.24 PE=1 SV=1	F9E10	Q9C9P3	AT1G74910	7.21	45.5	415	3.61	1	1	1.88559e+06	1
Receptor for activated C kinase 1B OS=Arabidopsis thaliana GN=RACK1B PE=1 SV=1	RACK1B	Q9C4Z6	AT1G48630	7.11	35.8	326	3.68	1	1	2.38425e+06	1
AT3g23510/MEE5_5 OS=Arabidopsis thaliana GN=At3g23530 PE=2 SV=1	At3g23530	Q8VZH1	AT3G23530	6.58	98	867	1.15	1	1	1.19135e+06	1
Monogalactosyldiacylglycerol synthase 1, chloroplastic OS=Arabidopsis thaliana GN=MGD1 PE=1 SV=1	MGD1	O81770	AT4G31780	9.17	58.5	533	3	1	1	9.17708e+06	1
Probable calcium-binding protein CML49 OS=Arabidopsis thaliana GN=CML49 PE=2 SV=1	CML49	Q8W4L0	AT3G10300	6.87	35.3	335	4.78	1	1	1.37126e+07	1
Histidine--tRNA ligase, cytoplasmic OS=Arabidopsis thaliana GN=At3g02760 PE=2 SV=1	At3g02760	F4IYF8	AT3G02760	6.42	97.5	883	1.02	1	1	0	1
Exocyst complex component SEC10 OS=Arabidopsis thaliana GN=SEC10 PE=1 SV=2	SEC10	Q8RVQ5	AT5G12370	5.36	89.6	825	1.82	1	1	1.35349e+06	1
Delta-1-pyrroline-5-carboxylate synthase B OS=Arabidopsis thaliana GN=P5CSB PE=2 SV=1	P5CSB	P54888	AT3G55610	6.81	78.8	726	1.93	1	1	8.99634e+06	1
ABC transporter G family member 36 OS=Arabidopsis thaliana GN=ABCG36 PE=1 SV=1	ABCG36	Q9XIE2	AT1G59870	7.9	165	1469	0.68	1	1	0	1
At2g10940/F15K19.1 OS=Arabidopsis thaliana GN=At2g10940 PE=2 SV=1	At2g10940	Q9SKI0	AT2G10940	9.39	29.6	291	30.93	1	1	1.61787e+07	1
Inorganic phosphate transporter 1-1 OS=Arabidopsis thaliana GN=PHT1-1 PE=1 SV=2	PHT1-1	Q8VYM2	AT5G43350	9.01	57.6	524	3.63	1	1	496106	1
Proteasome subunit alpha type-4-A OS=Arabidopsis thaliana GN=PAC1 PE=1 SV=1	PAC1	O81148	AT3G22110	7.11	27.5	250	4.4	1	1	4.51713e+06	1
DEAD-box ATP-dependent RNA helicase 56 OS=Arabidopsis thaliana GN=At5g11200 PE=4 SV=1	At5g11200	F4JWF7	AT5G11200	5.92	52.8	468	2.14	1	1	1.67334e+07	1
Nucleoside diphosphate kinase 1 OS=Arabidopsis thaliana GN=NDK1 PE=1 SV=1	NDK1	P39207	AT4G09320	6.79	16.5	149	5.37	1	1	0	1
Reticulon-like protein OS=Arabidopsis thaliana GN=RTNLB3 PE=4 SV=1	RTNLB3	F4I596	AT1G64090	7.69	30.5	271	2.95	1	1	1.1043e+07	1
GTP-binding protein OBGC, chloroplastic OS=Arabidopsis thaliana GN=OBGL PE=2 SV=1	OBGL	Q8L7L0	AT5G18570	5.17	75.6	681	2.06	1	1	2.48649e+06	1
Isoform 2 of Cold shock protein 2 OS=Arabidopsis thaliana GN=CSP2	CSP2	Q41188-2	#N/A	5.19	19.9	204	10.78	1	1	3.45234e+07	1
Eukaryotic translation initiation factor 3 subunit M OS=Arabidopsis thaliana GN=F14P3.15 PE=1 SV=1	F14P3	Q8W4A0	AT3G02200	5.12	46.8	417	2.4	1	1	1.32811e+06	1
AT0ZI1 protein OS=Arabidopsis thaliana GN=ATOZI1 PE=2 SV=1	ATOZI1	Q38842	AT4G00860	8.87	8.6	80	16.25	1	1	12943294	1
Protein SCO1 homolog 2, mitochondrial OS=Arabidopsis thaliana GN=HCC2 PE=2 SV=1	HCC2	Q8LAL0	AT4G39740	8.56	30.8	276	6.52	1	1	1.10484e+06	1
Protein DJ-1 homolog C OS=Arabidopsis thaliana GN=DJ1C PE=2 SV=1	DJ1C	Q8VY09	AT4G34020	8.65	51	472	1.69	1	1	0	1
UDP-glycosyltransferase 75D1 OS=Arabidopsis thaliana GN=UGT75D1 PE=2 SV=2	UGT75D1	O23406	AT4G15550	5.2	53.8	474	4.64	1	1	7.80017e+06	1
50S ribosomal protein L13, chloroplastic OS=Arabidopsis thaliana GN=RPL13 PE=2 SV=1	RPL13	Q9SYL9	AT1G78630	9.92	26.8	241	2.9	1	1	2.7576e+06	1
Allene oxide cyclase 1, chloroplastic OS=Arabidopsis thaliana GN=AOC1 PE=1 SV=1	AOC1	Q9LS03	AT3G25760	9.09	27.8	254	4.72	1	1	1.26411e+07	1
DEAD-box ATP-dependent RNA helicase 58, chloroplastic OS=Arabidopsis thaliana GN=RH58 PE=2 SV=1	RH58	Q3E9C3	AT5G19210	8.31	52.8	472	4.24	1	1	1187894	1
Probable mitochondrial import inner membrane translocase subunit TIM21 OS=Arabidopsis thaliana GN=TIM21 PE=1 SV=1	TIM21	Q1G3L1	AT4G00026	9.74	30	269	2.97	1	1	3.84245e+06	1
Monothiol glutaredoxin-S15, mitochondrial OS=Arabidopsis thaliana GN=GRXS15 PE=1 SV=2	GRXS15	Q8LBK6	AT3G15660	6.33	18.7	169	8.88	1	1	7.91056e+06	1
COP9 signalosome complex subunit 6a OS=Arabidopsis thaliana GN=CSN6A PE=1 SV=2	CSN6A	Q8W206	AT5G56280	6.8	35.6	317	7.26	1	1	1.6609e+07	1
AT3g61200/T20K12_100 OS=Arabidopsis thaliana GN=T20K12.100 PE=1 SV=1	T20K12	Q9M2E4	AT3G61200	6.77	20.5	188	8.51	1	1	4.01552e+06	1
Histone H4 OS=Arabidopsis thaliana GN=At1g07660 PE=1 SV=2	At1g07660	P59259	AT1G07660	11.47	11.4	103	11.65	1	1	1.10197e+07	1
30S ribosomal protein 3-1, chloroplastic OS=Arabidopsis thaliana GN=At1g68590 PE=2 SV=1	At1g68590	Q9SX22	AT1G68590	9.23	18.5	166	4.22	1	1	8.55185e+06	1
At2g21860/F7D8.18 OS=Arabidopsis thaliana GN=At2g21860 PE=2 SV=1	At2g21860	Q9SJ13	AT2G21860	6.89	59.3	522	2.11	1	1	1.88987e+06	1
Isoform 2 of Mitogen-activated protein kinase kinase 2 OS=Arabidopsis thaliana GN=MKK2	MKK2	Q9S7U9-2	#N/A	7.15	40.8	372	3.49	1	1	21169821	1
At1g61980 OS=Arabidopsis thaliana GN=F8K4.17 PE=2 SV=1	F8K4	O80703	AT1G61980	9.69	47.2	418	2.63	1	1	9.55299e+06	1
Gamma-glutamyl peptidase 1 OS=Arabidopsis thaliana GN=GGP1 PE=1 SV=1	GGP1	Q9M0A7	AT4G30530	5.69	28.4	250	8.4	1	1	1.72162e+07	1
Thioredoxin-like protein CXXS1 OS=Arabidopsis thaliana GN=CXXS1 PE=2 SV=2	CXXS1	Q8LDI5	AT1G11530	5.48	13.3	118	7.63	1	1	4.35844e+06	1
Isoform 2 of NADPH--cytochrome P450 reductase 2 OS=Arabidopsis thaliana GN=ATR2	ATR2	Q9SUM3-2	#N/A	5.33	79	712	1.83	1	1	4.06033e+06	1
Putative uncharacterized protein At5g17170 OS=Arabidopsis thaliana GN=ENH1 PE=2 SV=1	ENH1	Q9FFJ2	AT5G17170	9.57	28.4	271	6.27	1	1	5.37912e+06	1
Tubulin binding cofactor C domain-containing protein OS=Arabidopsis thaliana GN=At3g57890 PE=4 SV=1	At3g57890	F4J4K6	AT3G57890	5.76	67	609	1.31	1	1	0	1
AP-1 complex subunit sigma-2 OS=Arabidopsis thaliana GN=AAP19-2 PE=2 SV=1	AAP19-2	O23685	AT4G35410	7.36	18.9	162	5.56	1	1	1.11686e+07	1
Mitochondrial fission protein ELM1 OS=Arabidopsis thaliana GN=ELM1 PE=1 SV=1	ELM1	Q93YN4	AT5G22350	9.07	47.6	427	3.51	1	1	2.86246e+06	1
Uncharacterized protein OS=Arabidopsis thaliana GN=At3g12010 PE=4 SV=1	At3g12010	F4J8L1	AT3G12010	5.77	76.4	682	2.79	1	1	2.60026e+06	1
DAR GTPase 3, chloroplastic OS=Arabidopsis thaliana GN=DGP3 PE=2 SV=1	DGP3	Q8H1F6	AT4G02790	9.82	41.7	372	2.42	1	1	4.95249e+06	1
PTI1-like tyrosine-protein kinase 1 OS=Arabidopsis thaliana GN=PTI11 PE=1 SV=1	PTI11	Q8H1G6	AT1G06700	7.5	39.8	361	4.43	1	1	2.51658e+06	1
Inosine-5'-monophosphate dehydrogenase 2 OS=Arabidopsis thaliana GN=At1g16350 PE=1 SV=1	At1g16350	Q9SA34	AT1G16350	6.48	54	502	5.18	1	1	6.91363e+06	1
Thiol protease aleurain-like OS=Arabidopsis thaliana GN=At3g45310 PE=2 SV=1	At3g45310	Q8RWQ9	AT3G45310	6.68	39.5	358	4.47	1	1	8.36644e+06	1
Importin-beta, N-terminal domain-containing protein OS=Arabidopsis thaliana GN=At5g06120 PE=4 SV=1	At5g06120	F4K2C3	AT5G06120	6.67	119.6	1052	1.33	1	1	0	1
30S ribosomal protein S4, chloroplastic OS=Arabidopsis thaliana GN=rps4 PE=3 SV=1	rps4	P56799	ATCG00380	10.33	23.2	201	6.97	1	1	0	1
Peptidyl-prolyl cis-trans isomerase FKBP17-2, chloroplastic OS=Arabidopsis thaliana GN=FKBP17-2 PE=1 SV=1	FKBP17-2	Q9LDY5	AT1G18170	8.88	26.5	247	5.67	1	1	4.61532e+06	1
Pentatricopeptide repeat-containing protein At5g42310, mitochondrial OS=Arabidopsis thaliana GN=At5g42310 PE=2 SV=1	At5g42310	Q8L844	AT5G42310	7.12	80	709	2.26	1	1	3.38419e+06	1
Eukaryotic translation initiation factor 3 subunit K OS=Arabidopsis thaliana GN=TIF3K1 PE=2 SV=1	TIF3K1	Q9SZA3	AT4G33250	4.96	25.7	226	7.08	1	1	3.34906e+06	1
NADH dehydrogenase [ubiquinone] iron-sulfur protein 7, mitochondrial OS=Arabidopsis thaliana GN=At5g11770 PE=2 SV=1	At5g11770	Q42577	AT5G11770	9.44	24	218	4.13	1	1	9.58364e+06	1
Nucleoid-associated protein At2g24020, chloroplastic OS=Arabidopsis thaliana GN=At2g24020 PE=2 SV=2	At2g24020	O82230	AT2G24020	9.1	19.8	182	10.44	1	1	2.55846e+06	1
At5g05370 OS=Arabidopsis thaliana GN=At5g05370 PE=2 SV=1	At5g05370	Q9FLB7	AT5G05370	9.48	8.4	72	16.67	1	1	0	1
Peroxidase 57 OS=Arabidopsis thaliana GN=PER57 PE=1 SV=1	PER57	Q43729	AT5G17820	10.05	34.1	313	4.79	1	1	1.0613e+06	1
LIM domain-containing protein WLIM1 OS=Arabidopsis thaliana GN=WLIM1 PE=1 SV=1	WLIM1	Q94JX5	AT1G10200	8.84	21	190	5.26	1	1	2.12617e+06	1
F9L1.8 protein OS=Arabidopsis thaliana GN=F9L1.8 PE=2 SV=1	F9L1	Q9XI55	AT1G15140	8	31.9	295	4.41	1	1	5.26736e+06	1
Cytochrome b559 subunit beta OS=Arabidopsis thaliana GN=psbF PE=3 SV=1	psbF	P62095	ATCG00570	10.74	4.4	39	20.51	1	1	0	1
Pentatricopeptide repeat-containing protein At1g19720 OS=Arabidopsis thaliana GN=DYW7 PE=2 SV=1	DYW7	Q9FXH1	AT1G19720	7.91	100.8	894	1.57	1	1	5.972e+06	1
Protein IQ-domain 3 OS=Arabidopsis thaliana GN=T25B15_60 PE=2 SV=1	T25B15_60	Q9FT53	AT3G52290	10.59	48.1	430	3.26	1	1	3.84906e+08	1
At1g13930/F16A14.27 OS=Arabidopsis thaliana GN=F7A19.2 PE=1 SV=1	F7A19	Q9XI93	AT1G13930	4.92	16.2	155	7.1	1	1	0	1
Aldehyde dehydrogenase family 3 member I1, chloroplastic OS=Arabidopsis thaliana GN=ALDH3I1 PE=1 SV=2	ALDH3I1	Q8W033	AT4G34240	8.51	60.1	550	2.91	1	1	1.92136e+06	1
At5g65810 OS=Arabidopsis thaliana GN=At5g65810 PE=2 SV=1	At5g65810	Q0WPN7	AT5G65810	9.11	28.3	258	5.81	1	1	0	1
Plastid transcriptionally active 3 OS=Arabidopsis thaliana GN=PTAC3 PE=4 SV=1	PTAC3	F4J3M2	AT3G04260	5.03	102.9	910	1.54	1	1	3.08143e+06	1
Tripeptidyl-peptidase 2 OS=Arabidopsis thaliana GN=TPP2 PE=1 SV=1	TPP2	F4JVN6	AT4G20850	6.07	152.3	1380	1.16	1	1	1.13335e+06	1
Putative uncharacterized protein At5g63420 OS=Arabidopsis thaliana GN=emb2746 PE=1 SV=1	emb2746	Q84W56	AT5G63420	8.22	100.5	911	1.98	1	1	3.23241e+06	1
2-oxoglutarate (2OG) and Fe(II)-dependent oxygenase-like protein OS=Arabidopsis thaliana GN=F7A19.20 PE=2 SV=1	F7A19	Q9XI76	AT1G14120	5.83	35.1	312	4.17	1	1	6.36133e+06	1
Cytochrome f OS=Arabidopsis thaliana GN=petA PE=3 SV=1	petA	P56771	ATCG00540	8.29	35.3	320	5	1	1	4.76082e+06	1
Vacuolar protein sorting-associated protein 29 OS=Arabidopsis thaliana GN=VPS29 PE=2 SV=1	VPS29	Q9STT2	AT3G47810	6.52	21	190	5.26	1	1	2.38526e+06	1
Vacuolar protein sorting-associated protein 41 homolog OS=Arabidopsis thaliana GN=VPS41 PE=3 SV=3	VPS41	P93043	AT1G08190	5.22	110.2	980	1.12	1	1	1.31502e+06	1
S-(hydroxymethyl)glutathione dehydrogenase OS=Arabidopsis thaliana GN=HOT5 PE=1 SV=1	HOT5	F4K7D6	AT5G43940	6.95	42	391	6.14	1	1	2.59396e+06	1
60S ribosomal protein L29-2 OS=Arabidopsis thaliana GN=At3g06680 PE=4 SV=1	At3g06680	F4JC32	AT3G06680	10.55	9.4	83	12.05	1	1	1.10951e+07	1
Glutaredoxin-C2 OS=Arabidopsis thaliana GN=At5g40370 PE=4 SV=1	At5g40370	B3H604	AT5G40370	5.87	14.9	136	10.29	1	1	4.48348e+06	1
Twinkle homolog protein, chloroplastic/mitochondrial OS=Arabidopsis thaliana GN=At1g30680 PE=1 SV=1	At1g30680	B5X582	AT1G30680	8.38	80.4	709	1.27	1	1	2.84002e+06	1
Peroxiredoxin Q OS=Arabidopsis thaliana GN=ATPRX Q PE=4 SV=1	ATPRX	F4JBC9	AT3G26060	9.51	23.8	217	3.23	1	1	6.50218e+06	1
AT4g38500/F20M13_60 OS=Arabidopsis thaliana GN=At4g38500 PE=2 SV=1	At4g38500	Q94AV6	AT4G38500	9.09	57.7	499	2.61	1	1	993955	1
Long chain base biosynthesis protein 1 OS=Arabidopsis thaliana GN=LCB1 PE=1 SV=1	LCB1	Q94IB8	AT4G36480	7.49	53.1	482	3.73	1	1	4.78004e+06	1
Isoform 2 of Villin-4 OS=Arabidopsis thaliana GN=VLN4	VLN4	O65570-2	#N/A	6.29	110.4	983	1.32	1	1	3.13203e+06	1
BAHD acyltransferase At5g47980 OS=Arabidopsis thaliana GN=BAHD1 PE=2 SV=1	BAHD1	Q9FI40	AT5G47980	5.26	48.5	443	2.26	1	1	0	1
Protein SEC6 OS=Arabidopsis thaliana GN=SEC6 PE=1 SV=1	SEC6	F4IA34	AT1G71820	4.88	88.4	774	1.94	1	1	1.45113e+06	1
Putative eukaryotic LigT protein OS=Arabidopsis thaliana GN=At3g16230 PE=4 SV=1	At3g16230	F4J1H2	AT3G16230	9.06	50	449	5.12	1	1	4.04786e+06	1
40S ribosomal protein S29 OS=Arabidopsis thaliana GN=RPS29A PE=3 SV=2	RPS29A	Q680P8	AT3G43980	10.02	6.4	56	12.5	1	1	1.07693e+07	1
Pyridoxal 5'-phosphate synthase subunit PDX1.1 OS=Arabidopsis thaliana GN=PDX11 PE=1 SV=1	PDX11	O80448	AT2G38230	6	32.8	309	3.88	1	1	7.48238e+06	1
Serine/threonine-protein phosphatase 5 OS=Arabidopsis thaliana GN=PAPP5 PE=1 SV=1	PAPP5	Q84XU2	AT2G42810	6.84	60.2	538	3.35	1	1	9.02489e+06	1
At3g27180 OS=Arabidopsis thaliana GN=At3g27180 PE=2 SV=1	At3g27180	B3DNP3	AT3G27180	9.16	57.8	518	2.12	1	1	4.90874e+06	1
At1g64300/F15H21_13 OS=Arabidopsis thaliana GN=At1g64300 PE=2 SV=1	At1g64300	Q944S4	AT1G64300	8.62	82.6	717	1.39	1	1	1.11392e+07	1
Phosphoinositide phospholipase C 2 OS=Arabidopsis thaliana GN=PLC2 PE=1 SV=1	PLC2	Q39033	AT3G08510	6.54	66.1	581	4.48	1	1	2.35285e+06	1
Diaminopimelate decarboxylase 2, chloroplastic OS=Arabidopsis thaliana GN=LYSA2 PE=1 SV=1	LYSA2	Q94A94	AT5G11880	6.67	54.1	489	2.86	1	1	2.59405e+06	1
Vacuolar protein sorting-associated protein 24 homolog 1 OS=Arabidopsis thaliana GN=VPS24-1 PE=1 SV=1	VPS24-1	Q9FFB3	AT5G22950	5.67	26	229	5.68	1	1	3.0751e+06	1
Putative uncharacterized protein At5g08540 OS=Arabidopsis thaliana GN=At5g08540 PE=1 SV=1	At5g08540	Q93VT6	AT5G08540	5.85	38.6	346	3.47	1	1	1.01851e+07	1
At1g56700 OS=Arabidopsis thaliana GN=F25P12.86 PE=2 SV=1	F25P12	Q9FXC0	AT1G56700	6.39	24	219	5.94	1	1	1.80451e+06	1
Uncharacterized protein OS=Arabidopsis thaliana GN=At4g01400 PE=4 SV=1	At4g01400	F4JI19	AT4G01400	5.35	125.2	1110	1.26	1	1	0	1
Protein DETOXIFICATION 29 OS=Arabidopsis thaliana GN=DTX29 PE=1 SV=1	DTX29	Q38956	AT3G26590	5.92	54.3	500	6.6	1	1	1.59356e+07	1
Vacuolar protein-sorting-associated protein 11 homolog OS=Arabidopsis thaliana GN=VPS11 PE=1 SV=1	VPS11	Q9SJ40	AT2G05170	5.5	105.6	932	1.72	1	1	0	1
Mitochondrial import inner membrane translocase subunit TIM14-1 OS=Arabidopsis thaliana GN=TIM14-1 PE=1 SV=1	TIM14-1	Q8RV04	AT2G35795	10.24	12	112	10.71	1	1	6139115	1
Eukaryotic translation initiation factor 3 subunit E OS=Arabidopsis thaliana GN=TIF3E1 PE=1 SV=1	TIF3E1	Q9C5Z3	AT3G57290	5.86	51.7	441	2.72	1	1	7.74034e+06	1
Probable prefoldin subunit 4 OS=Arabidopsis thaliana GN=AIP3 PE=1 SV=3	AIP3	Q9M4B5	AT1G08780	4.6	14.9	129	9.3	1	1	1.14437e+07	1
Ubiquitin-conjugating enzyme E2 14 OS=Arabidopsis thaliana GN=UBC14 PE=1 SV=1	UBC14	P42747	AT3G55380	5.54	18.7	167	8.38	1	1	1.92357e+06	1
Glycerol-3-phosphate dehydrogenase [NAD(+)] 2, chloroplastic OS=Arabidopsis thaliana GN=GLY1 PE=1 SV=1	GLY1	Q949Q0	AT2G40690	8.5	45.1	420	2.86	1	1	0	1
Monothiol glutaredoxin-S17 OS=Arabidopsis thaliana GN=GRXS17 PE=1 SV=1	GRXS17	Q9ZPH2	AT4G04950	5.08	53.1	488	3.28	1	1	3905456	1
Ribosomal protein L7Ae/L30e/S12e/Gadd45 family protein OS=Arabidopsis thaliana GN=At5g20160 PE=4 SV=1	At5g20160	F4K455	AT5G20160	8.15	17.6	160	13.75	1	1	8.77312e+06	1
Photosystem I P700 chlorophyll a apoprotein A1 OS=Arabidopsis thaliana GN=psaA PE=2 SV=1	psaA	P56766	ATCG00350	7.11	83.2	750	1.07	1	1	8.27777e+06	1
Glycerol-3-phosphate dehydrogenase [NAD(+)] GPDHC1, cytosolic OS=Arabidopsis thaliana GN=GPDHC1 PE=2 SV=1	GPDHC1	O22216	AT2G41540	7.25	51.5	462	2.38	1	1	7.847e+06	1
At2g39630/F12L6.29 OS=Arabidopsis thaliana GN=At2g39630 PE=2 SV=1	At2g39630	Q9SLN0	AT2G39630	8.75	38.3	336	4.76	1	1	602703	1
At2g35260/T4C15.7 OS=Arabidopsis thaliana GN=At2g35260 PE=2 SV=1	At2g35260	O82167	AT2G35260	8.35	41.7	382	3.4	1	1	2.9499e+06	1
ABC transporter B family member 2 OS=Arabidopsis thaliana GN=ABCB2 PE=1 SV=3	ABCB2	Q8LPK2	AT4G25960	8.95	139.8	1273	1.57	1	1	3504446	1
Eukaryotic translation initiation factor 2 subunit 1 OS=Arabidopsis thaliana GN=At2g40290 PE=2 SV=2	At2g40290	Q9SIZ2	AT2G40290	5.16	38.7	344	3.49	1	1	2.98227e+06	1
Protein IQ-domain 29 OS=Arabidopsis thaliana GN=IQD29 PE=1 SV=1	IQD29	F4IRA9	AT2G02790	9.6	69.7	636	1.57	1	1	4.56563e+06	1
Probable NADH dehydrogenase [ubiquinone] 1 alpha subcomplex subunit 5, mitochondrial OS=Arabidopsis thaliana GN=At5g52840 PE=1 SV=1	At5g52840	Q9FLX7	AT5G52840	4.77	19.2	169	5.33	1	1	4.28483e+06	1
Protein mago nashi homolog OS=Arabidopsis thaliana GN=At1g02140 PE=1 SV=1	At1g02140	O23676	AT1G02140	5.6	17.4	150	6.67	1	1	1.49127e+07	1
Pentatricopeptide repeat-containing protein At3g04760, chloroplastic OS=Arabidopsis thaliana GN=At3g04760 PE=2 SV=1	At3g04760	Q9SR00	AT3G04760	6.07	67.7	602	2.66	1	1	1.46667e+06	1
ARM repeat superfamily protein OS=Arabidopsis thaliana GN=T9L3_90 PE=2 SV=1	T9L3_90	Q9LEQ9	AT5G14790	5.97	38	346	4.91	1	1	3.96777e+06	1
AT3g56060/F18O21_20 OS=Arabidopsis thaliana GN=At3g56060 PE=2 SV=1	At3g56060	Q93ZK1	AT3G56060	6.73	63.3	577	1.39	1	1	0	1
UPF0051 protein ABCI8, chloroplastic OS=Arabidopsis thaliana GN=ABCI8 PE=2 SV=1	ABCI8	Q9ZS97	AT4G04770	6.86	61.8	557	3.59	1	1	8.43268e+06	1
CLP protease regulatory subunit CLPX3, mitochondrial OS=Arabidopsis thaliana GN=CLPX3 PE=2 SV=1	CLPX3	Q66GN9	AT1G33360	8.66	71.5	656	2.29	1	1	562621	1
H/ACA ribonucleoprotein complex subunit 2-like protein OS=Arabidopsis thaliana GN=At5g08180 PE=1 SV=1	At5g08180	Q9LEY9	AT5G08180	9.39	16.9	156	6.41	1	1	1.14807e+07	1
At2g45060/T14P1.13 OS=Arabidopsis thaliana GN=At2g45060 PE=1 SV=1	At2g45060	Q94AZ5	AT2G45060	9.39	30.3	272	5.15	1	1	1.69327e+07	1
Plastidial pyruvate kinase 2 OS=Arabidopsis thaliana GN=PKP2 PE=1 SV=1	PKP2	Q9FLW9	AT5G52920	7.03	63.5	579	1.73	1	1	6.02175e+06	1
Cysteine proteinase inhibitor 1 OS=Arabidopsis thaliana GN=CYS1 PE=1 SV=2	CYS1	Q945Q1	AT5G12140	5.22	11.2	101	15.84	1	1	7.12164e+06	1
Protein TSS OS=Arabidopsis thaliana GN=TSS PE=1 SV=1	TSS	F4JKH6	AT4G28080	6.16	199	1819	0.49	1	1	1.07643e+06	1
UPF0603 protein At1g54780, chloroplastic OS=Arabidopsis thaliana GN=At1g54780 PE=1 SV=1	At1g54780	Q9ZVL6	AT1G54780	8.84	31.1	285	5.96	1	1	884731	1
Protein transport protein SEC13 homolog B OS=Arabidopsis thaliana GN=SEC13B PE=1 SV=1	SEC13B	O64740	AT2G30050	5.74	32.6	302	3.64	1	1	2.98279e+06	1
Gamma carbonic anhydrase 3, mitochondrial OS=Arabidopsis thaliana GN=GAMMACA3 PE=1 SV=1	GAMMACA3	Q94AU7	AT5G66510	7.27	27.8	258	9.3	1	1	0	1
Cytochrome P450 71B6 OS=Arabidopsis thaliana GN=CYP71B6 PE=2 SV=1	CYP71B6	O65787	AT2G24180	7.85	57	503	3.18	1	1	0	1
Signal peptide peptidase OS=Arabidopsis thaliana GN=SPP PE=2 SV=1	SPP	O81062	AT2G03120	8.22	38.3	344	2.91	1	1	0	1
Polyadenylate-binding protein 1 OS=Arabidopsis thaliana GN=PABN1 PE=1 SV=1	PABN1	Q93VI4	AT5G51120	4.88	25.7	227	7.49	1	1	5.2016e+06	1
Glutamate-1-semialdehyde 2,1-aminomutase 1, chloroplastic OS=Arabidopsis thaliana GN=GSA1 PE=2 SV=1	GSA1	P42799	AT5G63570	6.87	50.3	474	1.9	1	1	1.66626e+06	1
Cytosolic sulfotransferase 12 OS=Arabidopsis thaliana GN=SOT12 PE=1 SV=2	SOT12	P52839	AT2G03760	5.48	37.1	326	2.45	1	1	583128	1
30S ribosomal protein S14, chloroplastic OS=Arabidopsis thaliana GN=rps14 PE=2 SV=2	rps14	P56804	AtCg00330	11.22	11.8	100	13	1	1	7.86947e+06	1
Probable fructose-bisphosphate aldolase 3, chloroplastic OS=Arabidopsis thaliana GN=FBA3 PE=1 SV=1	FBA3	Q9ZU52	AT2G01140	8.09	42.3	391	7.16	1	1	8349947	1
Importin subunit alpha-1 OS=Arabidopsis thaliana GN=IMPA1 PE=1 SV=2	IMPA1	Q96321	AT3G06720	5.27	58.6	532	4.32	1	1	5.36808e+06	1
L-ascorbate peroxidase 3, peroxisomal OS=Arabidopsis thaliana GN=APX3 PE=1 SV=1	APX3	Q42564	AT4G35000	6.95	31.6	287	3.83	1	1	0	1
Isoform 3 of Serine/arginine-rich splicing factor SR45 OS=Arabidopsis thaliana GN=SR45	SR45	Q9SEE9-3	#N/A	12.37	46.6	425	2.35	1	1	1.27002e+06	1
AT5g01210/F7J8_190 OS=Arabidopsis thaliana GN=F7J8_190 PE=2 SV=1	F7J8_190	Q9LFB5	AT5G01210	7.17	52.3	475	2.32	1	1	0	1
Protein argonaute 2 OS=Arabidopsis thaliana GN=AGO2 PE=1 SV=1	AGO2	Q9SHF3	AT1G31280	9.47	113.4	1014	1.18	1	1	0	1
Threonine synthase 1, chloroplastic OS=Arabidopsis thaliana GN=TS1 PE=1 SV=1	TS1	Q9S7B5	AT4G29840	7.42	57.7	526	2.09	1	1	3.34013e+06	1
AT4g17010/dl4535w OS=Arabidopsis thaliana GN=At4g17010 PE=2 SV=1	At4g17010	Q94AX0	AT4G17010	8.81	18.7	160	8.75	1	1	2.61812e+06	1
At3g13845 OS=Arabidopsis thaliana GN=At3g13845 PE=2 SV=1	At3g13845	Q8GW60	AT3G13845	10.48	6.7	70	30	1	1	2.18458e+06	1
Uncharacterized protein OS=Arabidopsis thaliana GN=At4g16180 PE=4 SV=1	At4g16180	F4JLQ2	AT4G16180	6.61	92.3	820	1.34	1	1	0	1
Calcium-dependent protein kinase 15 OS=Arabidopsis thaliana GN=CPK15 PE=3 SV=1	CPK15	F4JKC7	AT4G21940	6.29	63.3	561	2.14	1	1	5.47637e+06	1
