# Supplementary material for: Methyl-CpG-binding domain 9 (MBD9) is required for H2A.Z incorporation into chromatin at a subset of H2A.Z-enriched regions in the Arabidopsis genome
Source: PLoS Genet. 2019 Aug 5;15(8):e1008326. doi: 10.1371/journal.pgen.1008326 (PMC6695207; doi:10.1371/journal.pgen.1008326)
Supplement: S2 Table — (XLSX) [file pgen.1008326.s016.xlsx]

## Sheet: Overview
S2 Table. DESeq comparison of H2A.Z ChIP-seq read counts in WT and mbd9 mutants at reproducible H2A.Z-enriched sites in WT.
The legend below describes DEseq results found in each tab of this spreadsheet.
Tab	Description
All H2A.Z sites	H2A.Z ChIP-seq read count data and statistical analysis for each genotype and replicate at all reproducible H2A.Z-enriched sites.
MBD9-Dependent sites	H2A.Z ChIP-seq read count data and statistical analysis for each genotype and replicate at MBD9-dependent H2A.Z sites (LFC at least 0.6 and p.adjusted less than 0.05)
MBD9-Independent sites	H2A.Z ChIP-seq read count data and statistical analysis for each genotype and replicate at MBD9-dependent H2A.Z sites (LFC less than 0.25)

## Sheet: All H2A.Z sites
peak chr:peak start coordinate:peak end coordinate:nearest gene	baseMean	log2FoldChange	lfcSE	stat	pvalue	padj	mbd-1	mbd-2	mbd-3	WT-1	WT-2	WT-3
3:10838651:10840163:AT3G28840	4066.72	1.26946	0.909631	1.39557	0.162843	0.268695	7870.13	5471.34	5532.83	2676.72	2738.06	260.583
1:11188178:11188761:AT1G31290	1494.42	0.587841	0.972196	0.604653	0.54541	0.627809	3042.5	1545.68	1212.48	1378.39	1321.58	134.173
4:9657372:9657931:AT4G17220	138.094	0.572736	0.322299	1.77703	0.0755628	0.164569	210.157	164.713	167.239	89.2772	58.8736	113.104
1:23770075:23770623:AT1G64060	170.938	0.567937	0.289377	1.96262	0.0496902	0.126986	277.025	189.778	209.049	122.906	109.839	92.0358
4:12130558:12131435:AT4G23160	159.51	0.495648	0.262057	1.89137	0.0585747	0.14048	201.798	195.746	222.985	107.293	102.809	103.124
4:15016092:15016557:AT4G30830	195.002	0.491032	0.289978	1.69334	0.09039	0.183623	257.92	257.812	226.47	138.119	110.718	133.064
2:19649591:19650264:AT2G48030	240.671	0.475137	0.58763	0.808565	0.418766	0.51524	521.81	192.165	205.565	207.379	156.41	109.778
1:256865:257498:AT1G01695	176.658	0.452503	0.298114	1.51789	0.129043	0.230952	300.906	170.681	207.307	133.315	114.232	104.233
5:17590773:17591489:AT5G43780	137.145	0.449106	0.336124	1.33613	0.181506	0.288337	257.92	118.164	151.56	105.291	103.688	65.423
5:4097842:4098580:AT5G12960	147.163	0.414593	0.284931	1.45507	0.14565	0.250607	167.17	165.907	238.664	120.905	81.7201	92.0358
4:11319215:11319882:AT4G21220	162.099	0.41264	0.287661	1.43447	0.151439	0.257111	259.114	169.487	181.176	107.693	107.203	115.322
2:10574133:10574706:AT2G24810	139.133	0.409888	0.255577	1.60378	0.108763	0.207112	171.946	156.358	205.565	92.0796	104.567	87.6003
1:18317516:18318432:AT1G49480	567.377	0.405167	0.279652	1.44882	0.147386	0.252668	708.085	742.402	655.02	435.176	327.759	385.885
4:412074:412638:AT4G00955	169.529	0.384032	0.310451	1.23702	0.216081	0.324852	218.515	224.392	179.434	133.716	128.292	85.3826
1:8468353:8468929:AT1G23940	97.2677	0.365325	0.367811	0.993242	0.320592	0.425943	185.081	83.5501	92.3299	78.8682	49.2078	70.9673
2:6712943:6713504:AT2G15400	190.146	0.352777	0.257898	1.36789	0.171346	0.278289	251.949	214.843	240.406	128.912	150.26	118.649
3:4879162:4880013:AT3G14530	213.373	0.344967	0.247476	1.39394	0.163335	0.269129	244.785	254.231	296.153	142.924	159.047	145.261
1:20206954:20207546:AT1G54120	358.962	0.341732	0.623444	0.548135	0.583599	0.660015	722.414	312.716	268.279	271.034	354.12	134.173
5:13770970:13771995:AT5G35600	376.82	0.336338	0.24977	1.34659	0.178112	0.285263	432.254	426.106	555.721	297.457	233.737	252.821
4:15953778:15954795:AT4G33070	333.323	0.33002	0.299831	1.10069	0.271032	0.377856	527.78	348.523	341.446	267.031	254.826	177.418
4:5459888:5460681:AT4G08580	243.38	0.327942	0.350676	0.935171	0.3497	0.453824	416.731	274.522	174.207	170.147	212.648	133.064
3:16782950:16783427:AT3G45710	97.6597	0.318415	0.286043	1.11317	0.265634	0.373064	111.049	119.357	127.171	59.2513	72.0543	76.5117
1:10126462:10126930:AT1G29025	89.3858	0.303811	0.290632	1.04535	0.295862	0.402352	107.466	72.808	163.755	50.0433	69.4181	73.1851
4:13320435:13321876:AT4G26330	406.465	0.302625	0.300111	1.00838	0.313274	0.41867	526.586	498.914	437.26	343.097	321.608	196.269
1:22955704:22956265:AT1G62095	86.0733	0.302062	0.280091	1.07844	0.280836	0.387533	100.302	87.1308	137.624	62.8544	64.1459	55.4432
1:5536069:5536640:AT1G16160	108.607	0.29952	0.296574	1.00994	0.312526	0.417908	109.855	114.583	188.144	89.6776	61.5097	76.5117
5:16695634:16696299:AT5G41750	94.1796	0.293237	0.348083	0.842433	0.399545	0.498489	144.483	85.9373	118.461	65.2564	102.809	35.4837
3:8999031:8999547:AT3G24650	230.451	0.293165	0.266308	1.10085	0.270962	0.377856	273.443	281.683	278.732	166.144	152.017	171.874
1:6978457:6979082:AT1G20130	271.359	0.292822	0.260239	1.1252	0.260503	0.36828	397.626	268.554	327.51	186.161	184.529	208.467
5:19483898:19484627:AT5G48090	380.945	0.281155	0.244996	1.14759	0.251137	0.359055	472.853	439.235	468.618	263.428	309.306	247.277
5:16612528:16613363:AT5G41530	192.555	0.281069	0.257517	1.09146	0.275071	0.381894	241.203	218.424	240.406	139.721	144.109	128.628
2:17903483:17904208:AT2G43050	185.093	0.277712	0.318906	0.870828	0.383848	0.484402	302.1	192.165	165.497	147.327	129.17	118.649
1:23128915:23129749:AT1G62480	426.856	0.276692	0.298148	0.928034	0.35339	0.456843	551.661	562.173	379.772	273.437	322.487	324.897
1:11199236:11199785:AT1G31310	152.111	0.270987	0.259646	1.04368	0.296634	0.403115	162.394	163.52	240.406	110.496	127.413	89.8181
5:20760721:20761283:AT5G51060	167.439	0.262338	0.268885	0.975655	0.329236	0.434043	192.246	198.133	214.275	124.508	109.839	125.302
1:26555674:26557079:AT1G70460	662.9	0.255141	0.291054	0.876612	0.380697	0.481532	942.123	774.629	614.952	523.253	474.504	432.457
5:18233851:18235116:AT5G45116	361.473	0.248357	0.28521	0.870787	0.383871	0.484402	482.405	430.88	358.867	261.026	233.737	287.196
5:4142687:4144141:AT5G13060	682.61	0.246127	0.252976	0.972925	0.330591	0.435216	865.702	794.92	766.512	506.038	503.501	472.376
2:17826530:17827436:AT2G42840	373.691	0.241018	0.301185	0.800234	0.423575	0.519614	398.82	523.979	374.546	283.445	241.645	283.869
2:9055366:9056424:AT2G21130	445.865	0.2403	0.274975	0.873894	0.382176	0.483055	545.691	555.011	466.876	345.499	337.425	286.087
5:15278850:15279396:AT5G38240	163.964	0.238083	0.269191	0.88444	0.376459	0.477114	157.618	193.359	245.632	121.305	108.96	125.302
4:11669120:11669787:AT4G22020	441.756	0.234478	0.261124	0.897957	0.369208	0.471091	472.853	503.688	623.662	382.331	282.945	288.305
2:9954423:9955057:AT2G23370	124.135	0.231619	0.365102	0.634395	0.525823	0.610167	217.321	126.519	87.1037	103.289	89.6285	76.5117
5:8082839:8083622:AT5G23950	252.791	0.229162	0.316881	0.723179	0.46957	0.560601	337.922	307.942	235.18	223.794	188.044	136.39
3:15556229:15556804:AT3G43652	130.491	0.228325	0.268881	0.849168	0.395788	0.495368	121.795	130.099	235.18	82.071	104.567	100.907
5:15911472:15912338:AT5G39760	314.286	0.228301	0.252848	0.902918	0.366569	0.468682	378.521	336.588	419.84	257.823	206.497	217.338
1:21183465:21184086:AT1G56540	100.322	0.221902	0.281253	0.788976	0.430126	0.525397	115.825	97.873	155.045	65.2564	98.4156	58.7698
2:2862940:2863401:AT2G06950	101.921	0.221748	0.291315	0.761197	0.44654	0.540532	101.496	121.744	144.592	82.4713	71.1756	67.6408
5:8023557:8024669:AT5G23800	384.129	0.219235	0.256573	0.854475	0.392842	0.493084	550.467	386.718	428.55	271.034	294.368	279.434
5:25940495:25941606:AT5G64910	610.828	0.218831	0.298204	0.73383	0.463053	0.555174	677.039	827.146	606.242	512.043	406.843	411.389
3:7795025:7795991:AT3G22121	242.39	0.21544	0.261285	0.82454	0.409633	0.507195	314.041	251.844	303.121	198.171	184.529	147.479
3:10767168:10767839:AT3G28705	214.973	0.208829	0.27007	0.77324	0.43938	0.533793	241.203	268.554	242.148	148.929	166.076	159.677
5:14621964:14623105:AT5G37010	579.895	0.2074	0.24841	0.834909	0.403769	0.502143	735.548	637.368	679.409	448.388	456.929	372.579
1:23368257:23368714:AT1G63030	216.84	0.204206	0.327856	0.622853	0.533381	0.616903	395.238	171.875	198.596	136.118	198.589	149.697
2:273845:274838:AT2G01610	340.337	0.203447	0.325545	0.624942	0.532009	0.615836	438.224	445.203	275.248	289.45	254.826	202.922
3:9192207:9193382:AT3G25240	245.526	0.203102	0.268768	0.755678	0.449842	0.543688	201.798	242.295	475.586	176.553	193.316	172.983
5:18235593:18236500:AT5G45116	264.773	0.200887	0.264022	0.76087	0.446735	0.540606	292.548	324.652	311.831	201.374	195.952	186.289
5:4415097:4415558:AT5G13680	98.1664	0.198929	0.378386	0.525729	0.599077	0.672338	180.305	75.1951	90.5878	70.8613	48.3291	96.4712
2:3780188:3780880:AT2G09970	172.112	0.197927	0.286753	0.690236	0.490046	0.57999	248.367	179.036	175.949	132.114	129.17	118.649
5:6246972:6247824:AT5G18730	267.381	0.196104	0.250479	0.782914	0.433677	0.52869	304.488	305.555	336.22	200.573	192.438	197.378
5:50184:50797:AT5G01140	105.577	0.193243	0.278824	0.693065	0.488269	0.578315	106.272	99.0666	184.66	74.8648	71.1756	87.6003
1:3062471:3063361:AT1G09486	300.415	0.192994	0.314529	0.613595	0.539483	0.622267	501.51	287.651	252.601	213.785	219.678	232.862
1:26114490:26115265:AT1G69470	126.466	0.192668	0.292987	0.657599	0.510796	0.597159	165.976	113.389	179.434	106.492	70.2968	99.7978
3:20017185:20017659:AT3G54050	88.9168	0.190689	0.337196	0.565513	0.571725	0.649721	119.407	109.809	74.9092	72.0623	65.0246	58.7698
3:4872217:4872883:AT3G14517	123.655	0.189243	0.261266	0.724332	0.468862	0.560216	140.901	125.325	179.434	89.6776	87.8711	96.4712
4:10315705:10316149:AT4G18780	115.993	0.188122	0.274314	0.68579	0.492845	0.582461	133.736	102.647	191.628	95.6828	84.3562	75.4028
2:14296849:14297987:AT2G33793	416.801	0.187504	0.303651	0.617497	0.536907	0.620166	619.723	463.106	346.673	304.263	346.212	278.325
1:7109511:7110579:AT1G20530	345.093	0.186553	0.240103	0.776974	0.437174	0.531939	438.224	358.072	426.808	248.615	289.096	231.753
4:9906889:9907606:AT4G17810	106.03	0.186061	0.31541	0.589903	0.555256	0.635416	139.706	119.357	111.493	89.2772	89.6285	55.4432
1:8520312:8521364:AT1G24090	617.054	0.184527	0.256805	0.718549	0.472419	0.56362	768.983	706.595	674.182	478.414	466.595	424.695
3:6537779:6538463:AT3G18950	123.749	0.183452	0.348353	0.526626	0.598454	0.671852	207.769	118.164	102.782	99.6862	111.596	64.3142
5:2469952:2470672:AT5G07760	137.257	0.181213	0.275008	0.658938	0.509935	0.596351	194.634	131.293	158.529	94.4817	104.567	107.56
2:19145788:19146698:AT2G46630	617.297	0.181125	0.282431	0.641306	0.521324	0.607047	815.551	720.918	587.079	486.421	430.568	451.308
2:56533:57279:AT2G01037	120.701	0.180076	0.304037	0.592284	0.55366	0.634106	186.275	112.196	125.429	85.6741	110.718	74.2939
2:19324604:19325617:AT2G47030	191.434	0.179327	0.361091	0.496626	0.619453	0.690144	288.965	229.166	125.429	162.541	118.626	140.826
4:11272275:11273077:AT4G21130	154.233	0.178603	0.260582	0.685399	0.493092	0.582604	197.022	151.584	202.081	118.503	127.413	97.5801
1:19345695:19349477:AT1G52030	2532.34	0.17848	0.337145	0.529386	0.596538	0.67044	3097.42	2603.18	3292.52	2196.3	2673.92	816.125
2:19568449:19569665:AT2G47770	673.033	0.178016	0.277919	0.640533	0.521826	0.60723	807.193	815.21	700.314	566.09	516.682	411.389
1:20541589:20543053:AT1G55050	723.605	0.177465	0.251944	0.704384	0.481194	0.571935	839.433	827.146	865.811	522.052	476.261	609.876
3:3951230:3952338:AT3G12440	577.249	0.176115	0.306103	0.575347	0.565056	0.64391	811.969	657.659	506.943	502.034	429.689	348.184
3:17518053:17518738:AT3G47530	144.262	0.175816	0.264468	0.664789	0.506185	0.593246	137.318	152.777	233.438	111.296	114.232	95.3624
5:24662066:24663169:AT5G61340	629.684	0.172682	0.252937	0.682708	0.494791	0.584172	815.551	674.369	709.024	459.598	432.326	511.187
5:15176083:15178058:AT5G38035	652.477	0.172464	0.259965	0.663413	0.507066	0.593883	727.19	811.63	710.766	464.001	500.865	494.554
3:3107279:3108263:AT3G10080	339.836	0.170787	0.247688	0.689526	0.490492	0.580265	452.553	328.233	423.324	264.629	239.009	252.821
2:17636654:17637793:AT2G42340	795.305	0.17058	0.274686	0.621	0.5346	0.617921	902.719	1012.15	806.58	614.932	585.221	573.283
4:1032606:1033386:AT4G02330	266.023	0.169453	0.279176	0.606977	0.543866	0.626354	322.399	298.393	308.347	233.802	168.712	185.18
5:21020324:21020881:AT5G51750	183.543	0.169383	0.310804	0.544983	0.585765	0.661753	235.232	231.553	153.302	126.509	146.745	138.608
3:19016963:19017504:AT3G51190	95.9637	0.168137	0.272211	0.61767	0.536793	0.620135	106.272	91.9051	149.818	71.2616	79.084	64.3142
5:5542430:5544562:AT5G16850	688.969	0.166187	0.24249	0.685337	0.493131	0.582604	877.643	723.305	813.548	541.268	511.41	485.683
3:11008879:11009710:AT3G29020	199.891	0.16518	0.277347	0.59557	0.551463	0.632309	291.354	192.165	214.275	140.922	144.109	163.003
1:8348840:8350201:AT1G23540	695.843	0.163004	0.269731	0.604322	0.54563	0.627809	693.756	885.631	825.743	568.091	473.625	507.86
2:15313150:15314320:AT2G36490	327.979	0.162032	0.247369	0.655024	0.512452	0.598995	361.804	378.363	404.161	227.397	245.16	263.91
2:2215961:2216588:AT2G05810	156.872	0.161412	0.295977	0.545352	0.585511	0.661753	137.318	206.488	202.081	128.111	119.505	102.016
3:9003435:9004321:AT3G24660	331.067	0.161115	0.280903	0.573559	0.566266	0.645184	425.09	391.492	313.573	241.809	257.462	243.95
4:13921551:13922547:AT4G27980	592.347	0.159324	0.283052	0.562879	0.573517	0.651337	600.618	774.629	651.536	425.168	383.997	515.622
5:17264953:17265575:AT5G43040	116.378	0.157121	0.274529	0.572331	0.567098	0.645862	130.154	102.647	189.886	81.6706	76.4478	103.124
4:5792043:5792886:AT4G09030	605.438	0.156444	0.270478	0.578397	0.562996	0.642602	657.934	743.596	684.635	514.845	427.932	408.062
1:3965465:3966378:AT1G11740	266.802	0.155226	0.295861	0.524657	0.599822	0.673014	408.373	266.167	242.148	202.175	209.133	188.507
1:954794:955567:AT1G03790	310.858	0.152774	0.276488	0.552551	0.580571	0.657756	398.82	356.878	308.347	237.005	226.707	233.97
5:5085727:5086663:AT5G15640	221.088	0.152215	0.304821	0.49936	0.617526	0.688542	290.16	263.78	193.37	150.53	155.532	191.834
1:18481547:18482413:AT1G49920	204.849	0.150294	0.273301	0.549922	0.582373	0.659138	195.828	260.199	250.859	140.121	158.168	164.112
2:9596460:9597847:AT2G22600	699.017	0.149981	0.234496	0.63959	0.522439	0.607684	833.462	766.274	830.969	497.63	550.073	530.037
2:5875813:5876407:AT2G13990	113.511	0.149682	0.269819	0.554749	0.579067	0.656474	125.378	91.9051	200.338	82.8717	88.7498	84.2737
2:11321539:11322763:AT2G26610	270.645	0.144288	0.245932	0.586698	0.557406	0.636945	278.219	304.361	365.835	188.963	199.467	222.882
3:2254998:2255879:AT3G07120	290.681	0.143094	0.240102	0.595974	0.551193	0.632103	330.758	303.168	390.224	231.4	223.192	199.596
1:20952375:20953158:AT1G56020	224.879	0.141711	0.341883	0.414503	0.678506	0.739263	320.011	268.554	162.013	197.771	154.653	150.806
2:18775121:18775787:AT2G45550	118.769	0.141399	0.332019	0.425877	0.670198	0.73299	169.558	122.938	116.719	106.492	103.688	56.5521
2:6714052:6714709:AT2G15400	143.939	0.140575	0.264626	0.531222	0.595265	0.669465	145.677	165.907	191.628	104.09	122.141	99.7978
1:17525138:17526064:AT1G47655	474.058	0.140369	0.243738	0.575903	0.564681	0.643814	525.392	537.108	581.853	349.502	340.94	379.232
5:19793924:19794472:AT5G48820	332.706	0.140368	0.278064	0.504804	0.613696	0.685575	414.343	391.492	325.768	259.825	259.22	231.753
4:12846604:12847553:AT4G24980	195.193	0.140001	0.289566	0.483488	0.628749	0.698305	243.591	226.779	195.112	155.735	131.807	150.806
5:23424812:23425804:AT5G57810	290.112	0.139091	0.250643	0.554939	0.578937	0.656433	279.413	322.265	423.324	233.402	208.254	210.684
5:7483060:7483753:AT5G22545	171.665	0.137978	0.251577	0.548452	0.583382	0.659984	188.663	185.004	228.212	128.511	131.807	127.519
4:1306704:1307573:AT4G02940	316.445	0.137961	0.30786	0.448128	0.654061	0.719477	476.435	335.394	257.827	239.807	241.645	233.97
5:9476681:9477156:AT5G26920	91.4548	0.137673	0.329649	0.417635	0.676214	0.73785	131.348	84.7437	104.524	78.8682	85.2349	42.1369
1:28392788:28393775:AT1G75610	445.11	0.135372	0.259801	0.521059	0.602326	0.675446	582.707	476.236	470.36	334.69	378.724	297.176
3:23420446:23422246:AT3G63430	451.601	0.131707	0.263153	0.500495	0.616726	0.688086	582.707	465.494	515.654	391.539	340.061	286.087
5:20958269:20959303:AT5G51590	276.048	0.131637	0.263464	0.499639	0.617329	0.688432	281.801	341.362	322.284	196.57	235.494	196.269
3:20345142:20346257:AT3G54920	592.095	0.131182	0.245433	0.534492	0.593001	0.667541	659.128	669.595	717.734	469.206	424.417	443.546
1:18829456:18830155:AT1G50810	120.086	0.130458	0.270189	0.48284	0.629209	0.698471	155.229	114.583	149.818	83.6724	89.6285	99.7978
3:23207849:23208512:AT3G62725	125.572	0.129506	0.313479	0.413125	0.679515	0.739846	187.469	115.777	132.398	108.094	108.081	67.6408
5:3232500:3233515:AT5G10280	340.889	0.129088	0.268176	0.481354	0.630265	0.699422	395.238	371.201	412.871	254.22	206.497	308.264
4:6593106:6593695:AT4G10695	117.293	0.125732	0.318856	0.394321	0.693344	0.751532	130.154	156.358	104.524	85.6741	99.2943	82.056
4:10809880:10810796:AT4G19950	571.549	0.124518	0.241894	0.514761	0.60672	0.679485	622.112	630.207	731.671	455.194	397.177	440.219
5:17810464:17811366:AT5G44220	279.306	0.120346	0.250387	0.480639	0.630773	0.699805	317.623	312.716	330.994	211.783	229.343	195.16
1:26182499:26183382:AT1G69600	321.337	0.119593	0.283988	0.42112	0.673667	0.735984	380.909	386.718	317.057	267.431	239.888	220.664
3:8084733:8085306:AT3G22840	165.649	0.119174	0.302578	0.393862	0.693683	0.751783	254.337	127.712	202.081	149.73	125.656	98.689
3:21169035:21170148:AT3G57200	522.338	0.118511	0.30019	0.394786	0.693001	0.751391	632.858	651.691	458.165	441.182	380.482	361.49
5:8902456:8902979:AT5G25580	83.7343	0.117921	0.289959	0.406681	0.684242	0.743613	81.1969	74.0015	148.076	57.2495	63.2672	70.9673
2:2426309:2427147:AT2G06200	351.704	0.11767	0.264162	0.445446	0.655997	0.720706	377.327	428.493	388.482	257.022	263.613	280.543
3:3313999:3315088:AT3G10600	360.993	0.117642	0.316319	0.371911	0.709959	0.764948	491.958	412.976	304.863	325.482	281.187	210.684
1:1623033:1623626:AT1G05490	177.737	0.11723	0.260074	0.450759	0.652163	0.717726	219.709	185.004	209.049	137.719	137.958	128.628
1:12383631:12384381:AT1G34044	161.133	0.116501	0.294444	0.395666	0.692351	0.750803	164.782	201.714	179.434	116.501	105.445	144.152
3:4559667:4560864:AT3G13850	716.168	0.116218	0.24259	0.479072	0.631888	0.70045	891.972	756.725	810.064	525.254	535.135	572.174
1:7192101:7193112:AT1G20720	334.55	0.116033	0.291872	0.397547	0.690964	0.74953	437.03	386.718	299.637	267.832	268.885	225.1
3:15171018:15171774:AT3G43170	222.786	0.115951	0.264265	0.438768	0.66083	0.724545	213.739	230.36	343.188	152.132	145.866	209.575
1:28821481:28822155:AT1G76790	361.583	0.115495	0.289538	0.398893	0.689972	0.748799	341.505	442.816	454.681	253.419	213.527	353.728
1:7735007:7735493:AT1G21980	155.634	0.114329	0.286365	0.399241	0.689715	0.748636	202.992	167.1	158.529	109.295	110.718	135.282
3:21474617:21475491:AT3G58000	287.745	0.112021	0.251598	0.445239	0.656147	0.720758	352.251	310.329	322.284	208.981	238.131	211.793
1:7101851:7102913:AT1G20500	268.752	0.111083	0.318744	0.348502	0.727463	0.780231	417.925	259.005	233.438	232.601	226.707	153.023
5:5305144:5305699:AT5G16235	227.056	0.110945	0.276376	0.401428	0.688105	0.747004	327.176	216.037	235.18	177.353	180.136	160.785
2:15310937:15311486:AT2G36485	105.934	0.110107	0.321392	0.342594	0.731904	0.78284	91.9436	148.003	114.977	78.8682	78.2052	84.2737
5:4692905:4693693:AT5G14550	172.049	0.109599	0.242998	0.451028	0.651969	0.717625	198.216	152.777	261.311	128.111	141.472	124.193
1:29813173:29813976:AT1G79260	167.302	0.109591	0.360626	0.303892	0.76121	0.80683	273.443	169.487	113.235	139.321	101.93	137.499
5:17130430:17131324:AT5G42720	220.586	0.109555	0.329561	0.332428	0.739566	0.788878	343.893	217.23	182.918	196.97	179.257	125.302
1:29995397:29995958:AT1G79710	171.335	0.106267	0.259079	0.410171	0.68168	0.741516	175.529	187.391	233.438	137.719	138.836	114.213
4:16076058:16077833:AT4G33390	638.793	0.10515	0.238442	0.440988	0.659222	0.723346	722.414	698.24	771.739	468.005	467.474	525.602
4:7164810:7165844:AT4G11930	326.478	0.104059	0.298783	0.348277	0.727632	0.780287	382.103	410.589	292.668	269.833	255.705	219.555
5:14110052:14110787:AT5G35960	165.939	0.10395	0.256626	0.405066	0.685429	0.744673	207.769	163.52	202.081	121.705	126.534	131.955
1:27985583:27986066:AT1G74457	120.365	0.102369	0.268108	0.381821	0.702594	0.758289	151.647	118.164	146.334	88.8769	101.052	86.4915
4:17605978:17606857:AT4G37450	296.976	0.0996115	0.294889	0.337794	0.735519	0.785632	423.896	286.458	303.121	274.237	218.799	181.854
5:21869753:21871032:AT5G53870	825.012	0.0990182	0.257693	0.384249	0.700794	0.756927	934.959	914.277	968.593	713.817	549.194	613.202
2:18479339:18480299:AT2G44810	222.944	0.0986049	0.370198	0.266357	0.789964	0.830802	409.567	167.1	182.918	220.19	169.591	116.431
2:14861487:14862268:AT2G35290	149.722	0.0983442	0.275108	0.357475	0.720736	0.774544	205.38	145.616	160.271	107.293	122.141	115.322
4:17583912:17584846:AT4G37400	458.743	0.0982848	0.312518	0.314493	0.753147	0.800332	544.497	587.238	379.772	392.74	320.729	331.551
4:15933455:15934500:AT4G33020	381.295	0.0976824	0.284721	0.343081	0.731537	0.782567	601.812	321.071	383.256	287.849	289.974	297.176
5:22559823:22560617:AT5G55730	481.7	0.097116	0.313962	0.309323	0.757075	0.803294	671.069	555.011	364.093	381.13	372.573	350.401
5:15522516:15523112:AT5G38750	125.365	0.0967534	0.314288	0.307849	0.758197	0.804242	91.9436	130.099	228.212	84.8734	134.443	72.0762
5:2474689:2475907:AT5G07770	283.169	0.0966179	0.29916	0.322964	0.746722	0.794512	400.014	303.168	243.89	228.598	214.405	205.14
1:25401970:25402615:AT1G67750	112.567	0.0962053	0.291497	0.330039	0.741371	0.790082	157.618	84.7437	156.787	88.8769	103.688	66.5319
3:23299570:23300255:AT3G63052	158.281	0.0959799	0.276183	0.347523	0.728199	0.780538	217.321	148.003	179.434	120.905	144.109	99.7978
3:2891993:2893662:AT3G09400	311.78	0.095931	0.244986	0.391577	0.695371	0.752856	398.82	301.974	374.546	245.012	252.19	218.446
4:5798498:5800395:AT4G09060	1142.48	0.095362	0.250825	0.380193	0.703802	0.759476	1443.63	1191.19	1254.29	829.518	804.02	986.89
1:18837378:18838148:AT1G50830	144.1	0.0951633	0.276858	0.343725	0.731053	0.782342	187.469	144.422	162.013	116.1	121.262	93.1446
1:18249593:18251266:AT1G49330	655.856	0.0948306	0.247783	0.382716	0.70193	0.757921	754.654	729.273	747.35	526.856	534.256	444.655
1:24465560:24466332:AT1G65780	166.314	0.0928573	0.246845	0.376176	0.706786	0.761878	195.828	152.777	235.18	128.511	136.2	117.54
2:16796440:16797829:AT2G40220	704.538	0.0922296	0.285624	0.322905	0.746767	0.794512	854.956	822.372	679.409	622.939	543.922	444.655
3:4767002:4769286:AT3G14300	596.961	0.0918879	0.280702	0.32735	0.743403	0.791771	840.627	590.819	590.563	475.611	550.073	352.619
3:17629682:17630400:AT3G47790	121.891	0.0911882	0.266447	0.342238	0.732172	0.782906	112.243	121.744	196.854	83.6724	99.2943	98.689
1:25775775:25776290:AT1G68650	138.667	0.0907007	0.265487	0.341639	0.732623	0.783252	139.706	157.552	177.692	94.8821	115.99	109.778
1:27201959:27203029:AT1G72260	276.339	0.0905262	0.259333	0.349074	0.727034	0.780002	294.936	317.49	325.768	190.164	203.861	242.841
1:2262818:2263765:AT1G07370	339.831	0.0904545	0.319954	0.282711	0.777399	0.820248	434.642	421.331	257.827	279.442	253.069	246.168
5:15885865:15886421:AT5G39680	142.005	0.0903331	0.256631	0.351996	0.724841	0.77848	144.483	149.197	200.338	107.293	111.596	107.56
1:11919392:11919831:AT1G32890	116.961	0.09011	0.32187	0.279958	0.77951	0.821772	193.44	94.2923	111.493	92.8803	90.5072	85.3826
1:1826703:1827356:AT1G06030	145.13	0.0899357	0.260392	0.345385	0.729805	0.781654	142.095	159.939	200.338	108.494	120.383	105.342
2:19511896:19512654:AT2G47560	202.461	0.0898574	0.294019	0.305618	0.759896	0.80568	306.877	177.842	207.307	156.936	188.044	123.084
5:20111025:20111793:AT5G49560	119.246	0.0886361	0.334857	0.264698	0.791242	0.831773	193.44	79.9694	144.592	85.2738	130.928	62.0964
1:8143779:8144581:AT1G23000	234.367	0.0877846	0.268711	0.326688	0.743904	0.792065	279.413	256.618	259.569	194.969	192.438	150.806
4:6459704:6460371:AT4G10440	231.809	0.0865977	0.289221	0.299417	0.764622	0.809471	229.262	298.393	245.632	172.95	163.44	196.269
5:7933390:7934674:AT5G23530	312.013	0.0854845	0.282164	0.30296	0.76192	0.807332	451.359	306.748	292.668	235.003	264.492	221.773
1:22899353:22899822:AT1G61950	156.456	0.0853523	0.275789	0.309484	0.756954	0.803286	201.798	164.713	162.013	114.899	132.685	114.213
3:8806106:8807668:AT3G24300	536.935	0.0850275	0.256924	0.330944	0.740686	0.789714	702.114	560.979	548.753	392.339	454.293	395.865
5:8616028:8616973:AT5G25010	539.215	0.0843889	0.255807	0.329893	0.741481	0.790082	521.81	651.691	653.278	426.769	411.237	402.518
1:12295093:12295641:AT1G33860	165.424	0.0837684	0.265346	0.315696	0.752234	0.799482	199.41	168.294	200.338	137.719	133.564	108.669
3:1086672:1087232:AT3G04140	109.913	0.0837643	0.312393	0.268138	0.788593	0.829484	151.647	116.97	99.2982	89.6776	88.7498	74.2939
1:11056081:11056867:AT1G31010	307.926	0.0836576	0.280904	0.297815	0.765844	0.810034	392.85	336.588	304.863	264.229	227.586	214.011
2:9230068:9231338:AT2G21560	703.593	0.0829516	0.224335	0.369767	0.711556	0.766481	786.894	731.66	898.91	529.658	544.801	548.888
1:5616982:5617459:AT1G16445	153.907	0.0821937	0.285433	0.287961	0.773377	0.817142	163.588	162.326	207.307	139.321	130.049	83.1649
1:10936527:10937942:AT1G30800	811.692	0.0798618	0.239069	0.334054	0.738339	0.787808	817.939	940.536	998.208	606.124	651.125	619.855
1:26929636:26930375:AT1G71460	228.762	0.0796157	0.243923	0.326397	0.744124	0.792179	277.025	223.198	287.442	178.554	181.893	167.439
1:8379029:8379969:AT1G23690	188.311	0.079211	0.276186	0.286803	0.774263	0.81771	151.647	229.166	264.795	133.315	155.532	147.479
5:6249602:6250710:AT5G18740	292.351	0.0790249	0.317268	0.249079	0.8033	0.841307	302.1	407.008	240.406	209.381	250.433	218.446
2:8026938:8028051:AT2G18500	326.816	0.0786554	0.275648	0.285347	0.775378	0.81852	400.014	346.136	362.351	293.053	266.249	191.834
5:3017426:3018291:AT5G09730	335.321	0.0780042	0.288382	0.270489	0.786784	0.827952	495.54	307.942	330.994	265.029	223.192	282.761
2:9309404:9309865:AT2G21840	108.882	0.0772069	0.313138	0.246559	0.80525	0.84252	149.259	113.389	102.782	86.0745	101.93	64.3142
2:15736532:15737396:AT2G37470	256.568	0.0768937	0.273549	0.281097	0.778636	0.821097	370.162	231.553	270.021	174.951	197.71	222.882
2:11939166:11939837:AT2G28050	248.887	0.0753161	0.252861	0.297856	0.765813	0.810034	281.801	260.199	310.089	208.981	183.651	179.636
5:12616856:12618471:AT5G33382	435.949	0.0742402	0.226255	0.328126	0.742816	0.791385	477.629	446.396	576.626	333.088	364.665	312.7
5:8937458:8938138:AT5G25620	258.029	0.0738861	0.354368	0.208501	0.834838	0.866318	372.551	303.168	160.271	218.189	216.163	161.894
3:1625618:1626315:AT3G05602	99.6586	0.0700608	0.289892	0.241679	0.809029	0.845629	102.69	85.9373	167.239	80.4696	94.022	56.5521
2:11583622:11584986:AT2G27120	318.918	0.0699135	0.280041	0.249655	0.802854	0.840966	277.025	403.428	393.709	267.832	232.858	233.97
5:12592423:12592934:AT5G33330	91.3362	0.0671024	0.311793	0.215214	0.8296	0.862436	122.989	88.3244	99.2982	83.272	65.0246	60.9876
1:4084156:4085171:AT1G12080	590.811	0.0668709	0.257649	0.259543	0.795217	0.834954	648.381	671.982	665.472	479.615	410.358	473.485
2:15591057:15591803:AT2G37100	251.218	0.0654298	0.266503	0.245512	0.80606	0.843069	266.278	264.973	330.994	229.398	195.952	153.023
2:13201265:13202858:AT2G31020	409.394	0.0653423	0.273191	0.239182	0.810965	0.847192	550.467	422.525	395.451	330.286	322.487	296.067
3:7451484:7452085:AT3G21230	295.268	0.0635601	0.246206	0.258159	0.796285	0.83595	358.222	294.813	351.899	235.404	222.314	226.208
1:9248796:9249850:AT1G26760	309.547	0.0624564	0.224154	0.278632	0.780528	0.822598	357.028	284.07	432.034	224.194	261.856	236.188
3:20471860:20472627:AT3G55230	287.141	0.0623435	0.259998	0.239784	0.810498	0.846928	354.639	279.296	346.673	255.421	212.648	194.051
5:17519132:17519952:AT5G43610	171.07	0.0615487	0.285601	0.215506	0.829373	0.862413	145.677	207.682	228.212	138.92	152.017	106.451
1:6783976:6785101:AT1G19620	428.74	0.060499	0.304361	0.198774	0.84244	0.872819	509.869	525.172	367.578	374.324	304.913	310.482
2:9538214:9539147:AT2G22470	403.531	0.0603186	0.283749	0.212577	0.831657	0.863681	585.095	386.718	378.03	318.676	354.999	267.236
5:23605379:23605989:AT5G58400	270.349	0.0602692	0.264614	0.227763	0.819831	0.854299	282.995	303.168	329.252	228.598	233.737	165.221
1:2630935:2632108:AT1G08340	439.115	0.0599883	0.237589	0.252488	0.800664	0.839421	471.659	432.073	613.21	379.128	327.759	308.264
5:12618957:12620573:AT5G33382	558.323	0.0595394	0.260932	0.22818	0.819506	0.854168	702.114	600.367	559.206	425.968	432.326	440.219
4:12831024:12831854:AT4G24970	216.663	0.0595022	0.330505	0.180034	0.857126	0.883872	277.025	268.554	155.045	172.149	187.165	145.261
4:12185401:12187013:AT4G23310	499.585	0.0588571	0.250698	0.234773	0.814385	0.849864	573.155	541.882	566.174	405.15	362.029	390.32
3:18228821:18229633:AT3G49170	556.91	0.0583243	0.253325	0.230235	0.817909	0.852928	597.036	643.336	623.662	447.988	434.083	411.389
5:1473202:1473759:AT5G04990	103.933	0.0574422	0.277063	0.207326	0.835756	0.867042	119.407	97.873	142.85	87.2755	86.9923	66.5319
4:5803878:5804339:AT4G09080	223.869	0.0560297	0.282962	0.198011	0.843036	0.873309	187.469	273.328	294.41	144.925	167.834	210.684
1:23727592:23729557:AT1G63930	877.215	0.0558255	0.264323	0.211201	0.83273	0.864668	1160.64	890.406	883.231	735.436	703.847	599.896
4:12641981:12642901:AT4G24460	168.339	0.053798	0.28774	0.186968	0.851686	0.87968	210.157	180.23	172.465	145.326	138.836	106.451
2:17747790:17748675:AT2G42610	213.652	0.0524483	0.293966	0.178416	0.858396	0.884922	230.456	259.005	217.759	176.553	196.831	125.302
1:536226:537123:AT1G02550	460.684	0.0512767	0.346653	0.147919	0.882406	0.904772	760.624	445.203	296.153	377.126	377.846	319.353
5:15929646:15930202:AT5G39785	206.559	0.0502399	0.247607	0.202901	0.839212	0.869987	234.038	208.875	257.827	134.516	173.985	177.418
4:17978438:17980268:AT4G38400	729.974	0.0500612	0.266767	0.187659	0.851144	0.879378	853.762	847.437	705.54	535.663	579.949	591.025
1:25347513:25348467:AT1G67630	413.839	0.04933	0.256902	0.192019	0.847727	0.87662	429.866	461.913	501.717	335.891	279.43	344.857
5:19924312:19925607:AT5G49150	579.674	0.0480591	0.296176	0.162265	0.871097	0.895267	697.338	699.434	491.265	468.806	424.417	455.743
5:1349818:1350725:AT5G04680	212.347	0.0479057	0.250437	0.191289	0.8483	0.876954	261.502	182.617	290.926	179.355	163.44	150.806
4:11141588:11142230:AT4G20810	139.527	0.0477597	0.293087	0.162954	0.870555	0.894966	163.588	153.971	146.334	105.691	91.3859	127.519
2:15031928:15032816:AT2G35760	380.499	0.0472475	0.260025	0.181704	0.855815	0.882908	395.238	438.041	439.003	306.665	269.764	308.264
1:6643827:6645124:AT1G19230	513.88	0.0470084	0.304773	0.154241	0.87742	0.901103	660.322	584.851	435.518	446.786	337.425	405.845
4:17913157:17913628:AT4G38190	101.758	0.046944	0.303108	0.154876	0.876919	0.90072	139.706	96.6794	106.266	85.2738	88.7498	63.2053
5:140365:141378:AT5G01340	374.748	0.0469425	0.262181	0.179046	0.857902	0.884542	441.807	416.557	386.74	298.658	308.427	268.345
1:7846635:7847771:AT1G22220	349.244	0.0464388	0.286201	0.162259	0.871102	0.895267	446.583	375.976	334.478	303.062	296.125	215.12
3:1494983:1495509:AT3G05240	182.905	0.046183	0.318613	0.14495	0.88475	0.906515	192.246	227.972	179.434	144.925	104.567	174.092
1:7723285:7724092:AT1G21950	391.372	0.0459114	0.261956	0.175264	0.860873	0.886437	481.211	418.944	402.419	315.473	302.276	294.958
4:13643765:13644490:AT4G27250	156.633	0.0443247	0.289829	0.152934	0.87845	0.901898	217.321	153.971	149.818	115.7	144.109	108.669
4:18161484:18162225:AT4G38960	179.45	0.0431319	0.252872	0.170568	0.864563	0.889847	225.68	169.487	212.533	128.511	153.774	139.717
4:14225001:14227716:AT4G28811	736.909	0.0430841	0.244111	0.176494	0.859906	0.886089	863.314	774.629	832.711	589.71	541.286	587.698
2:15888307:15889523:AT2G37960	504.884	0.0423808	0.261527	0.162052	0.871265	0.895304	468.076	595.593	630.631	417.962	354.12	402.518
1:10336952:10337611:AT1G29580	233.086	0.0421501	0.283196	0.148837	0.881682	0.904161	207.769	282.877	289.184	181.357	153.774	207.358
4:11993111:11993814:AT4G22840	204.07	0.0419969	0.275954	0.152188	0.879039	0.902239	225.68	226.779	228.212	158.137	135.321	181.854
4:16264514:16265573:AT4G33930	376.63	0.0410888	0.272897	0.150565	0.880319	0.903026	509.869	375.976	365.835	305.865	289.974	283.869
3:5613270:5613731:AT3G16500	79.3828	0.0408581	0.309484	0.13202	0.894969	0.914987	78.8088	91.9051	95.814	56.8492	81.7201	48.7901
4:6827697:6829323:AT4G11200	911.868	0.0399498	0.247067	0.161697	0.871545	0.895461	1065.11	988.279	982.529	715.419	700.332	717.436
1:29810252:29811406:AT1G79245	219.904	0.0395428	0.286477	0.138031	0.890216	0.91085	275.831	230.36	226.47	184.56	204.74	126.411
1:21417178:21418236:AT1G57820	597.285	0.0393098	0.260743	0.150761	0.880165	0.902999	643.605	691.079	646.309	502.435	479.776	413.607
1:2344807:2345524:AT1G07615	191.355	0.0391158	0.269203	0.145302	0.884472	0.906362	224.486	211.262	198.596	141.723	155.532	151.914
1:24850606:24851120:AT1G66610	143.412	0.0388689	0.26951	0.14422	0.885326	0.906897	134.93	162.326	186.402	103.69	110.718	121.975
3:1157005:1158619:AT3G04360	801.781	0.0388223	0.269317	0.144151	0.885381	0.906897	911.077	930.987	797.87	670.18	597.523	603.222
4:15024873:15025442:AT4G30860	188.034	0.0387968	0.259325	0.149607	0.881075	0.90367	237.62	182.617	212.533	145.326	147.623	147.479
1:2971588:2972157:AT1G09200	151.361	0.0362103	0.346948	0.104368	0.916877	0.933184	202.992	180.23	102.782	121.705	142.351	92.0358
4:8128728:8129394:AT4G14104	189.475	0.0351147	0.286921	0.122385	0.902594	0.921177	205.38	225.585	193.37	161.74	148.502	131.955
3:2802069:2802539:AT3G09140	190.103	0.0349157	0.278734	0.125265	0.900314	0.919383	262.696	181.423	188.144	136.918	152.017	158.568
1:12596439:12598006:AT1G34460	449.95	0.0341679	0.254872	0.134059	0.893356	0.913604	503.898	507.269	479.07	351.504	369.058	335.986
2:13319533:13321368:AT2G31240	818.001	0.0338672	0.280505	0.120737	0.903899	0.922242	930.182	984.698	750.834	660.972	624.763	629.835
3:21927599:21928222:AT3G59330	143.24	0.0337906	0.287038	0.117722	0.906288	0.924009	185.081	150.39	137.624	110.095	117.747	108.669
5:2408684:2409146:AT5G07620	116.31	0.0333813	0.274734	0.121504	0.903292	0.921756	142.095	111.002	141.108	89.6776	108.96	75.4028
4:9052152:9053032:AT4G15975	313.043	0.0333293	0.299621	0.111238	0.911428	0.92861	395.238	356.878	268.279	271.034	244.282	216.229
4:13254130:13254710:AT4G26160	82.6808	0.0328686	0.299709	0.109668	0.912672	0.929711	90.7495	89.518	97.5561	64.4558	79.084	51.0078
5:8618535:8619508:AT5G25020	548.501	0.0299559	0.266859	0.112254	0.910622	0.92816	623.306	602.754	594.047	486.821	377.846	413.607
1:7656632:7657751:AT1G21800	409.729	0.0298419	0.251127	0.118832	0.905408	0.923514	415.537	463.106	487.781	297.457	306.67	359.272
3:15271929:15273265:AT3G43315	540.666	0.0289035	0.243816	0.118546	0.905635	0.923611	525.392	605.142	682.893	391.138	408.6	472.376
5:8015797:8016648:AT5G23770	233.961	0.0277553	0.248407	0.111733	0.911035	0.928446	254.337	232.747	308.347	190.965	210.012	149.697
4:14026102:14028121:AT4G28350	849.282	0.0258645	0.272719	0.0948395	0.924442	0.940204	1018.54	939.342	830.969	652.965	582.585	756.246
1:8688393:8689165:AT1G24520	291.68	0.0255381	0.279781	0.0912789	0.927271	0.942128	371.356	298.393	297.895	259.024	244.282	180.745
3:15818558:15820018:AT3G44050	721.318	0.025504	0.271496	0.0939386	0.925158	0.940468	883.613	797.307	682.893	592.513	548.315	552.215
1:25621786:25622263:AT1G68360	151.858	0.0245985	0.370371	0.0664159	0.947047	0.957246	193.44	188.585	102.782	151.331	123.898	78.7294
2:10827068:10827790:AT2G25440	314.035	0.0244917	0.275884	0.0887755	0.92926	0.943604	345.087	355.685	336.22	265.83	208.254	259.474
4:5465838:5466678:AT4G08590	329.221	0.0234189	0.286826	0.0816485	0.934926	0.947717	411.955	355.685	311.831	261.026	218.799	291.631
5:8912625:8914287:AT5G25600	348.641	0.0230006	0.245106	0.0938396	0.925237	0.940468	303.294	377.169	506.943	268.632	300.519	253.93
4:17032719:17034227:AT4G35985	834.421	0.0226717	0.276498	0.0819957	0.93465	0.947573	1010.19	938.148	776.965	700.206	617.734	639.815
3:3872601:3873623:AT3G12143	390.098	0.0226163	0.259495	0.0871553	0.930548	0.944367	434.642	439.235	412.871	315.873	310.185	291.631
3:312296:313618:AT3G01900	355.258	0.0225688	0.259796	0.0868713	0.930774	0.94446	402.402	391.492	381.514	293.854	296.125	246.168
1:3828150:3828856:AT1G11370	195.664	0.0224089	0.253467	0.0884093	0.929551	0.943763	208.963	198.133	256.085	162.941	168.712	128.628
3:19780146:19780858:AT3G53350	308.999	0.0221697	0.255914	0.0866293	0.930966	0.944519	367.774	319.878	339.704	241.409	226.707	258.366
2:19601220:19602361:AT2G47870	430.002	0.0207193	0.307297	0.0674244	0.946244	0.956993	585.095	465.494	343.188	351.504	393.662	271.672
5:18563940:18565041:AT5G45770	491	0.0207131	0.243854	0.0849405	0.932309	0.945608	493.152	540.689	607.984	382.731	362.029	410.28
1:30276238:30276945:AT1G80520	282.642	0.0203029	0.296009	0.0685889	0.945317	0.956459	340.311	323.458	256.085	239.407	191.559	230.644
1:29391794:29392850:AT1G78110	696.392	0.0198758	0.284279	0.0699166	0.94426	0.955527	657.934	886.825	724.703	573.696	484.17	575.501
4:14634504:14635999:AT4G29920	316.719	0.0198426	0.23691	0.0837556	0.933251	0.946427	346.281	317.49	404.161	241.008	238.131	267.236
1:20242972:20243649:AT1G54215	164.923	0.0186873	0.289709	0.0645039	0.948569	0.958647	194.634	174.262	179.434	144.125	151.138	93.1446
5:9902452:9904495:AT5G27889	989.365	0.0186571	0.26182	0.0712594	0.943191	0.954995	1071.08	1158.96	1008.66	806.297	798.748	727.415
1:5235857:5237000:AT1G15210	339.982	0.0181465	0.252738	0.0717996	0.942761	0.954697	384.491	370.008	369.32	251.818	268.885	282.761
5:25210602:25211144:AT5G62770	148.409	0.0180591	0.323494	0.0558251	0.955481	0.963834	216.127	145.616	121.945	112.497	99.2943	137.499
1:18827427:18828505:AT1G50800	334.919	0.0176725	0.236962	0.0745794	0.940549	0.953005	374.939	333.007	419.84	267.431	253.947	267.236
4:9330269:9331461:AT4G16563	864.817	0.0176488	0.263131	0.0670723	0.946524	0.956993	882.419	1027.67	928.525	721.024	645.852	666.428
1:23753901:23754478:AT1G64030	139.038	0.0172861	0.290691	0.0594656	0.952581	0.961598	195.828	113.389	162.013	124.508	110.718	90.9269
4:8463109:8463660:AT4G14746	78.5711	0.0166033	0.313493	0.0529622	0.957762	0.965719	101.496	76.3887	83.6195	66.8578	52.7226	64.3142
2:10841232:10841928:AT2G25480	201.212	0.0165501	0.246504	0.0671392	0.946471	0.956993	210.157	188.585	290.926	165.743	148.502	158.568
1:6282119:6283003:AT1G18260	422.219	0.0157129	0.258443	0.0607981	0.95152	0.960826	511.063	444.009	439.003	343.897	361.15	292.74
3:8624663:8627223:AT3G23890	1066.85	0.0155346	0.25315	0.0613653	0.951068	0.960759	1096.16	1235.35	1182.87	852.337	795.233	866.023
2:17991291:17991730:AT2G43290	108.359	0.0144708	0.2779	0.052072	0.958471	0.966158	136.124	103.841	121.945	83.272	88.7498	84.2737
2:12011769:12012244:AT2G28180	91.6286	0.0141797	0.288742	0.0491087	0.960833	0.968261	78.8088	99.0666	134.14	69.2599	83.4775	64.3142
3:18617647:18618806:AT3G50220	583.606	0.012583	0.277707	0.0453102	0.96386	0.970756	809.581	572.915	531.332	466.003	501.744	414.715
3:19873799:19874465:AT3G53600	213.574	0.0122409	0.276996	0.0441915	0.964752	0.97144	263.89	226.779	210.791	177.353	168.712	157.459
5:26776686:26777952:AT5G67100	623.441	0.0121358	0.284942	0.0425905	0.966028	0.972522	764.206	717.337	531.332	466.003	514.046	497.88
4:901168:902506:AT4G02060	955.37	0.0115189	0.296328	0.038872	0.968992	0.974948	1097.35	1161.35	811.806	771.868	673.092	805.036
5:24634010:24634629:AT5G61250	111.511	0.0112915	0.280681	0.0402291	0.96791	0.973999	100.302	94.2923	198.596	86.0745	101.93	76.5117
4:7461514:7462611:AT4G12620	808.168	0.009597	0.270598	0.0354659	0.971708	0.977401	857.344	962.02	811.806	670.18	597.523	637.597
1:14004042:14004833:AT1G36940	197.748	0.00934425	0.250176	0.0373507	0.970205	0.976029	218.515	195.746	250.859	158.937	146.745	160.785
1:28808165:28808830:AT1G76750	91.978	0.00895839	0.309543	0.0289407	0.976912	0.982074	83.5851	114.583	102.782	68.0589	68.5394	80.9471
3:7456196:7457320:AT3G21240	404.54	0.00827406	0.329175	0.0251357	0.979947	0.984422	625.694	392.686	287.442	316.274	385.754	261.692
3:4446084:4446579:AT3G13600	85.7604	0.00719195	0.33601	0.021404	0.982923	0.986639	114.631	94.2923	67.9409	69.6603	78.2052	55.4432
5:15179685:15180690:AT5G38037	230.561	0.0057816	0.289115	0.0199976	0.984045	0.98699	272.248	262.586	212.533	180.556	166.955	197.378
2:8078144:8079466:AT2G18620	493.401	0.00567161	0.27313	0.0207652	0.983433	0.986678	659.128	488.171	472.102	418.362	388.39	359.272
5:8496562:8497503:AT5G24760	329.093	0.00549623	0.26406	0.0208144	0.983394	0.986678	348.669	384.331	341.446	247.414	288.217	247.277
5:25836744:25837731:AT5G64640	588.321	0.00535328	0.263358	0.020327	0.983783	0.986867	745.101	600.367	587.079	492.026	446.385	451.308
5:20753215:20753921:AT5G51050	191.595	0.00521802	0.274351	0.0190195	0.984826	0.98735	148.065	216.037	283.958	144.925	149.381	159.677
3:19039747:19040817:AT3G51290	351.144	0.00419191	0.290445	0.0144327	0.988485	0.990596	342.699	440.428	355.383	312.67	275.915	239.515
5:14822701:14823255:AT5G37381	108.085	0.00334666	0.269765	0.0124058	0.990102	0.991934	115.825	91.9051	165.497	88.4765	82.5988	84.2737
5:7366162:7366737:AT5G22250	123.279	0.00305291	0.262517	0.0116294	0.990721	0.992413	128.96	119.357	168.981	95.6828	93.1433	103.124
1:24853279:24854157:AT1G66620	435.773	0.00248251	0.281209	0.008828	0.992956	0.994369	493.152	518.011	393.709	335.891	379.603	321.571
1:16270620:16271291:AT1G43180	128.967	0.00219333	0.273848	0.00800931	0.99361	0.994882	136.124	106.228	203.823	98.4852	86.9923	119.757
1:23493274:23493748:AT1G63340	101.626	0.0013717	0.297477	0.00461111	0.996321	0.997029	143.289	81.163	118.461	87.2755	84.3562	68.7496
4:9049064:9049618:AT4G15970	90.1513	0.000984858	0.312024	0.00315635	0.997482	0.997807	127.766	77.5823	92.3299	53.6464	81.7201	82.056
1:27058211:27059272:AT1G71890	344.377	8.27768e-05	0.297182	0.000278539	0.999778	0.999778	392.85	411.783	303.121	293.454	302.276	221.773
4:14420587:14421067:AT4G29250	118.059	-0.000373462	0.319258	-0.00116978	0.999067	0.999209	162.394	122.938	95.814	94.4817	88.7498	96.4712
4:17422917:17423976:AT4G36950	830.547	-0.000822072	0.264883	-0.00310353	0.997524	0.997807	881.225	973.956	844.906	689.396	644.095	634.271
4:12872227:12873242:AT4G25070	282.19	-0.00132517	0.317444	-0.0041745	0.996669	0.997236	427.478	248.263	250.859	262.627	243.403	161.894
5:9173407:9174713:AT5G26230	651.883	-0.00160425	0.261369	-0.00613788	0.995103	0.995973	724.802	731.66	670.698	531.26	482.412	530.037
1:22708302:22709078:AT1G61550	269.398	-0.00161471	0.250748	-0.00643958	0.994862	0.995973	255.531	290.038	353.641	178.154	219.678	246.168
5:1631192:1632727:AT5G05510	585.085	-0.0016877	0.276157	-0.00611138	0.995124	0.995973	625.694	695.853	573.142	502.435	450.779	431.348
2:13575649:13576992:AT2G31920	502.766	-0.00263874	0.286868	-0.00919847	0.992661	0.994214	532.556	601.561	491.265	393.941	333.91	461.288
4:17911578:17912594:AT4G38190	175.01	-0.0033624	0.250863	-0.0134033	0.989306	0.991278	188.663	176.649	219.501	136.918	137.958	140.826
2:2974887:2976126:AT2G07170	621.131	-0.00410176	0.25773	-0.0159149	0.987302	0.989552	659.128	708.982	660.246	515.246	489.442	469.05
1:5682111:5685088:AT1G16630	1157.74	-0.0049327	0.25315	-0.0194852	0.984454	0.987246	1159.44	1303.38	1346.62	891.972	810.171	1043.44
3:5309927:5311429:AT3G15670	553.808	-0.00507942	0.282163	-0.0180017	0.985637	0.988024	604.201	673.175	499.975	434.776	466.595	418.042
4:8811919:8813597:AT4G15400	457.23	-0.00525197	0.253242	-0.020739	0.983454	0.986678	482.405	510.849	506.943	376.726	356.756	351.51
2:9097417:9099136:AT2G21235	574.159	-0.00571562	0.265187	-0.0215532	0.982804	0.986639	739.131	577.689	560.948	480.416	459.566	423.586
3:5136262:5137374:AT3G15250	393.418	-0.0057204	0.296007	-0.0193252	0.984582	0.987246	482.405	436.848	351.899	364.715	293.489	270.563
2:16176757:16178439:AT2G38690	931.549	-0.00600696	0.264281	-0.0227295	0.981866	0.985928	1073.47	1044.38	904.136	764.261	737.238	711.891
1:12332358:12332961:AT1G33940	123.99	-0.00611415	0.258391	-0.0236624	0.981122	0.985462	142.095	114.583	160.271	92.48	103.688	99.7978
2:6743672:6744948:AT2G15440	944.42	-0.00648455	0.277623	-0.0233574	0.981365	0.985566	1110.49	1071.83	865.811	801.894	711.756	725.198
1:25407736:25409274:AT1G67770	499.972	-0.00680279	0.26895	-0.0252939	0.979821	0.984422	503.898	570.528	566.174	457.195	356.756	365.925
1:23505854:23506653:AT1G63380	182.28	-0.00690107	0.323776	-0.0213143	0.982995	0.986639	237.62	200.52	148.076	162.14	166.955	104.233
2:14452926:14453547:AT2G34224	172.035	-0.00754606	0.264496	-0.02853	0.977239	0.982263	151.647	193.359	228.212	132.114	138.836	138.608
1:20675048:20675706:AT1G55370	157.296	-0.00804639	0.295989	-0.0271847	0.978312	0.983061	143.289	186.197	188.144	139.721	101.93	128.628
4:9046509:9047435:AT4G15960	234.424	-0.00821572	0.29319	-0.0280218	0.977645	0.98253	333.146	214.843	221.243	205.778	196.831	154.132
5:16698009:16698789:AT5G41755	158.642	-0.00845404	0.273827	-0.0308736	0.97537	0.980664	126.572	157.552	261.311	116.1	154.653	109.778
2:17602609:17603745:AT2G42260	514.157	-0.00893447	0.254216	-0.0351453	0.971964	0.977519	601.812	543.076	538.301	423.166	400.692	398.082
1:23910745:23911940:AT1G64390	589.329	-0.00964591	0.276211	-0.0349222	0.972142	0.977558	579.125	730.467	590.563	485.22	484.17	433.566
4:16068632:16069131:AT4G33360	177.632	-0.0108584	0.263911	-0.0411443	0.967181	0.973404	199.41	176.649	216.017	157.736	136.2	126.411
4:10764069:10764857:AT4G19810	145.873	-0.0108584	0.260839	-0.0416288	0.966795	0.973154	181.499	133.68	170.723	112.097	125.656	110.886
4:14894098:14895108:AT4G30470	477.852	-0.0109637	0.239718	-0.0457359	0.963521	0.970692	591.066	457.138	531.332	349.502	395.42	398.082
1:6271615:6272105:AT1G18230	174.787	-0.012343	0.260914	-0.0473068	0.962269	0.969569	207.769	162.326	214.275	149.329	127.413	137.499
3:4831445:4832032:AT3G14440	140.985	-0.012385	0.27218	-0.0455029	0.963706	0.97074	165.976	145.616	151.56	109.695	126.534	100.907
3:5029074:5029662:AT3G14950	132.157	-0.0123889	0.280853	-0.0441115	0.964815	0.97144	128.96	152.777	149.818	86.8751	116.869	114.213
1:2752043:2752816:AT1G08650	309.834	-0.0135726	0.273311	-0.04966	0.960393	0.967957	378.521	334.2	289.184	226.196	254.826	260.583
5:26462894:26464084:AT5G66230	626.465	-0.0145191	0.238852	-0.0607871	0.951529	0.960826	672.263	663.627	728.187	509.24	488.563	494.554
1:19520800:19521377:AT1G52410	200.942	-0.0152397	0.265872	-0.0573195	0.954291	0.962909	187.469	235.134	235.18	144.925	177.5	159.677
3:3184464:3185517:AT3G10290	699.315	-0.0152435	0.279132	-0.0546106	0.956449	0.964533	763.012	840.275	635.857	554.48	565.011	549.997
3:10576933:10583019:AT3G28315	2383.17	-0.0165849	0.244237	-0.0679048	0.945861	0.956872	2476.51	2664.06	2642.73	1902.45	1829.48	1951.6
4:8626036:8626579:AT4G15100	89.8024	-0.0166335	0.301024	-0.0552564	0.955934	0.964153	83.5851	64.4529	170.723	70.8613	80.8414	63.2053
2:19610119:19610668:AT2G47895	128.756	-0.0166877	0.298023	-0.0559947	0.955346	0.963834	140.901	152.777	120.203	100.887	111.596	95.3624
5:19579309:19580643:AT5G48310	794.574	-0.0167434	0.261555	-0.0640148	0.948958	0.958903	926.6	868.921	778.707	641.355	613.34	639.815
5:26919439:26919900:AT5G67450	145.159	-0.016939	0.278749	-0.060768	0.951544	0.960826	197.022	122.938	163.755	120.905	128.292	97.5801
5:291686:292588:AT5G01760	183.147	-0.0169797	0.280272	-0.0605827	0.951692	0.960837	194.634	205.295	198.596	164.142	141.472	128.628
3:21560765:21561372:AT3G58200	202.949	-0.017244	0.292585	-0.0589368	0.953002	0.961885	232.844	232.747	188.144	176.953	162.561	143.044
1:1799290:1800381:AT1G05930	300.154	-0.0175237	0.260895	-0.0671676	0.946448	0.956993	370.162	290.038	329.252	260.225	219.678	232.862
1:9169674:9171125:AT1G26540	593.958	-0.0178397	0.241856	-0.0737618	0.9412	0.953527	640.023	634.981	674.182	468.005	459.566	490.118
5:8889964:8890413:AT5G25530	72.8733	-0.01839	0.349171	-0.0526676	0.957997	0.965818	74.0325	39.3879	149.818	59.2513	47.4504	66.5319
2:19347428:19348559:AT2G47120	271.797	-0.0184945	0.319444	-0.0578959	0.953832	0.962584	365.386	298.393	200.338	212.984	261.856	178.527
5:26034584:26035142:AT5G65160	101.207	-0.0186648	0.294	-0.0634858	0.94938	0.959191	113.437	109.809	108.009	86.0745	86.1136	68.7496
4:16824900:16825727:AT4G35390	231.985	-0.0188671	0.259958	-0.0725774	0.942142	0.954345	273.443	237.521	249.117	186.962	180.136	186.289
2:15357104:15359033:AT2G36640	1037.57	-0.019323	0.27629	-0.0699373	0.944244	0.955527	1112.88	1246.09	963.367	847.533	825.988	803.927
4:7779073:7780579:AT4G13370	560.808	-0.0195696	0.279024	-0.0701359	0.944086	0.955527	604.201	667.207	527.848	472.409	434.962	429.131
5:8658088:8658974:AT5G25110	285.745	-0.0207782	0.26627	-0.0780344	0.937801	0.950494	318.817	316.297	292.668	235.003	244.282	204.031
4:749311:750531:AT4G01730	493.197	-0.0210323	0.299261	-0.0702806	0.94397	0.955527	521.81	608.722	439.003	365.516	342.697	469.05
2:10481923:10482646:AT2G24645	160.216	-0.0220803	0.307402	-0.0718286	0.942738	0.954697	173.14	194.552	142.85	122.906	114.232	145.261
3:17783376:17784476:AT3G48160	637.936	-0.0226447	0.24123	-0.0938719	0.925211	0.940468	662.71	671.982	768.254	515.246	463.959	542.235
5:23689935:23691485:AT5G58610	652.594	-0.0230313	0.270379	-0.0851813	0.932117	0.94555	773.759	707.789	625.404	514.045	472.746	571.065
2:13722684:13723799:AT2G32300	546.89	-0.0231883	0.278235	-0.0833407	0.933581	0.946626	589.872	642.142	524.364	463.201	401.571	438.002
2:8623872:8624635:AT2G19970	148.066	-0.0232845	0.261186	-0.0891492	0.928963	0.943439	168.364	126.519	207.307	116.901	144.987	94.2535
2:7874134:7874942:AT2G18115	381.231	-0.0236081	0.269022	-0.0877553	0.930071	0.944019	335.534	427.299	498.233	322.679	251.311	331.551
1:1682304:1682881:AT1G05630	238.03	-0.0244904	0.267571	-0.0915287	0.927073	0.942062	281.801	248.263	245.632	200.974	199.467	168.547
4:16829803:16830692:AT4G35400	284.353	-0.0245233	0.319475	-0.0767611	0.938814	0.951383	396.432	301.974	203.823	226.596	223.192	230.644
2:14745310:14745749:AT2G34960	163.891	-0.0247799	0.264859	-0.0935588	0.92546	0.940559	182.693	164.713	193.37	133.315	117.747	139.717
5:16651165:16651700:AT5G41630	110.78	-0.0256738	0.284184	-0.0903421	0.928015	0.942748	106.272	127.712	127.171	78.4679	101.052	87.6003
5:24046654:24048227:AT5G59680	425.404	-0.0259099	0.260342	-0.0995226	0.920723	0.936692	482.405	461.913	435.518	355.107	339.182	322.68
2:17527123:17528052:AT2G41990	280.493	-0.0263714	0.295109	-0.0893616	0.928795	0.943403	345.087	312.716	238.664	232.601	249.554	190.725
5:19928522:19929261:AT5G49152	128.331	-0.0273076	0.277219	-0.0985056	0.921531	0.937378	151.647	125.325	144.592	98.4852	92.2646	116.431
2:18145431:18147100:AT2G43800	1031.6	-0.0273953	0.266524	-0.102787	0.918132	0.934191	1116.46	1182.83	1022.6	889.169	821.594	755.137
4:13854971:13856004:AT4G27810	293.829	-0.027793	0.294467	-0.0943841	0.924804	0.940436	380.909	303.168	263.053	252.218	272.4	180.745
1:28027972:28028881:AT1G74620	456.862	-0.0288697	0.259626	-0.111198	0.91146	0.92861	530.168	482.204	472.102	392.74	364.665	334.877
1:23132429:23133104:AT1G62500	128	-0.0289192	0.328078	-0.0881475	0.929759	0.943839	179.111	133.68	94.072	104.09	106.324	96.4712
5:19596228:19596792:AT5G48360	128.051	-0.0291335	0.28018	-0.103981	0.917184	0.933361	162.394	119.357	139.366	106.892	95.7795	103.124
4:11670827:11671674:AT4G22030	390.846	-0.0297845	0.275775	-0.108003	0.913994	0.930922	392.85	470.268	390.224	299.059	298.762	339.313
3:15091622:15092283:AT3G43110	317.18	-0.0299752	0.278667	-0.107566	0.91434	0.93114	379.715	335.394	310.089	264.629	217.92	273.89
2:19607872:19609439:AT2G47890	509.344	-0.0301081	0.288363	-0.10441	0.916844	0.933184	662.71	519.204	459.907	440.781	469.231	313.809
1:17251640:17252622:AT1G46552	298.648	-0.0313553	0.25084	-0.125001	0.900523	0.919463	342.699	306.748	325.768	221.792	283.824	216.229
1:24640418:24641207:AT1G66170	605.616	-0.0320913	0.234835	-0.136655	0.891304	0.911769	629.276	649.304	702.056	446.386	520.197	493.445
4:436365:437106:AT4G01010	195.547	-0.0321003	0.302324	-0.106179	0.915441	0.931991	225.68	229.166	165.497	146.927	148.502	174.092
3:4903467:4904103:AT3G14580	150.807	-0.0323202	0.274472	-0.117754	0.906262	0.924009	198.216	132.487	167.239	127.71	117.747	115.322
1:27340791:27341997:AT1G72620	462.881	-0.0323491	0.281913	-0.114748	0.908645	0.926278	644.799	430.88	425.066	398.345	386.633	324.897
3:22511368:22512051:AT3G60920	137.722	-0.0327362	0.272034	-0.120339	0.904215	0.92243	127.766	131.293	207.307	119.303	96.6582	111.995
5:26856035:26857051:AT5G67310	325.092	-0.0329547	0.261593	-0.125977	0.89975	0.918941	401.208	317.49	343.188	279.842	244.282	252.821
3:18447685:18448370:AT3G49740	167.567	-0.0339867	0.317841	-0.10693	0.914844	0.931519	235.232	171.875	125.429	130.113	144.987	128.628
5:20505272:20506640:AT5G50360	667.539	-0.034153	0.244234	-0.139837	0.888789	0.909593	725.996	701.821	752.576	568.892	521.954	507.86
2:13408909:13410844:AT2G31480	620.787	-0.0342668	0.244636	-0.140072	0.888603	0.909535	663.904	667.207	691.603	514.445	524.59	452.417
2:8490114:8490788:AT2G19630	135.105	-0.036344	0.284482	-0.127755	0.898343	0.917903	186.275	101.454	165.497	117.702	114.232	92.0358
2:5694011:5696759:AT2G13680	1227.16	-0.0366357	0.242408	-0.151133	0.879871	0.902961	1209.6	1375	1405.85	932.807	972.733	1047.88
3:3543474:3544226:AT3G11310	195.752	-0.0366538	0.290027	-0.126381	0.89943	0.918748	245.979	205.295	177.692	168.145	155.532	145.261
1:3596020:3596976:AT1G10790	241.233	-0.0371203	0.289549	-0.1282	0.89799	0.917676	312.847	249.457	209.049	164.943	203.861	215.12
1:14176570:14177275:AT1G37150	219.013	-0.0377111	0.287673	-0.13109	0.895704	0.915473	210.157	259.005	236.922	179.355	146.745	197.378
2:10021843:10023112:AT2G23530	535.22	-0.0378613	0.274445	-0.137956	0.890275	0.91085	582.707	620.658	505.201	391.939	417.388	480.138
4:12707295:12708198:AT4G24610	245.39	-0.0384176	0.246716	-0.155716	0.876257	0.900171	294.936	212.456	311.831	210.982	203.861	174.092
1:11915004:11916050:AT1G32880	225.296	-0.0385119	0.255392	-0.150795	0.880137	0.902999	228.068	226.779	292.668	200.573	167.834	169.656
5:4521869:4523195:AT5G14010	820.69	-0.0385598	0.269508	-0.143075	0.886231	0.907504	973.169	898.761	754.318	667.377	660.79	645.359
1:24463383:24464117:AT1G65770	147.378	-0.0388378	0.274122	-0.141681	0.887332	0.908499	157.618	157.552	165.497	125.709	111.596	115.322
4:8036992:8037595:AT4G13900	103.515	-0.039099	0.292174	-0.133821	0.893544	0.913663	96.7198	115.777	125.429	77.6672	74.6904	96.4712
1:21482582:21483021:AT1G58050	84.9703	-0.0393318	0.308658	-0.127429	0.898601	0.918034	91.9436	97.873	81.8775	62.454	69.4181	73.1851
2:15935969:15936966:AT2G38080	330.042	-0.0394905	0.259158	-0.15238	0.878887	0.902215	404.79	325.845	343.188	279.041	275.915	238.406
5:24974635:24975096:AT5G62170	163.903	-0.0395994	0.300893	-0.131606	0.895296	0.915188	234.038	151.584	142.85	132.515	144.109	118.649
5:19568820:19569852:AT5G48290	369.083	-0.039786	0.239034	-0.166445	0.867807	0.892402	391.656	372.395	451.197	305.865	283.824	296.067
2:7877127:7878021:AT2G18120	278.834	-0.0398972	0.260319	-0.153263	0.878191	0.901763	285.383	310.329	308.347	225.395	213.527	230.644
1:21950336:21951372:AT1G59725	484.025	-0.0399617	0.244489	-0.16345	0.870164	0.894696	489.57	519.204	573.142	386.334	363.786	412.498
4:660671:661143:AT4G01525	107.781	-0.0405851	0.326289	-0.124384	0.901011	0.919829	164.782	81.163	108.009	88.8769	69.4181	99.7978
5:22840410:22840941:AT5G56380	198.131	-0.0413345	0.618357	-0.0668456	0.946705	0.957038	352.251	174.262	94.072	152.132	189.801	138.608
1:29238526:29239475:AT1G77760	309.127	-0.0417112	0.283084	-0.147345	0.882859	0.904841	394.044	323.458	270.021	236.605	249.554	259.474
1:20925193:20925729:AT1G55940	86.8502	-0.0417522	0.341009	-0.122438	0.902553	0.921177	47.7629	91.9051	158.529	64.4558	82.5988	63.2053
3:5594962:5595615:AT3G16460	119.936	-0.042137	0.285811	-0.147429	0.882793	0.904841	122.989	130.099	137.624	83.272	128.292	80.9471
3:17198950:17199447:AT3G46690	88.3675	-0.0426523	0.296223	-0.143987	0.885511	0.906898	105.078	71.6144	118.461	59.2513	64.1459	90.9269
2:4890379:4893496:AT2G12170	1094.59	-0.0436511	0.235491	-0.185362	0.852945	0.880334	1169	1148.22	1249.07	883.564	856.743	894.854
4:14126140:14126722:AT4G28590	282.705	-0.0437536	0.29626	-0.147686	0.88259	0.904829	272.248	359.266	263.053	238.206	234.616	207.358
2:10361163:10361976:AT2G24350	387.114	-0.0447085	0.266258	-0.167914	0.866651	0.891474	395.238	448.783	397.193	302.662	303.155	327.115
5:19417636:19418573:AT5G47950	209.918	-0.0458157	0.252831	-0.181211	0.856202	0.883095	230.456	196.94	270.021	185.761	176.621	141.935
1:25714066:25714696:AT1G68530	140.718	-0.0463111	0.263588	-0.175695	0.860534	0.886437	177.917	118.164	170.723	106.892	132.685	102.016
1:25524764:25525778:AT1G68110	387.388	-0.047106	0.268382	-0.175519	0.860672	0.886437	469.27	386.718	398.935	344.698	275.036	308.264
4:11851430:11852866:AT4G22505	640.548	-0.04743	0.272551	-0.174023	0.861848	0.887181	556.438	710.176	836.195	574.897	405.086	549.997
3:21996838:21998704:AT3G59550	840.541	-0.0476268	0.256191	-0.185903	0.852521	0.880025	950.481	908.309	841.422	664.575	652.882	709.673
4:2166770:2167516:AT4G04404	249.822	-0.0476992	0.255838	-0.186443	0.852097	0.879847	214.933	260.199	357.125	214.185	197.71	188.507
5:18009052:18010844:AT5G44635	902.514	-0.0481127	0.244041	-0.19715	0.84371	0.873621	1014.96	909.503	1015.63	747.447	650.246	771.77
3:18267434:18268264:AT3G49270	213.641	-0.0482115	0.287918	-0.167449	0.867017	0.89172	269.86	225.585	184.66	160.539	185.408	171.874
5:7070946:7073094:AT5G20850	618.556	-0.0484646	0.251439	-0.192749	0.847155	0.876157	686.592	651.691	663.73	534.062	485.048	469.05
2:13862310:13862849:AT2G32680	135.471	-0.0485746	0.286244	-0.169696	0.865249	0.890422	175.529	103.841	174.207	119.303	89.6285	115.322
3:16469719:16470294:AT3G45020	97.9742	-0.0486373	0.287031	-0.16945	0.865443	0.890492	126.572	65.6465	141.108	73.6637	91.3859	73.1851
1:9714138:9715319:AT1G27890	197.883	-0.048874	0.27881	-0.175295	0.860848	0.886437	259.114	183.81	200.338	174.551	161.683	139.717
3:6301008:6301810:AT3G18360	305.77	-0.0492906	0.262357	-0.187876	0.850974	0.879331	334.34	301.974	367.578	280.242	205.618	245.059
5:8087172:8087720:AT5G23955	105.456	-0.0494272	0.281488	-0.175593	0.860614	0.886437	108.661	112.196	123.687	86.4748	94.9007	73.1851
1:9336491:9337426:AT1G26930	371.963	-0.049963	0.286983	-0.174098	0.861789	0.887181	420.313	426.106	332.736	291.452	272.4	332.659
5:24211959:24213251:AT5G60130	688.138	-0.0502785	0.255741	-0.196599	0.844141	0.873939	710.473	774.629	726.445	546.072	529.862	584.372
4:854980:857290:AT4G01970	810.15	-0.050377	0.239518	-0.210327	0.833413	0.865122	833.462	885.631	900.652	593.313	702.09	670.863
1:18821174:18821730:AT1G50780	217.312	-0.0506515	0.264153	-0.191751	0.847937	0.876708	220.903	205.295	296.153	172.149	140.594	209.575
4:8421878:8423550:AT4G14700	1077.79	-0.050797	0.25251	-0.201168	0.840567	0.871135	1065.11	1212.67	1200.29	841.928	799.627	958.059
1:18377684:18378379:AT1G49650	199.522	-0.0508783	0.360955	-0.140955	0.887906	0.908954	329.564	170.681	134.14	190.164	168.712	120.866
2:15108901:15109731:AT2G35970	206.194	-0.0511049	0.26102	-0.195789	0.844775	0.874275	262.696	182.617	229.954	160.139	157.289	180.745
1:11776584:11778627:AT1G32570	1078.44	-0.0513031	0.271561	-0.188919	0.850156	0.878721	1121.23	1252.06	1064.41	821.11	782.931	997.978
4:8245841:8247747:AT4G14330	421.212	-0.0513554	0.259692	-0.197755	0.843237	0.873388	334.34	484.591	560.948	322.679	346.212	350.401
3:2375913:2377220:AT3G07420	584.379	-0.0519927	0.28419	-0.182951	0.854837	0.882028	718.831	627.819	510.428	483.618	427.932	495.663
5:14740513:14741019:AT5G37240	74.3847	-0.0520028	0.382891	-0.135816	0.891967	0.912315	32.2399	100.26	111.493	52.8457	66.782	60.9876
1:615545:616429:AT1G02800	392.697	-0.052667	0.290731	-0.181154	0.856247	0.883095	465.688	444.009	330.994	329.885	313.7	303.829
3:8860883:8862005:AT3G24400	386.481	-0.0531092	0.281316	-0.188789	0.850259	0.878721	342.699	433.267	486.039	373.523	253.069	296.067
2:10233703:10234371:AT2G24070	156.936	-0.0531538	0.285363	-0.186268	0.852235	0.879859	174.335	150.39	188.144	99.2859	111.596	170.765
1:10900799:10901723:AT1G30730	374.613	-0.0532484	0.253841	-0.209771	0.833846	0.865444	389.268	407.008	414.614	306.265	285.581	311.591
5:2377765:2378510:AT5G07510	152.588	-0.053366	0.300259	-0.177733	0.858933	0.885216	222.097	132.487	137.624	115.7	144.987	110.886
5:6244343:6244984:AT5G18720	187.484	-0.0535552	0.264654	-0.20236	0.839635	0.870298	162.394	211.262	238.664	144.925	154.653	154.132
5:21462101:21463465:AT5G52910	624.462	-0.053579	0.260415	-0.205745	0.83699	0.86794	734.354	657.659	609.726	498.031	485.048	525.602
4:13748122:13749145:AT4G27510	355.696	-0.0536846	0.301537	-0.178037	0.858694	0.8851	434.642	403.428	280.474	295.456	309.306	256.148
3:3946145:3947244:AT3G12410	385.56	-0.0537499	0.318204	-0.168917	0.865862	0.890793	482.405	447.59	271.763	310.268	306.67	314.918
2:7598107:7599302:AT2G17490	324.556	-0.0539623	0.275728	-0.195708	0.844838	0.874275	379.715	348.523	308.347	255.021	239.009	289.414
4:1539020:1539884:AT4G03460	187.674	-0.0540011	0.273805	-0.197225	0.843652	0.873621	235.232	185.004	184.66	144.525	176.621	135.282
5:20554883:20555726:AT5G50470	309.615	-0.055004	0.26134	-0.210469	0.833302	0.865122	306.877	352.104	336.22	241.809	244.282	262.801
4:8177568:8179321:AT4G14180	991.849	-0.0562762	0.286877	-0.196168	0.844478	0.874159	1046.01	1185.22	898.91	819.509	702.09	868.241
1:7117598:7118112:AT1G20550	213.97	-0.056731	0.304148	-0.186525	0.852033	0.879847	198.216	270.941	205.565	160.539	153.774	202.922
2:9563649:9564177:AT2G22500	187.517	-0.0572842	0.255407	-0.224286	0.822535	0.856374	232.844	169.487	210.791	145.726	166.955	143.044
4:12930159:12931224:AT4G25240	371.043	-0.0573882	0.269134	-0.213233	0.831145	0.863278	315.235	444.009	437.26	307.866	322.487	268.345
5:18414983:18415693:AT5G45450	172.002	-0.0573973	0.297405	-0.192994	0.846964	0.876088	186.275	186.197	182.918	161.74	156.41	96.4712
3:2091169:2091831:AT3G66656	235.674	-0.0577823	0.277296	-0.208378	0.834934	0.866318	220.903	274.522	263.053	209.781	181.014	176.31
4:12511176:12511891:AT4G24080	281.353	-0.0584427	0.311782	-0.187447	0.85131	0.87942	402.402	269.748	221.243	231.801	269.764	182.963
2:9012822:9014095:AT2G20980	433.511	-0.0585531	0.265063	-0.220903	0.825168	0.858716	545.691	429.686	416.356	360.312	367.301	322.68
5:23101951:23102505:AT5G57090	123.384	-0.0586515	0.293946	-0.199531	0.841847	0.872334	177.917	97.873	127.171	93.2807	116.869	90.9269
4:16490244:16492648:AT4G34510	771.631	-0.0592484	0.247216	-0.239662	0.810592	0.846928	833.462	830.727	817.033	619.336	697.696	558.868
1:7797033:7797696:AT1G22090	134.002	-0.0597815	0.273289	-0.218748	0.826846	0.860209	165.976	87.1308	203.823	98.4852	115.111	113.104
5:17488898:17490028:AT5G43530	654.699	-0.0598479	0.278632	-0.214792	0.829929	0.862524	651.963	779.403	646.309	558.083	470.11	549.997
1:9972710:9973892:AT1G28400	488.791	-0.0602731	0.240693	-0.250415	0.802267	0.840734	488.376	486.978	632.373	419.563	351.484	406.953
4:6012989:6013576:AT4G09480	198.274	-0.0605058	0.263361	-0.229744	0.81829	0.853073	193.44	220.811	226.47	160.139	175.742	145.261
5:26389810:26390621:AT5G65970	208.659	-0.0608779	0.256078	-0.237732	0.812089	0.847989	250.755	201.714	222.985	152.532	191.559	165.221
1:2232250:2233094:AT1G07270	215.848	-0.0610308	0.246209	-0.247882	0.804226	0.841671	247.173	196.94	266.537	163.742	212.648	150.806
3:5025014:5025826:AT3G14940	426.549	-0.0610779	0.284584	-0.214621	0.830062	0.862535	509.869	466.687	372.804	341.495	318.972	371.47
1:8911403:8911939:AT1G25400	133.707	-0.0610841	0.265514	-0.230059	0.818046	0.852944	132.542	127.712	182.918	107.693	96.6582	118.649
4:8296132:8297116:AT4G14400	208.517	-0.061157	0.273082	-0.223951	0.822795	0.856374	216.127	230.36	224.727	183.359	177.5	143.044
4:15080990:15081776:AT4G30980	497.549	-0.0612895	0.3136	-0.195439	0.845049	0.874365	594.648	589.625	362.351	389.937	383.118	432.457
2:7301199:7302310:AT2G16850	178.237	-0.0613435	0.297294	-0.206339	0.836526	0.867586	234.038	174.262	162.013	138.92	183.651	113.104
5:15542931:15545138:AT5G38820	893.524	-0.0614272	0.247178	-0.248514	0.803737	0.841515	974.363	966.794	921.557	640.554	833.018	709.673
1:17627477:17628025:AT1G47860	133.362	-0.0616343	0.287461	-0.214409	0.830228	0.862579	176.723	116.97	141.108	113.298	123.898	86.4915
5:6515371:6516393:AT5G19340	407.041	-0.0616887	0.286391	-0.2154	0.829455	0.862413	394.044	508.462	378.03	323.48	357.635	308.264
4:11094950:11095419:AT4G20680	103.101	-0.0619311	0.337996	-0.18323	0.854617	0.881931	161.2	82.3565	88.8458	94.0814	72.933	80.9471
5:26142938:26143948:AT5G65420	492.266	-0.0622269	0.27501	-0.226271	0.82099	0.855381	493.152	576.496	494.749	380.729	358.514	452.417
5:8014696:8015287:AT5G23760	116.215	-0.0622454	0.285304	-0.218172	0.827295	0.860548	146.871	106.228	125.429	101.688	92.2646	86.4915
2:14214839:14216127:AT2G33560	585.263	-0.0628351	0.246503	-0.254906	0.798796	0.837962	660.322	609.916	611.468	469.206	505.259	447.981
2:851585:852060:AT2G02930	138.342	-0.0629164	0.292739	-0.214923	0.829827	0.862524	169.558	144.422	127.171	115.3	120.383	99.7978
1:29282578:29284827:AT1G77860	992.29	-0.0631758	0.269101	-0.234766	0.81439	0.849864	976.751	1178.06	994.724	843.129	782.052	776.205
1:25586920:25587474:AT1G68260	238.652	-0.0633442	0.282442	-0.224273	0.822545	0.856374	248.367	281.683	224.727	191.766	201.225	186.289
1:24061720:24062733:AT1G64780	425.575	-0.0636467	0.256788	-0.247857	0.804245	0.841671	454.942	449.977	468.618	381.93	333.91	311.591
1:19761778:19762412:AT1G53035	263.936	-0.0637415	0.326686	-0.195115	0.845303	0.874498	286.577	340.168	186.402	205.378	235.494	201.813
5:9975694:9976754:AT5G27945	214.089	-0.0638618	0.270402	-0.236174	0.813298	0.848999	173.14	207.682	339.704	186.561	152.896	176.31
2:14010738:14013901:AT2G33010	948.646	-0.0640695	0.245263	-0.261227	0.793917	0.833962	1008.99	1016.92	1024.34	771.467	738.996	788.403
4:11396956:11397887:AT4G21390	310.71	-0.0644606	0.287443	-0.224255	0.822559	0.856374	360.61	344.943	276.99	263.028	229.343	258.366
1:12641520:12642193:AT1G34545	135.983	-0.06466	0.27693	-0.233489	0.815382	0.85067	156.423	136.067	148.076	119.303	108.081	100.907
2:13129389:13130693:AT2G30820	563.218	-0.0650228	0.245545	-0.26481	0.791156	0.831773	582.707	596.787	641.083	476.812	432.326	453.526
1:6432245:6433048:AT1G18680	229.823	-0.0652417	0.290762	-0.224382	0.82246	0.856374	245.979	272.135	205.565	182.158	212.648	165.221
4:1374169:1375487:AT4G03100	467.376	-0.0653049	0.275796	-0.236787	0.812822	0.848628	481.211	540.689	461.649	384.332	336.546	409.171
2:11247357:11248059:AT2G26440	359.043	-0.0655282	0.255378	-0.256593	0.797493	0.836844	300.906	391.492	484.296	291.052	272.4	306.047
5:14743415:14745000:AT5G37240	650.021	-0.0656502	0.250233	-0.262356	0.793047	0.833173	675.845	706.595	705.54	530.859	497.35	546.67
5:2497700:2499284:AT5G07810	447.83	-0.0658806	0.255779	-0.257569	0.79674	0.836303	450.165	507.269	473.844	348.702	373.452	367.034
5:6446724:6447355:AT5G19172	86.2968	-0.0658962	0.299363	-0.220122	0.825776	0.859223	113.437	74.0015	92.3299	58.0502	73.8117	79.8383
1:3048821:3049955:AT1G09450	489.33	-0.0659023	0.248186	-0.265536	0.790597	0.831343	500.316	500.107	594.047	432.374	349.727	398.082
2:120158:122105:AT2G01210	467.937	-0.0661619	0.264546	-0.250096	0.802513	0.840734	532.556	506.075	451.197	386.735	380.482	368.143
1:24033008:24033529:AT1G64670	106.206	-0.0663416	0.286235	-0.231773	0.816714	0.851934	100.302	84.7437	179.434	95.2824	87.8711	73.1851
3:8008641:8009112:AT3G22620	119.649	-0.0663418	0.27462	-0.241577	0.809108	0.845629	149.259	105.034	137.624	100.887	99.2943	89.8181
5:3403629:3404344:AT5G10770	144.449	-0.0666881	0.29768	-0.224026	0.822737	0.856374	179.111	146.809	135.882	118.503	144.109	89.8181
5:16748601:16749564:AT5G41835	178.613	-0.0671072	0.265114	-0.253126	0.800171	0.83912	225.68	156.358	202.081	154.534	148.502	129.737
1:7677986:7678517:AT1G21870	159.818	-0.067124	0.282013	-0.238017	0.811868	0.847884	213.739	140.842	162.013	125.709	120.383	141.935
5:17585769:17586662:AT5G43760	419.085	-0.0671552	0.277527	-0.241978	0.808798	0.845556	443.001	469.074	423.324	367.918	286.46	355.946
3:12789140:12791706:AT3G31420	535.398	-0.0673137	0.263389	-0.255568	0.798285	0.83755	474.047	481.01	851.874	499.232	347.091	440.219
4:6370143:6371415:AT4G10250	325.493	-0.0673698	0.273306	-0.2465	0.805295	0.84252	298.518	384.331	357.125	268.632	240.767	278.325
5:9058661:9059218:AT5G25950	83.6585	-0.0673903	0.295468	-0.22808	0.819584	0.854168	83.5851	78.7758	116.719	76.8665	70.2968	54.3344
1:5428839:5429347:AT1G15772	121.564	-0.0674602	0.311681	-0.21644	0.828645	0.861825	187.469	78.7758	134.14	82.4713	103.688	111.995
5:52465:53141:AT5G01150	130.72	-0.0679012	0.261318	-0.259842	0.794986	0.834836	151.647	121.744	153.302	100.087	116.869	102.016
4:11032016:11032803:AT4G20460	486.918	-0.068556	0.276502	-0.24794	0.804181	0.841671	470.464	592.012	473.844	389.137	396.298	398.082
3:15558814:15560805:AT3G43654	511.986	-0.068756	0.26348	-0.260954	0.794128	0.83406	568.378	557.399	503.459	392.339	395.42	456.852
5:26728229:26729112:AT5G66940	382.433	-0.0690901	0.254701	-0.27126	0.786191	0.827452	410.761	403.428	416.356	328.284	292.611	304.938
4:1344489:1345294:AT4G03050	211.745	-0.0695195	0.285693	-0.243336	0.807745	0.844581	201.798	257.812	209.049	163.341	172.227	179.636
4:11332851:11334227:AT4G21270	613.869	-0.0695707	0.240029	-0.289843	0.771937	0.815813	692.562	606.335	688.119	503.235	469.231	516.731
4:1773830:1774573:AT4G03820	203.08	-0.0702298	0.245837	-0.285676	0.775126	0.818376	205.38	185.004	285.7	172.549	180.136	140.826
1:28705153:28706543:AT1G76500	263.232	-0.0702683	0.340198	-0.206551	0.836361	0.867542	288.965	328.233	198.596	262.627	219.678	153.023
1:6052803:6053395:AT1G17590	92.2831	-0.0702982	0.328242	-0.214165	0.830418	0.86265	65.674	115.777	114.977	70.0606	65.0246	88.7092
1:17618105:17619047:AT1G47840	365.159	-0.070508	0.251768	-0.280052	0.779438	0.821772	419.119	374.782	376.288	273.837	306.67	310.482
1:25832895:25833609:AT1G68780	131.93	-0.0705663	0.286756	-0.246085	0.805617	0.842731	162.394	132.487	127.171	109.295	115.111	96.4712
1:29250994:29251598:AT1G77790	157.371	-0.0709358	0.302317	-0.23464	0.814488	0.849864	173.14	176.649	149.818	131.314	159.925	93.1446
1:16813463:16814721:AT1G44191	725.836	-0.0712581	0.262425	-0.271537	0.785978	0.827352	674.651	757.919	937.236	626.142	457.808	666.428
2:2956584:2957180:AT2G07140	88.9125	-0.071945	0.287574	-0.250179	0.802449	0.840734	89.5554	94.2923	102.782	61.6533	79.9627	76.5117
4:13750710:13751483:AT4G27520	199.755	-0.0725474	0.291902	-0.248533	0.803722	0.841515	235.232	217.23	179.434	176.553	159.925	147.479
5:8784791:8785567:AT5G25310	282.204	-0.0725733	0.286835	-0.253014	0.800257	0.83912	302.1	324.652	264.795	253.419	218.799	210.684
2:1033722:1034300:AT2G03410	120.779	-0.0727243	0.287176	-0.25324	0.800083	0.83912	146.871	78.7758	184.66	80.0693	130.049	88.7092
3:19880495:19881403:AT3G53620	469.021	-0.0728719	0.305362	-0.238641	0.811384	0.847504	618.529	490.559	360.609	366.717	346.212	426.913
4:15193652:15194249:AT4G31320	126.256	-0.0729218	0.322796	-0.225906	0.821274	0.85555	109.855	167.1	116.719	98.8855	95.7795	111.995
4:9708636:9709460:AT4G17380	311.222	-0.0729348	0.291287	-0.250388	0.802287	0.840734	355.834	348.523	276.99	270.634	285.581	201.813
1:28094185:28095255:AT1G74770	364.498	-0.0733507	0.265105	-0.276685	0.782022	0.823803	474.047	340.168	355.383	302.261	299.64	284.978
3:10279534:10280778:AT3G27730	594.789	-0.0733799	0.252119	-0.291053	0.771011	0.815009	555.244	654.078	709.024	435.176	450.779	563.303
5:357911:358882:AT5G01910	281.677	-0.0738306	0.273392	-0.270054	0.787119	0.828181	302.1	321.071	266.537	214.986	249.554	223.991
1:9189315:9190411:AT1G26590	418.125	-0.0744852	0.263527	-0.282647	0.777447	0.820248	437.03	473.849	414.614	329.485	349.727	340.421
5:2468582:2469268:AT5G07760	168.573	-0.0746014	0.248332	-0.30041	0.763864	0.809156	198.216	144.422	212.533	128.912	156.41	127.519
1:16643523:16645670:AT1G43886	503.976	-0.0746724	0.220426	-0.338764	0.734787	0.78497	536.138	448.783	682.893	413.157	405.086	408.062
1:7716291:7717314:AT1G21940	485.393	-0.0747227	0.271706	-0.275013	0.783306	0.825033	514.645	529.946	503.459	413.958	327.759	432.457
2:7462761:7463883:AT2G17140	310	-0.074781	0.297965	-0.250973	0.801835	0.840524	377.327	327.039	273.506	218.189	217.92	319.353
1:30011829:30013057:AT1G79760	518.227	-0.0748598	0.264754	-0.282752	0.777367	0.820248	607.783	544.269	494.749	431.573	410.358	418.042
1:18024739:18026187:AT1G48740	348.571	-0.0750406	0.251803	-0.298013	0.765693	0.810034	335.534	371.201	423.324	289.45	330.395	231.753
5:5252844:5253617:AT5G16080	259.91	-0.0752939	0.262992	-0.286298	0.77465	0.817996	325.982	239.908	273.506	225.395	204.74	200.705
4:16234997:16236783:AT4G33870	819.679	-0.0753317	0.285003	-0.264319	0.791534	0.831956	854.956	991.859	712.508	646.559	668.699	683.061
2:15331986:15332651:AT2G36560	200.841	-0.0753358	0.366616	-0.20549	0.837189	0.868018	257.92	241.102	114.977	186.161	177.5	124.193
4:2545228:2546351:AT4G04980	487.369	-0.0753591	0.257392	-0.29278	0.769691	0.813736	505.093	529.946	522.622	359.511	370.816	457.961
3:21157203:21158825:AT3G57160	543.657	-0.0754141	0.24088	-0.313078	0.754221	0.801111	544.497	571.722	641.083	453.993	423.538	443.546
3:9143718:9145503:AT3G25100	933.586	-0.0755016	0.272466	-0.277104	0.7817	0.823587	1088.99	989.472	883.231	812.703	664.305	783.967
2:13015432:13016154:AT2G30550	143.492	-0.0758797	0.281271	-0.269775	0.787334	0.828283	169.558	145.616	142.85	112.097	109.839	127.519
4:14570029:14570509:AT4G29750	100.665	-0.077499	0.283924	-0.272957	0.784886	0.826449	109.855	103.841	109.751	72.863	99.2943	75.4028
1:20252760:20254579:AT1G54240	1108.67	-0.0775824	0.239415	-0.324051	0.7459	0.793829	1223.92	1138.67	1195.06	902.381	884.862	913.705
5:24004095:24004988:AT5G59570	243.131	-0.0776323	0.262694	-0.295524	0.767593	0.811762	291.354	236.327	254.343	210.582	198.589	181.854
5:21124101:21125058:AT5G52020	453.476	-0.0781653	0.276591	-0.282602	0.777482	0.820248	580.319	444.009	418.098	392.339	339.182	369.252
1:24671315:24672131:AT1G66220	195.621	-0.0789739	0.258389	-0.305639	0.759879	0.80568	223.292	171.875	249.117	179.755	152.017	141.935
2:15686733:15687750:AT2G37380	423.14	-0.0791896	0.261508	-0.302819	0.762028	0.807332	427.478	458.332	472.102	375.925	380.482	274.998
1:20692914:20694206:AT1G55420	263.034	-0.079839	0.252225	-0.316539	0.751593	0.799043	242.397	290.038	315.315	204.977	231.101	207.358
3:11123512:11124300:AT3G29153	139.561	-0.07994	0.266761	-0.299669	0.76443	0.80939	137.318	149.197	163.755	112.097	118.626	109.778
3:20330406:20331930:AT3G54870	826.076	-0.0800899	0.242378	-0.330434	0.741072	0.790006	906.301	865.341	867.553	639.753	691.545	688.605
5:8068215:8069454:AT5G23910	497.607	-0.0801468	0.262672	-0.305122	0.760273	0.805958	638.829	475.042	473.844	404.35	424.417	386.994
1:27397814:27398421:AT1G72800	107.275	-0.0802552	0.269132	-0.2982	0.765551	0.810034	109.855	89.518	158.529	70.8613	104.567	89.8181
5:16152146:16152952:AT5G40380	330.995	-0.0803814	0.289014	-0.278123	0.780918	0.822887	431.06	330.62	283.958	285.447	256.583	262.801
1:12536185:12537721:AT1G34355	446.958	-0.0805326	0.25669	-0.313735	0.753722	0.800702	416.731	513.236	494.749	336.691	370.816	385.885
4:10890763:10891224:AT4G20160	154.612	-0.0813539	0.257415	-0.316042	0.751971	0.799324	158.812	119.357	243.89	118.102	121.262	138.608
5:3281418:3282542:AT5G10440	325.784	-0.0813748	0.254836	-0.319322	0.749482	0.79716	397.626	311.523	336.22	265.43	264.492	265.019
1:27126981:27128883:AT1G72100	702.177	-0.0821488	0.24879	-0.330193	0.741254	0.79008	853.762	658.852	749.092	600.519	635.308	481.247
2:19250777:19251850:AT2G46850	789.871	-0.0822139	0.275881	-0.298005	0.7657	0.810034	808.387	929.793	740.381	625.741	605.432	695.258
2:16124027:16124939:AT2G38510	232.606	-0.0822281	0.283784	-0.289756	0.772003	0.815813	322.399	205.295	216.017	192.567	186.287	188.507
1:8402285:8403284:AT1G23760	339.283	-0.0822623	0.256288	-0.320976	0.748229	0.795947	400.014	331.813	357.125	291.052	262.734	271.672
3:10732413:10733250:AT3G28640	234.334	-0.0824338	0.240882	-0.342216	0.732188	0.782906	222.097	218.424	334.478	176.953	185.408	210.684
2:75648:76133:AT2G01070	93.3804	-0.0825283	0.301122	-0.274069	0.784032	0.825673	107.466	90.7116	104.524	83.272	88.7498	55.4432
1:1285915:1286578:AT1G04620	330.427	-0.0825696	0.27524	-0.299992	0.764184	0.809251	328.37	385.524	329.252	279.842	258.341	266.128
4:12649978:12650891:AT4G24480	388.35	-0.0826605	0.293284	-0.281845	0.778062	0.820614	342.699	488.171	388.482	348.702	297.004	297.176
1:3577355:3578595:AT1G10750	399.711	-0.083003	0.266931	-0.310953	0.755837	0.802343	517.033	367.621	395.451	324.281	297.004	352.619
1:12177821:12178341:AT1G33590	125.028	-0.0835317	0.275304	-0.303416	0.761573	0.807093	117.019	138.454	146.334	96.0831	115.111	95.3624
3:17319972:17320638:AT3G47020	120.346	-0.0837733	0.280825	-0.298312	0.765465	0.810034	152.841	107.422	128.913	102.088	102.809	88.7092
5:26738640:26739487:AT5G66960	298.543	-0.0838321	0.362468	-0.231281	0.817096	0.852206	419.119	333.007	158.529	251.417	244.282	232.862
5:26041055:26042331:AT5G65170	669.359	-0.0840326	0.269598	-0.311696	0.755271	0.801985	785.7	714.95	609.726	558.483	546.558	528.929
1:19608410:19608873:AT1G52630	133.1	-0.0841953	0.292958	-0.287397	0.773808	0.817409	99.108	157.552	172.465	98.0848	111.596	116.431
3:22125825:22126717:AT3G59890	236.027	-0.0843588	0.293599	-0.287327	0.773862	0.817409	308.071	237.521	196.854	188.963	188.044	199.596
4:12807239:12808488:AT4G24860	423.631	-0.084363	0.287648	-0.293286	0.769304	0.813449	536.138	433.267	365.835	380.329	342.697	308.264
1:21707097:21708025:AT1G58420	329.736	-0.085171	0.234772	-0.362781	0.716768	0.771222	329.564	324.652	419.84	259.825	260.977	284.978
1:17050578:17053268:AT1G45110	664.96	-0.0852734	0.223284	-0.381905	0.702532	0.758289	700.92	644.529	815.29	514.845	630.035	490.118
2:9275670:9276521:AT2G21725	251.959	-0.0859544	0.246645	-0.348494	0.727469	0.780231	225.68	229.166	386.74	215.787	199.467	198.487
1:11228869:11229465:AT1G31355	164.309	-0.0860123	0.278708	-0.308611	0.757617	0.803748	218.515	136.067	179.434	144.925	144.109	111.995
1:27387575:27388051:AT1G72760	75.3274	-0.0866621	0.354697	-0.244327	0.806977	0.843903	72.8384	44.1622	146.334	62.8544	42.1781	77.6205
2:12757162:12757655:AT2G29930	104.851	-0.0874312	0.309659	-0.282347	0.777678	0.820332	134.93	96.6794	104.524	96.8838	70.2968	86.4915
5:4576153:4577382:AT5G14200	433.945	-0.0879658	0.253807	-0.346585	0.728903	0.780936	391.656	484.591	515.654	361.112	340.94	357.054
1:3227588:3228149:AT1G09920	160.775	-0.0880316	0.283488	-0.310531	0.756158	0.802562	146.871	187.391	177.692	138.92	137.958	115.322
5:26922053:26923338:AT5G67460	691.544	-0.0886376	0.260606	-0.340121	0.733765	0.7842	703.309	772.242	714.25	546.473	521.075	622.073
4:17954740:17955370:AT4G38340	138.86	-0.0888504	0.337562	-0.263212	0.792387	0.832728	234.038	95.4858	114.977	107.293	118.626	115.322
3:6047535:6048468:AT3G17700	199.704	-0.0890362	0.254237	-0.35021	0.726181	0.779443	222.097	195.746	224.727	158.537	158.168	171.874
5:19916071:19917568:AT5G49138	586.137	-0.0892816	0.258991	-0.344729	0.730298	0.781835	601.812	646.917	611.468	508.84	507.895	416.933
4:17692006:17693578:AT4G37650	769.696	-0.0894504	0.256971	-0.348095	0.727769	0.780314	810.775	829.533	806.58	684.993	594.887	595.46
2:10167766:10168683:AT2G23880	230.413	-0.0895426	0.275256	-0.325306	0.744949	0.792938	244.785	250.65	235.18	194.568	166.955	199.596
1:25270886:25271570:AT1G67460	208.192	-0.0896762	0.270534	-0.331479	0.740283	0.789478	193.44	232.747	238.664	162.541	155.532	190.725
3:1865317:1866342:AT3G06160	422.531	-0.0899591	0.256764	-0.350357	0.726071	0.779443	416.731	465.494	463.392	341.095	320.729	370.361
5:22312943:22313897:AT5G54970	278.969	-0.0900509	0.289219	-0.311359	0.755528	0.802135	376.133	264.973	240.406	231.4	254.826	198.487
4:6994130:6994591:AT4G11540	112.54	-0.0904751	0.268379	-0.337117	0.736029	0.786058	132.542	87.1308	153.302	88.8769	90.5072	96.4712
3:9521842:9522720:AT3G26050	390.186	-0.0911256	0.235897	-0.386293	0.699279	0.756103	390.462	360.459	531.332	333.488	288.217	329.333
5:23171912:23172697:AT5G57181	133.567	-0.0916009	0.273558	-0.33485	0.737738	0.787388	111.049	143.229	181.176	109.695	115.111	102.016
1:20850864:20851983:AT1G55770	544.711	-0.0916328	0.276514	-0.331386	0.740353	0.789478	666.292	545.463	513.912	506.438	450.779	371.47
4:1046163:1046954:AT4G02380	266.567	-0.091775	0.267092	-0.343607	0.731142	0.782342	343.893	242.295	266.537	222.192	210.012	219.555
2:10131407:10132768:AT2G23800	408.47	-0.0921188	0.270389	-0.34069	0.733337	0.783897	477.629	434.461	372.804	331.086	354.12	317.135
1:7439113:7439761:AT1G21250	189.592	-0.092278	0.282026	-0.327197	0.743519	0.791775	169.558	216.037	217.759	132.114	144.109	189.616
2:6183876:6184939:AT2G14520	578.767	-0.0923894	0.267919	-0.344841	0.730214	0.781835	661.516	623.045	534.817	439.981	465.717	514.513
3:8357567:8358468:AT3G23370	455.071	-0.0927489	0.258716	-0.358496	0.719972	0.773841	552.855	449.977	440.745	351.104	373.452	392.538
3:20815360:20816095:AT3G56090	336.033	-0.0932724	0.29904	-0.311906	0.755112	0.801936	429.866	349.717	270.021	280.242	318.972	227.317
4:6065735:6066767:AT4G09590	334.32	-0.0938094	0.27268	-0.344027	0.730826	0.782281	296.13	390.298	374.546	276.639	246.918	292.74
2:10696032:10697275:AT2G25130	509.373	-0.0942273	0.281508	-0.334723	0.737834	0.787388	583.901	560.979	447.713	427.17	387.511	430.24
1:2959935:2960665:AT1G09170	102.131	-0.0943323	0.34672	-0.27207	0.785568	0.827044	89.5554	130.099	97.5561	78.4679	60.631	109.778
5:23590396:23591159:AT5G58360	251.463	-0.0950556	0.27488	-0.345807	0.729488	0.781443	267.472	276.909	247.374	184.56	195.952	237.297
2:6817950:6819227:AT2G15640	324.649	-0.0955779	0.245393	-0.389489	0.696915	0.754125	385.685	275.715	395.451	234.203	250.433	313.809
3:2019911:2020793:AT3G06520	314.852	-0.0956914	0.301735	-0.317137	0.75114	0.798681	388.073	343.749	245.632	265.029	282.066	226.208
4:8211780:8213563:AT4G14250	414.499	-0.0958026	0.275485	-0.34776	0.72802	0.780465	469.27	442.816	393.709	367.518	304.913	338.204
1:29076696:29077388:AT1G77380	231.36	-0.0959652	0.313556	-0.306054	0.759563	0.80557	274.637	260.199	181.176	184.56	162.561	218.446
2:11845393:11846444:AT2G27780	359.405	-0.0959735	0.282432	-0.339812	0.733998	0.784246	361.804	421.331	341.446	310.268	272.4	294.958
3:16675284:16676266:AT3G45450	536.542	-0.0962057	0.285813	-0.336603	0.736416	0.786113	477.629	666.014	531.332	412.357	408.6	494.554
3:19129345:19130403:AT3G51580	171.802	-0.0963651	0.268068	-0.35948	0.719236	0.773295	180.305	161.132	217.759	148.929	115.111	154.132
1:30330078:30330844:AT1G80690	241.677	-0.0966353	0.307573	-0.314187	0.753379	0.800458	315.235	243.489	198.596	228.598	190.68	169.656
5:21618266:21618840:AT5G53290	92.6775	-0.0973194	0.370892	-0.262393	0.793019	0.833173	155.229	74.0015	60.9726	72.4627	94.9007	62.0964
3:7871032:7871606:AT3G22260	177.859	-0.0973547	0.280601	-0.34695	0.728629	0.780786	174.335	206.488	177.692	134.116	149.381	154.132
5:7050694:7051188:AT5G20830	133.827	-0.0974456	0.264271	-0.368734	0.712326	0.767028	136.124	125.325	175.949	114.499	100.173	111.995
1:26559353:26560034:AT1G70470	176.197	-0.0981036	0.259857	-0.377529	0.70578	0.761028	197.022	174.262	191.628	124.107	173.106	139.717
2:3526480:3527441:AT2G07690	334.013	-0.0981717	0.266651	-0.368165	0.71275	0.767367	311.653	367.621	386.74	283.045	233.737	298.285
1:29855013:29855850:AT1G79360	353.099	-0.0985413	0.257792	-0.382251	0.702275	0.758177	374.939	374.782	371.062	303.062	279.43	281.652
1:23443222:23445239:AT1G63210	739.882	-0.0987603	0.235292	-0.419735	0.674679	0.736746	730.772	767.468	876.263	599.719	581.706	633.162
3:21425993:21427308:AT3G57860	791.384	-0.0989289	0.287995	-0.343509	0.731215	0.782342	880.031	892.793	691.603	678.187	558.86	695.258
1:26986866:26987683:AT1G71740	239.99	-0.0990521	0.262044	-0.377998	0.705432	0.760769	287.771	236.327	236.922	184.159	210.012	197.378
3:1038919:1039757:AT3G04010	294.3	-0.0991135	0.294361	-0.336708	0.736337	0.786113	401.208	281.683	238.664	206.178	273.279	249.495
2:17233963:17235498:AT2G41360	426.732	-0.0991773	0.257285	-0.385476	0.699885	0.756367	440.613	455.945	459.907	377.927	331.274	333.768
1:19980083:19982047:AT1G53541	895.389	-0.0994899	0.239172	-0.415976	0.677428	0.738497	1008.99	889.212	958.14	752.251	752.176	694.149
1:18056774:18057213:AT1G48820	79.4883	-0.0996402	0.357263	-0.278899	0.780322	0.822505	125.378	35.8072	106.266	69.6603	60.631	64.3142
3:4915258:4916446:AT3G14620	275.972	-0.0998755	0.273606	-0.365034	0.715086	0.769764	355.834	257.812	261.311	224.194	214.405	238.406
3:16139624:16140139:AT3G44550	68.5243	-0.100015	0.313467	-0.319061	0.74968	0.79725	71.6443	71.6144	76.6512	60.0519	63.2672	44.3546
1:28369249:28370129:AT1G75550	292.657	-0.100144	0.263869	-0.379521	0.704301	0.759885	266.278	325.845	341.446	247.414	218.799	249.495
4:6998005:6998750:AT4G11550	110.137	-0.100392	0.283504	-0.354112	0.723255	0.776895	140.901	84.7437	135.882	97.2842	94.9007	77.6205
4:9667430:9668578:AT4G17240	504.222	-0.100494	0.286307	-0.351001	0.725587	0.779162	493.152	615.884	454.681	421.965	426.175	390.32
5:1859374:1861790:AT5G06150	939.607	-0.100788	0.27331	-0.36877	0.712299	0.767028	1014.96	1061.09	857.1	811.902	767.114	725.198
3:907333:908904:AT3G03680	537.415	-0.100822	0.276346	-0.364839	0.715232	0.769804	586.289	596.787	499.975	474.811	474.504	370.361
2:16381417:16382583:AT2G39230	486.024	-0.100951	0.280721	-0.359613	0.719136	0.773295	484.793	581.27	444.229	374.324	398.056	423.586
5:3012686:3013143:AT5G09720	81.5843	-0.101151	0.297487	-0.340017	0.733844	0.7842	89.5554	65.6465	114.977	70.4609	55.3588	73.1851
5:14287858:14288516:AT5G36260	173.162	-0.101715	0.25947	-0.392012	0.695049	0.7528	199.41	155.165	207.307	144.525	166.955	115.322
1:7104863:7105920:AT1G20510	255.6	-0.102004	0.264018	-0.386352	0.699236	0.756103	318.817	230.36	270.021	225.795	197.71	201.813
3:3772036:3773438:AT3G11920	550.267	-0.102373	0.263202	-0.388952	0.697311	0.754438	604.201	590.819	536.559	460.398	425.296	463.505
5:25269296:25270051:AT5G62960	474.861	-0.102605	0.293894	-0.349122	0.726998	0.780002	540.915	545.463	379.772	377.527	389.269	401.409
4:7279593:7280372:AT4G12200	363.079	-0.102784	0.226716	-0.453358	0.650291	0.716114	365.386	334.2	487.781	303.062	304.034	284.978
2:9179457:9183042:AT2G21450	929.174	-0.102957	0.248858	-0.413717	0.679081	0.739717	1016.16	985.891	928.525	727.429	794.354	768.443
1:29606053:29606783:AT1G78720	158.019	-0.103268	0.274868	-0.375699	0.70714	0.762144	136.124	170.681	202.081	128.111	115.99	143.044
1:7988120:7989418:AT1G22600	531.124	-0.103337	0.3096	-0.333777	0.738548	0.787912	698.532	539.495	414.614	510.442	422.66	364.817
1:20499778:20500594:AT1G54960	446.1	-0.103376	0.307081	-0.336641	0.736388	0.786113	469.27	540.689	362.351	359.911	317.215	415.824
3:3447288:3448389:AT3G11000	650.571	-0.103379	0.256406	-0.403185	0.686812	0.74583	714.055	658.852	696.829	556.081	456.929	577.719
3:17967316:17968658:AT3G48510	355.372	-0.10348	0.299726	-0.34525	0.729906	0.781654	415.537	391.492	297.895	335.09	276.794	256.148
4:1186069:1186738:AT4G02690	171.403	-0.104013	0.346719	-0.299992	0.764183	0.809251	249.561	168.294	111.493	153.333	157.289	110.886
1:10904879:10905543:AT1G30750	154.653	-0.104288	0.27061	-0.385383	0.699954	0.756367	185.081	119.357	205.565	140.522	111.596	125.302
5:3825598:3826385:AT5G11870	413.348	-0.104354	0.250622	-0.416381	0.677132	0.738497	384.491	423.718	526.106	350.703	293.489	367.034
4:8002442:8003079:AT4G13800	102.796	-0.104684	0.272031	-0.384822	0.700369	0.756695	124.184	83.5501	127.171	76.8665	92.2646	85.3826
3:21185187:21186065:AT3G57250	246.869	-0.104727	0.254891	-0.410871	0.681167	0.741301	287.771	231.553	270.021	184.56	193.316	230.644
1:26423677:26424554:AT1G70170	293.578	-0.104994	0.256391	-0.409507	0.682168	0.741816	364.192	268.554	304.863	247.014	251.311	223.991
1:28718669:28719224:AT1G76530	92.4689	-0.105656	0.293275	-0.360263	0.71865	0.77301	88.3613	89.518	121.945	70.0606	64.1459	93.1446
1:677076:679401:AT1G02980	1010.51	-0.105937	0.275387	-0.384683	0.700472	0.756695	1222.73	1055.12	876.263	797.89	792.597	895.963
5:20711649:20712550:AT5G50915	474.697	-0.105949	0.27662	-0.383013	0.70171	0.757799	527.78	507.269	456.423	436.377	342.697	380.341
2:10399713:10400727:AT2G24490	266.153	-0.106146	0.248899	-0.426461	0.669772	0.732638	236.426	286.458	330.994	199.372	238.131	220.664
4:16637612:16638074:AT4G34930	73.9574	-0.106294	0.29927	-0.355179	0.722456	0.776155	87.1673	63.2594	90.5878	60.8526	72.933	48.7901
5:21901887:21902721:AT5G53950	214.327	-0.106599	0.299852	-0.355507	0.72221	0.776009	245.979	237.521	182.918	194.969	165.198	164.112
1:4755786:4756446:AT1G13910	326.999	-0.107039	0.257335	-0.415951	0.677446	0.738497	336.728	327.039	384.998	284.246	225.829	289.414
1:10335690:10336464:AT1G29570	206.689	-0.107155	0.244976	-0.43741	0.661814	0.725285	214.933	163.52	308.347	158.537	162.561	188.507
4:14116825:14117404:AT4G28560	279.728	-0.107369	0.32789	-0.327454	0.743324	0.791771	305.682	330.62	226.47	291.052	213.527	176.31
2:18727553:18729137:AT2G45430	485.907	-0.107399	0.273784	-0.392276	0.694855	0.752706	618.529	471.461	437.26	393.941	378.724	422.477
3:18135485:18136156:AT3G48920	148.959	-0.1075	0.258907	-0.415208	0.677989	0.738871	165.976	116.97	209.049	119.704	112.475	134.173
3:2059545:2060220:AT3G06600	228.28	-0.107673	0.275021	-0.391508	0.695421	0.752856	285.383	220.811	214.275	186.962	211.769	165.221
3:3955918:3956774:AT3G12470	232.73	-0.107767	0.287371	-0.37501	0.707653	0.762579	275.831	229.166	233.438	213.385	223.192	136.39
5:26514889:26515672:AT5G66380	194.637	-0.10787	0.29177	-0.369708	0.7116	0.766481	218.515	217.23	168.981	159.338	156.41	163.003
3:18365771:18366781:AT3G49540	322.813	-0.107905	0.256912	-0.420008	0.67448	0.736643	330.758	341.362	353.641	279.842	289.974	225.1
3:7585142:7585740:AT3G21530	123.05	-0.107964	0.285615	-0.378005	0.705427	0.760769	143.289	114.583	137.624	115.3	90.5072	94.2535
1:27034295:27035314:AT1G71870	573.187	-0.107975	0.264369	-0.408424	0.682962	0.742451	589.872	638.562	569.658	484.019	444.628	479.03
1:16272182:16272942:AT1G43180	110.534	-0.108138	0.271548	-0.398226	0.690464	0.749218	115.825	78.7758	177.692	84.0727	101.052	88.7092
3:8063755:8064454:AT3G22800	225.499	-0.108354	0.252524	-0.429082	0.667864	0.730777	211.351	229.166	285.7	166.944	176.621	212.902
4:12821555:12822569:AT4G24920	426.219	-0.108493	0.281507	-0.385399	0.699942	0.756367	496.734	466.687	358.867	325.081	387.511	342.639
3:9546060:9547153:AT3G26120	374.5	-0.108611	0.310716	-0.349552	0.726675	0.779855	465.688	409.396	278.732	325.081	343.576	255.039
2:172299:173113:AT2G01390	267.975	-0.108658	0.298957	-0.363457	0.716264	0.770797	249.561	319.878	268.279	257.022	186.287	209.575
3:20137756:20138670:AT3G54390	454.644	-0.10892	0.25689	-0.423996	0.671569	0.734212	518.227	469.074	444.229	369.119	381.36	370.361
5:7340108:7341929:AT5G22140	784.851	-0.109328	0.250308	-0.436773	0.662276	0.725679	880.031	805.662	792.643	661.372	695.06	579.936
5:21795201:21796064:AT5G53660	148.191	-0.109475	0.304828	-0.359137	0.719493	0.773444	124.184	180.23	162.013	137.319	108.96	115.322
2:16892074:16892687:AT2G40450	119.597	-0.109657	0.272755	-0.402034	0.687659	0.746634	97.9139	120.551	172.465	91.6793	102.809	100.907
3:18390109:18391617:AT3G49610	428.989	-0.109659	0.284116	-0.385966	0.699522	0.756249	347.475	533.527	461.649	364.715	346.212	343.748
2:3514787:3515379:AT2G07680	137.416	-0.110372	0.305585	-0.361183	0.717963	0.772389	113.437	89.518	273.506	96.4835	113.354	130.846
3:7129554:7130376:AT3G20440	220.118	-0.110438	0.26244	-0.420812	0.673893	0.736116	245.979	223.198	226.47	164.142	179.257	200.705
3:4200608:4201499:AT3G13080	326.565	-0.11064	0.250266	-0.442091	0.658423	0.722694	329.564	325.845	393.709	292.253	242.524	265.019
5:2689672:2690134:AT5G08360	144.248	-0.111052	0.265738	-0.417899	0.676021	0.737754	161.2	139.648	160.271	114.499	139.715	103.124
5:15839934:15840818:AT5G39550	345.476	-0.111071	0.308988	-0.359469	0.719245	0.773295	423.896	383.137	254.343	294.655	292.611	263.91
1:3086119:3087544:AT1G09540	394.43	-0.111533	0.285638	-0.39047	0.696189	0.753456	371.356	478.623	372.804	315.873	304.913	350.401
1:18179378:18180267:AT1G49150	295.418	-0.111717	0.244798	-0.456363	0.648129	0.71469	297.324	293.619	358.867	258.624	236.373	230.644
4:14935604:14936380:AT4G30590	334.268	-0.111933	0.245993	-0.455026	0.64909	0.715485	354.639	343.749	362.351	269.833	290.853	265.019
3:8117174:8119740:AT3G22910	780.05	-0.112206	0.269842	-0.415821	0.677541	0.738497	870.479	851.018	709.024	658.97	633.55	628.726
3:18038789:18039895:AT3G48700	331.596	-0.11222	0.270783	-0.41443	0.67856	0.739263	414.343	318.684	311.831	282.244	261.856	271.672
3:9170146:9172282:AT3G25182	516.122	-0.112404	0.247196	-0.454717	0.649313	0.715485	520.615	555.011	555.721	423.566	437.598	412.498
5:15098997:15100893:AT5G37920	471.696	-0.112595	0.252151	-0.446538	0.655208	0.719952	491.958	496.526	503.459	399.946	366.422	393.647
2:17714761:17717121:AT2G42560	1222.13	-0.113153	0.252172	-0.448714	0.653638	0.719124	1227.51	1343.96	1271.71	1003.67	960.431	1046.77
2:10497779:10498794:AT2G24681	219.447	-0.113579	0.289281	-0.392627	0.694595	0.75254	148.065	248.263	313.573	174.951	170.47	195.16
5:2150129:2151233:AT5G06940	541.873	-0.113621	0.276907	-0.410322	0.68157	0.741516	579.125	608.722	498.233	482.017	442.87	408.062
3:17994005:17994784:AT3G48550	265.287	-0.113691	0.246182	-0.461816	0.644213	0.711089	288.965	248.263	317.057	234.603	210.891	206.249
4:13146018:13146902:AT4G25860	184.371	-0.113961	0.276621	-0.411974	0.680358	0.74065	200.604	199.327	177.692	153.333	157.289	144.152
1:17133090:17133665:AT1G45207	244.694	-0.114343	0.283015	-0.404016	0.686201	0.745281	311.653	222.005	242.148	210.982	166.076	222.882
1:26570466:26570994:AT1G70505	217.775	-0.114417	0.32669	-0.350231	0.726166	0.779443	286.577	232.747	146.334	156.135	184.529	199.596
5:25646132:25646886:AT5G64080	430.925	-0.11454	0.28194	-0.406256	0.684555	0.743838	484.793	482.204	365.835	343.897	378.724	343.748
5:25106220:25107144:AT5G62550	307.96	-0.115003	0.245697	-0.468068	0.639736	0.707367	317.623	305.555	360.609	229.398	241.645	290.523
5:24551011:24552872:AT5G61000	733.862	-0.115324	0.281823	-0.409209	0.682386	0.74194	791.67	845.05	628.889	612.93	630.035	569.957
5:23145102:23146631:AT5G57130	587.898	-0.11569	0.253291	-0.456748	0.647852	0.714545	571.961	607.529	696.829	504.837	407.722	530.037
3:10183801:10184879:AT3G27500	159.279	-0.115775	0.246803	-0.469099	0.638999	0.706663	156.423	140.842	224.727	124.107	133.564	136.39
5:8354808:8355588:AT5G24460	175.192	-0.116201	0.308101	-0.377151	0.706061	0.761214	247.173	155.165	148.076	159.738	142.351	128.628
3:22051937:22052698:AT3G59700	238.136	-0.116226	0.259636	-0.44765	0.654406	0.719744	226.874	262.586	263.053	190.565	216.163	182.963
1:26327151:26327673:AT1G69900	128.884	-0.116579	0.301729	-0.386369	0.699224	0.756103	174.335	113.389	120.203	106.492	129.17	84.2737
1:17185591:17186128:AT1G45616	195.53	-0.116738	0.288684	-0.404378	0.685935	0.745107	200.604	220.811	188.144	164.943	141.472	174.092
4:167763:168287:AT4G00380	175.118	-0.116938	0.296326	-0.394626	0.693119	0.751404	213.739	173.068	162.013	145.326	118.626	166.33
2:9765735:9767957:AT2G22950	531.113	-0.116972	0.248914	-0.46993	0.638405	0.706118	545.691	547.85	592.305	461.199	398.935	445.764
1:24323197:24324127:AT1G65470	596.141	-0.117164	0.265849	-0.440718	0.659417	0.723447	617.335	667.207	573.142	455.194	480.655	538.908
1:25771562:25772799:AT1G68640	454.657	-0.117358	0.235922	-0.497443	0.618877	0.689611	483.599	438.041	533.075	354.707	354.999	413.607
1:24585972:24586904:AT1G66040	284.62	-0.117638	0.264814	-0.444231	0.656876	0.721446	286.577	307.942	303.121	253.419	225.829	220.664
1:22381283:22382147:AT1G60790	215.021	-0.117882	0.249864	-0.471782	0.637082	0.704876	231.65	213.65	238.664	170.548	195.074	167.439
3:5027148:5027758:AT3G14940	101.378	-0.1185	0.270586	-0.437939	0.66143	0.724978	99.108	84.7437	151.56	82.8717	84.3562	83.1649
3:10189697:10190268:AT3G27510	90.3175	-0.118676	0.287194	-0.413227	0.67944	0.739846	80.0028	94.2923	114.977	62.454	81.7201	80.9471
5:22547200:22549271:AT5G55680	763.999	-0.119087	0.28152	-0.423013	0.672285	0.734702	809.581	885.631	660.246	640.154	637.944	609.876
3:1928614:1929599:AT3G06360	508.887	-0.119534	0.238728	-0.50071	0.616575	0.688027	474.047	529.946	621.92	416.36	406.843	433.566
1:7801602:7802614:AT1G22110	358.201	-0.11977	0.301043	-0.39785	0.69074	0.749402	463.3	362.846	282.216	313.071	271.522	297.176
5:25869121:25870424:AT5G64710	380.818	-0.119911	0.270086	-0.443975	0.657061	0.721497	443.001	392.686	355.383	329.485	334.789	277.216
1:12896697:12897517:AT1G35210	232.379	-0.120001	0.27546	-0.435641	0.663097	0.726241	263.89	239.908	224.727	199.773	174.863	197.378
1:26651977:26652680:AT1G70690	322.645	-0.120051	0.251314	-0.477692	0.632869	0.701096	336.728	340.168	339.704	257.423	280.309	261.692
1:1930433:1932025:AT1G06320	632.706	-0.120214	0.302597	-0.397275	0.691165	0.749632	570.767	809.243	557.464	570.493	511.41	476.812
1:7272566:7273736:AT1G20900	378.15	-0.120273	0.317014	-0.379392	0.704397	0.759885	491.958	396.266	273.506	349.502	313.7	268.345
4:15683115:15683971:AT4G32500	164.557	-0.121098	0.286804	-0.422232	0.672856	0.735211	124.184	171.875	240.406	152.132	127.413	124.193
1:28041859:28042320:AT1G74650	99.4297	-0.121188	0.349326	-0.346919	0.728652	0.780786	133.736	106.228	62.7146	79.2686	92.2646	75.4028
5:18871987:18872992:AT5G46530	167.004	-0.121358	0.289699	-0.418913	0.67528	0.737288	177.917	97.873	294.41	130.113	125.656	157.459
3:7507408:7508451:AT3G21330	415.963	-0.121402	0.276578	-0.438944	0.660702	0.724518	514.645	421.331	357.125	327.083	361.15	343.748
4:11324779:11325591:AT4G21250	153.522	-0.121428	0.267506	-0.453925	0.649883	0.715888	134.93	127.712	249.117	124.107	115.111	139.717
4:8135102:8136235:AT4G14120	331.575	-0.121548	0.26596	-0.457018	0.647658	0.714444	336.728	366.427	334.478	285.447	272.4	260.583
3:2738021:2738599:AT3G08970	154.292	-0.121753	0.262031	-0.464651	0.642181	0.709514	195.828	119.357	184.66	123.307	131.807	127.519
5:1886599:1887222:AT5G06230	122.679	-0.121936	0.268914	-0.453439	0.650233	0.716114	144.483	93.0987	165.497	99.2859	120.383	85.3826
5:9505649:9507024:AT5G27010	286.236	-0.122339	0.251686	-0.486078	0.626912	0.696741	291.354	293.619	322.284	221.392	223.192	263.91
1:6719452:6720675:AT1G19415	322.088	-0.122351	0.250182	-0.489048	0.624807	0.695119	359.416	309.135	357.125	280.643	292.611	223.991
4:14057311:14059430:AT4G28430	732.798	-0.122554	0.298745	-0.410229	0.681638	0.741516	917.047	778.21	557.464	628.944	652.003	534.473
1:18351343:18352059:AT1G49580	240.537	-0.122715	0.298546	-0.411042	0.681041	0.741279	249.561	281.683	210.791	217.388	210.012	166.33
4:9842764:9843683:AT4G17680	287.383	-0.12272	0.316934	-0.387209	0.698602	0.755718	416.731	245.876	238.664	283.846	207.376	212.902
5:1466002:1467418:AT5G04970	475.363	-0.122777	0.278334	-0.441113	0.659131	0.723346	630.47	417.751	454.681	435.577	427.053	312.7
3:929213:929773:AT3G03720	96.6882	-0.123319	0.290722	-0.424182	0.671433	0.734212	102.69	102.647	97.5561	70.4609	89.6285	80.9471
5:2862877:2865458:AT5G09210	574.709	-0.123898	0.259279	-0.477855	0.632754	0.701079	630.47	606.335	559.206	457.596	456.051	508.969
4:17374997:17376177:AT4G36880	330.111	-0.123968	0.284565	-0.435639	0.663099	0.726241	463.3	280.49	296.153	278.241	297.883	242.841
5:1127147:1128162:AT5G04130	329.894	-0.124078	0.317123	-0.39126	0.695605	0.752939	457.33	323.458	233.438	262.227	258.341	296.067
5:21601510:21602253:AT5G53240	143.614	-0.124166	0.292903	-0.423914	0.671629	0.734212	176.723	134.874	142.85	137.319	116.869	98.689
5:3580359:3583001:AT5G11240	1196.56	-0.124576	0.256395	-0.485873	0.627057	0.696741	1183.33	1336.8	1215.97	992.859	957.795	1009.07
5:15416096:15417368:AT5G38500	260.093	-0.124729	0.245008	-0.509081	0.610696	0.682873	250.755	255.425	330.994	228.598	219.678	194.051
5:15515070:15516179:AT5G38740	491.534	-0.124972	0.24617	-0.507666	0.611687	0.683765	524.198	502.494	524.364	418.362	405.964	391.429
1:22171314:22172048:AT1G60120	209.115	-0.125624	0.285961	-0.439307	0.660439	0.724343	167.17	229.166	271.763	168.546	140.594	206.249
3:2209803:2210519:AT3G07000	126.492	-0.125934	0.28371	-0.443883	0.657127	0.721497	134.93	130.099	134.14	110.896	94.022	106.451
3:2099995:2101112:AT3G36659	331.018	-0.126254	0.30824	-0.409595	0.682103	0.741816	435.836	329.426	257.827	301.461	299.64	218.446
2:12654822:12656436:AT2G29590	678.232	-0.126258	0.272012	-0.464164	0.64253	0.709566	677.039	782.984	639.341	569.292	546.558	562.194
1:28597574:28598343:AT1G76220	408.494	-0.126626	0.289089	-0.438016	0.661375	0.724978	463.3	454.751	337.962	332.287	324.244	354.837
2:14485082:14485834:AT2G34320	189.537	-0.126692	0.294884	-0.429632	0.667463	0.73068	157.618	225.585	210.791	169.747	135.321	160.785
1:22248543:22249236:AT1G60390	277.071	-0.126896	0.27583	-0.460051	0.645479	0.712375	342.699	269.748	254.343	239.407	244.282	202.922
5:9479078:9480018:AT5G26930	230.905	-0.12691	0.240431	-0.527845	0.597607	0.671009	262.696	193.359	292.668	190.164	215.284	168.547
3:4950745:4953648:AT3G14730	1265.06	-0.126944	0.265542	-0.478056	0.63261	0.701041	1383.93	1378.58	1160.22	1030.49	1016.67	1086.69
3:3189786:3191040:AT3G10310	338.647	-0.127236	0.26134	-0.486862	0.626356	0.696352	335.534	375.976	346.673	278.641	288.217	272.781
3:885510:886562:AT3G03650	390.235	-0.127262	0.256841	-0.495491	0.620253	0.690708	475.241	370.008	381.514	300.26	326.88	342.639
5:18569148:18569810:AT5G45780	266.614	-0.127266	0.279861	-0.454747	0.649291	0.715485	308.071	280.49	238.664	212.184	210.012	238.406
4:17004768:17005567:AT4G35900	249.627	-0.127452	0.265277	-0.480449	0.630908	0.699805	220.903	263.78	311.831	212.584	177.5	225.1
2:8500534:8501312:AT2G19670	293.372	-0.127615	0.273308	-0.466928	0.640551	0.708158	378.521	274.522	264.795	231.4	263.613	235.079
2:9443150:9444496:AT2G22200	460.752	-0.127663	0.276366	-0.461934	0.644129	0.711089	545.691	484.591	395.451	369.52	417.388	359.272
4:16465964:16466624:AT4G34440	194.837	-0.127709	0.26984	-0.473276	0.636016	0.703918	193.44	212.456	205.565	165.743	157.289	158.568
1:24221944:24223253:AT1G65200	449.079	-0.127907	0.249044	-0.513594	0.607536	0.680097	521.81	430.88	465.134	381.53	366.422	363.708
4:2674929:2676529:AT4G05190	638.165	-0.128004	0.236082	-0.542201	0.58768	0.662927	718.831	615.884	684.635	519.249	550.952	514.513
1:18753145:18753697:AT1G50630	168.729	-0.128252	0.297837	-0.43061	0.666752	0.730015	213.739	163.52	148.076	138.52	122.141	156.35
4:424081:424740:AT4G00980	135.561	-0.128563	0.315252	-0.407811	0.683413	0.742826	156.423	143.229	121.945	132.515	90.5072	108.669
5:18036216:18037130:AT5G44700	341.584	-0.128704	0.252165	-0.510396	0.609774	0.681951	362.998	356.878	351.899	269.433	316.336	265.019
4:11997372:11998394:AT4G22860	506.259	-0.129079	0.271948	-0.474647	0.635039	0.702947	537.332	545.463	494.749	426.769	360.271	462.397
2:11779308:11779840:AT2G27590	165.749	-0.12926	0.257862	-0.501276	0.616177	0.687692	183.887	155.165	188.144	126.509	133.564	151.914
5:16363103:16363943:AT5G40840	446.301	-0.129893	0.266269	-0.487827	0.625672	0.695971	398.82	500.107	505.201	395.942	328.638	375.905
5:3704101:3705243:AT5G11540	373.179	-0.129946	0.287535	-0.451932	0.651318	0.71702	335.534	455.945	358.867	309.468	289.096	324.897
3:10598100:10598937:AT3G28345	285.529	-0.130049	0.259102	-0.501924	0.615721	0.687291	339.117	274.522	283.958	233.402	235.494	239.515
4:15129204:15130485:AT4G31115	269.559	-0.130273	0.256349	-0.508186	0.611323	0.683466	315.235	248.263	290.926	210.982	204.74	252.821
3:18603025:18603827:AT3G50170	232.405	-0.130696	0.292608	-0.446659	0.655122	0.719952	199.41	279.296	243.89	200.974	166.955	205.14
4:373889:375624:AT4G00890	1367.26	-0.130855	0.264728	-0.494298	0.621096	0.691303	1339.75	1527.77	1393.66	1257.09	1064.12	1054.53
1:3763579:3764586:AT1G11230	207.956	-0.130891	0.288035	-0.454427	0.649522	0.715602	229.262	227.972	186.402	172.549	201.225	144.152
1:16970136:16971124:AT1G44900	413.246	-0.131267	0.293745	-0.446875	0.654965	0.719909	435.836	489.365	336.22	332.688	373.452	322.68
1:618274:619378:AT1G02810	258.828	-0.131287	0.314029	-0.418073	0.675894	0.737729	377.327	231.553	191.628	212.184	217.92	212.902
1:7168736:7170054:AT1G20680	533.452	-0.131358	0.290153	-0.452718	0.650752	0.716509	505.093	642.142	493.007	452.391	387.511	477.921
2:19352505:19353283:AT2G47150	216.027	-0.131552	0.304142	-0.432536	0.665352	0.728596	260.308	231.553	172.465	192.967	188.044	154.132
5:6239678:6242049:AT5G18700	1002.68	-0.131722	0.272655	-0.48311	0.629018	0.698369	1110.49	1096.89	888.458	859.544	820.716	805.036
3:4892503:4893134:AT3G14570	232.418	-0.131859	0.283995	-0.4643	0.642433	0.709566	187.469	281.683	256.085	190.965	211.769	175.201
2:15073041:15074073:AT2G35910	437.233	-0.132127	0.28451	-0.464402	0.64236	0.709566	472.853	492.946	379.772	383.932	355.878	342.639
4:18581055:18581655:AT4G40090	319.408	-0.132132	0.263228	-0.501965	0.615692	0.687291	327.176	316.297	371.062	275.438	213.527	298.285
3:21227755:21228667:AT3G57370	241.004	-0.13227	0.249084	-0.531027	0.5954	0.669465	272.248	231.553	257.827	189.764	217.92	192.942
1:5788636:5789212:AT1G16920	127.208	-0.132303	0.336939	-0.392661	0.69457	0.75254	142.095	151.584	92.3299	104.09	132.685	80.9471
2:18219782:18221227:AT2G44030	427.276	-0.133048	0.235868	-0.56408	0.572699	0.650604	419.119	418.944	527.848	366.717	337.425	353.728
3:18450673:18451747:AT3G49750	606.132	-0.133472	0.310908	-0.429298	0.667706	0.730756	685.397	705.402	449.455	537.665	456.929	503.425
2:13683581:13684323:AT2G32235	170.73	-0.133767	0.293997	-0.454994	0.649114	0.715485	225.68	156.358	151.56	139.321	169.591	117.54
3:6007659:6008146:AT3G17560	97.9175	-0.133887	0.288934	-0.463381	0.643091	0.710073	114.631	94.2923	99.2982	81.6706	82.5988	78.7294
3:12573787:12574544:AT3G30839	120.109	-0.133969	0.279133	-0.479946	0.631266	0.700091	118.213	120.551	142.85	80.4696	132.685	89.8181
4:405903:407347:AT4G00950	602.035	-0.134308	0.244002	-0.550438	0.582019	0.658866	622.112	620.658	651.536	511.643	486.806	494.554
2:16811314:16812311:AT2G40240	377.181	-0.134504	0.299345	-0.449329	0.653194	0.718749	518.227	353.298	294.41	320.277	311.064	304.938
1:6264318:6264803:AT1G18191	112.908	-0.134635	0.301276	-0.446881	0.654961	0.719909	158.812	91.9051	104.524	83.6724	103.688	95.3624
4:18553366:18554920:AT4G40020	1133.23	-0.134727	0.248542	-0.542067	0.587772	0.662927	1080.64	1234.15	1238.61	946.819	887.498	975.801
5:2958353:2959244:AT5G09520	386.474	-0.134829	0.27022	-0.498961	0.617807	0.688746	398.82	435.654	358.867	298.658	346.212	319.353
3:2232878:2233427:AT3G07060	256.442	-0.135299	0.302589	-0.447139	0.654775	0.719909	304.488	281.683	196.854	205.778	210.012	221.773
3:13034813:13035410:AT3G32030	118.322	-0.135442	0.327674	-0.413344	0.679355	0.739846	78.8088	81.163	250.859	92.8803	108.081	94.2535
2:14005633:14007470:AT2G33000	527.414	-0.135538	0.230799	-0.587257	0.557031	0.636723	483.599	537.108	661.988	420.764	482.412	412.498
1:1378431:1379366:AT1G04880	376.593	-0.13602	0.26856	-0.506477	0.612522	0.684372	408.373	405.815	353.641	321.078	324.244	290.523
4:12579538:12580425:AT4G24260	257.635	-0.136204	0.286288	-0.47576	0.634245	0.702179	314.041	257.812	228.212	235.003	210.891	191.834
4:15924614:15925363:AT4G33000	283.417	-0.137274	0.267446	-0.513276	0.607758	0.680237	321.205	291.232	270.021	241.409	239.888	222.882
1:17660500:17663456:AT1G47920	847.915	-0.137929	0.247753	-0.55672	0.577719	0.655368	680.621	914.277	1106.22	642.956	697.696	772.879
5:22488414:22489353:AT5G55510	441.772	-0.138147	0.250095	-0.552376	0.58069	0.657786	441.807	475.042	463.392	349.102	379.603	372.579
2:17572492:17573294:AT2G42150	377.482	-0.138177	0.331723	-0.416543	0.677012	0.738497	532.556	374.782	240.406	326.282	318.093	293.849
1:17918236:17919297:AT1G48480	301.665	-0.138345	0.297102	-0.465649	0.641467	0.708947	303.294	360.459	257.827	266.631	258.341	223.991
3:21783021:21786909:AT3G58950	1264.47	-0.138525	0.260913	-0.530924	0.595471	0.669465	1441.25	1305.77	1177.64	1092.14	1114.21	941.426
5:19976938:19977654:AT5G49280	271.974	-0.138583	0.273277	-0.507115	0.612074	0.684088	321.205	273.328	250.859	230.599	219.678	225.1
4:15895497:15896401:AT4G32920	397.14	-0.138587	0.234604	-0.590728	0.554703	0.634993	441.807	372.395	444.229	314.672	338.304	337.095
4:9581779:9582592:AT4G17020	175.641	-0.138623	0.260273	-0.532606	0.594306	0.668797	170.752	173.068	217.759	159.338	143.23	131.955
2:19431850:19433151:AT2G47340	561.355	-0.1391	0.283149	-0.491262	0.623241	0.693486	613.753	627.819	480.812	486.02	502.622	409.171
3:20745250:20746276:AT3G55920	523.453	-0.139588	0.273301	-0.510748	0.609527	0.681892	552.855	568.141	499.975	426.769	380.482	491.227
2:18745218:18746402:AT2G45480	338.856	-0.13975	0.334173	-0.418196	0.675804	0.737729	409.567	390.298	219.501	291.052	247.796	300.502
4:16694054:16695563:AT4G35070	549.264	-0.140027	0.280025	-0.500053	0.617038	0.688216	580.319	613.497	498.233	481.216	515.803	372.579
1:29470470:29472043:AT1G78330	297.391	-0.140038	0.282724	-0.495316	0.620377	0.690736	310.459	334.2	271.763	262.227	235.494	239.515
3:7350695:7352038:AT3G20975	313.472	-0.14027	0.257182	-0.545414	0.585469	0.661753	334.34	319.878	329.252	269.833	290.853	220.664
5:2436716:2437434:AT5G07680	187.678	-0.140317	0.292029	-0.48049	0.630879	0.699805	205.38	196.94	182.918	178.154	169.591	117.54
2:2087365:2088244:AT2G05632	371.477	-0.14061	0.258346	-0.544271	0.586255	0.661895	342.699	403.428	421.582	331.887	296.125	292.74
5:20910234:20910895:AT5G51480	331.008	-0.14063	0.302229	-0.465308	0.641711	0.709105	358.222	384.331	264.795	281.443	251.311	288.305
1:25720168:25720753:AT1G68540	133.776	-0.140917	0.299225	-0.470942	0.637682	0.705429	130.154	156.358	125.429	102.088	137.079	96.4712
5:15889766:15890267:AT5G39690	108.853	-0.141101	0.329681	-0.427994	0.668656	0.73153	103.884	127.712	102.782	86.4748	67.6607	115.322
5:7185714:7186642:AT5G21130	282.944	-0.142373	0.262071	-0.54326	0.586951	0.662319	317.623	285.264	280.474	244.211	242.524	217.338
2:7279602:7280063:AT2G16770	155.702	-0.142491	0.342229	-0.41636	0.677147	0.738497	214.933	159.939	95.814	126.109	136.2	126.411
1:25813971:25814539:AT1G68735	88.854	-0.142729	0.326943	-0.436556	0.662433	0.725738	75.2265	59.6787	168.981	84.8734	60.631	73.1851
1:16887192:16888947:AT1G44740	536.815	-0.142849	0.275104	-0.519253	0.603584	0.676641	538.527	614.69	498.233	465.202	471.868	400.3
1:17998963:18000329:AT1G48670	263.367	-0.14289	0.262588	-0.544158	0.586333	0.661895	358.222	183.81	306.605	204.977	231.101	222.882
1:8132295:8133681:AT1G22970	474.269	-0.142898	0.289163	-0.494177	0.621181	0.691303	555.244	515.624	378.03	389.537	420.902	373.687
3:21576896:21577655:AT3G58270	328.531	-0.14312	0.278148	-0.514548	0.606869	0.679485	377.327	348.523	285.7	270.234	298.762	251.712
5:16428532:16429375:AT5G41030	317.865	-0.143289	0.276884	-0.517503	0.604805	0.677901	352.251	329.426	304.863	263.428	225.829	299.394
1:5628175:5628949:AT1G16480	291.515	-0.143536	0.278047	-0.516229	0.605695	0.678791	317.623	316.297	264.795	246.613	231.98	246.168
4:11577319:11578608:AT4G21820	615.798	-0.143734	0.270616	-0.531137	0.595324	0.669465	663.904	677.95	552.237	505.637	562.375	471.268
1:24723950:24724521:AT1G66310	89.657	-0.144015	0.299176	-0.481374	0.630251	0.699422	102.69	89.518	87.1037	73.2634	71.1756	78.7294
1:11022207:11023456:AT1G30940	505.427	-0.14435	0.270882	-0.532886	0.594112	0.668685	526.586	568.141	458.165	401.948	451.657	410.28
5:23300051:23301164:AT5G57530	275.253	-0.144353	0.239538	-0.602631	0.546754	0.628651	247.173	262.586	376.288	210.982	225.829	250.603
4:7590621:7591194:AT4G12980	151.145	-0.144415	0.368673	-0.391715	0.695269	0.752856	236.426	134.874	88.8458	144.525	111.596	117.54
3:891390:891966:AT3G03660	195.878	-0.144416	0.296673	-0.486786	0.62641	0.696352	176.723	239.908	182.918	161.34	159.925	166.33
5:2866843:2867854:AT5G09220	284.976	-0.144499	0.291626	-0.495493	0.620252	0.690708	323.594	309.135	242.148	257.022	247.796	204.031
3:8646726:8647825:AT3G23930	565.771	-0.144783	0.283268	-0.511116	0.60927	0.681726	568.378	661.24	499.975	473.209	449.021	485.683
1:10918263:10919751:AT1G30760	411.48	-0.144798	0.290441	-0.498544	0.6181	0.688964	549.273	384.331	337.962	354.707	329.516	339.313
1:7238700:7239362:AT1G20823	306.247	-0.144914	0.342355	-0.423285	0.672087	0.7346	454.942	286.458	189.886	273.837	247.796	239.515
2:17195050:17195745:AT2G41231	290.295	-0.14509	0.281627	-0.515186	0.606423	0.679485	306.877	327.039	256.085	236.204	245.16	242.841
2:19343975:19344418:AT2G47090	92.7923	-0.145491	0.338941	-0.429252	0.66774	0.730756	142.095	75.1951	69.6829	70.4609	86.1136	76.5117
1:19298300:19298766:AT1G51940	132.807	-0.145506	0.26539	-0.548273	0.583504	0.660015	151.647	121.744	146.334	104.891	111.596	115.322
4:13047157:13048384:AT4G25540	590.333	-0.145568	0.300856	-0.483846	0.628495	0.698229	613.753	700.627	477.328	541.268	475.382	449.09
3:9641026:9642237:AT3G26300	263.411	-0.145603	0.233628	-0.623227	0.533135	0.61672	243.591	230.36	384.998	214.986	234.616	208.467
5:1919319:1919992:AT5G06290	184.118	-0.145807	0.256138	-0.569253	0.569184	0.647461	188.663	175.455	222.985	164.542	162.561	130.846
3:8811487:8812592:AT3G24310	445.734	-0.146022	0.248451	-0.58773	0.556713	0.636567	458.524	460.719	473.844	326.683	373.452	415.824
1:5451665:5452449:AT1G15840	316.973	-0.146064	0.326524	-0.447331	0.654636	0.719885	349.863	379.556	224.727	293.854	282.066	212.902
4:7430757:7432088:AT4G12540	431.528	-0.146126	0.229949	-0.635469	0.525123	0.609681	428.672	408.202	540.043	342.696	344.455	389.212
1:944636:945445:AT1G03770	368.725	-0.146496	0.256219	-0.571763	0.567482	0.646047	384.491	392.686	367.578	293.454	322.487	306.047
4:13057522:13058717:AT4G25585	458.225	-0.146521	0.296348	-0.49442	0.621009	0.691303	487.181	537.108	365.835	382.331	376.088	383.667
1:28537643:28538531:AT1G76040	392.266	-0.146537	0.295601	-0.495726	0.620088	0.690708	487.181	403.428	310.089	331.487	304.034	340.421
2:16118385:16119273:AT2G38500	390.279	-0.146608	0.286848	-0.511099	0.609282	0.681726	505.093	355.685	355.383	368.319	281.187	316.026
3:5961496:5962271:AT3G17420	383.041	-0.146663	0.307311	-0.477244	0.633188	0.701257	457.33	424.912	276.99	289.05	326.002	343.748
3:16459882:16461617:AT3G45000	1162.47	-0.14678	0.27632	-0.531198	0.595282	0.669465	1283.63	1285.48	986.014	923.999	974.49	1005.74
1:9414769:9416035:AT1G27110	451.901	-0.146957	0.285623	-0.514513	0.606894	0.679485	568.378	448.783	372.804	373.123	359.393	393.647
4:11830805:11831386:AT4G22440	113.073	-0.146981	0.269649	-0.545082	0.585697	0.661753	131.348	79.9694	158.529	82.4713	108.081	94.2535
5:23627223:23627717:AT5G58450	65.7239	-0.147029	0.319904	-0.459604	0.645801	0.712618	77.6147	41.7751	99.2982	55.6481	66.782	42.1369
1:28845154:28845826:AT1G76830	124.513	-0.147153	0.315996	-0.46568	0.641444	0.708947	130.154	148.003	99.2982	100.487	103.688	106.451
5:4663339:4663850:AT5G14460	127.849	-0.147612	0.259435	-0.568977	0.569372	0.64757	119.407	108.615	189.886	103.289	107.203	108.669
5:3793513:3794990:AT5G11780	841.16	-0.147619	0.279397	-0.528346	0.597259	0.670939	714.055	1020.51	853.616	729.431	663.426	699.694
1:21653637:21654888:AT1G58340	323.606	-0.147711	0.277547	-0.532202	0.594586	0.669004	261.502	372.395	379.772	296.657	249.554	256.148
2:6819881:6820702:AT2G15650	138.656	-0.147854	0.274158	-0.539304	0.589677	0.66465	108.661	128.906	216.017	114.499	109.839	120.866
3:10003331:10004494:AT3G27130	351.177	-0.147979	0.289927	-0.510401	0.609771	0.681951	407.179	374.782	294.41	315.473	277.673	279.434
2:11590436:11591535:AT2G27130	218.28	-0.14804	0.249257	-0.593927	0.552561	0.633362	189.857	216.037	294.41	183.759	182.772	177.418
2:8425990:8427197:AT2G19450	450.364	-0.148166	0.256948	-0.57664	0.564183	0.643435	392.85	488.171	536.559	393.54	342.697	382.558
1:16409386:16410049:AT1G43575	205.88	-0.148215	0.274665	-0.539622	0.589458	0.664509	158.812	224.392	271.763	179.755	160.804	170.765
1:5311980:5313377:AT1G15460	340.998	-0.148255	0.265161	-0.559111	0.576086	0.653727	388.073	336.588	337.962	282.644	253.069	312.7
5:2206028:2206579:AT5G07110	113.388	-0.148397	0.307107	-0.48321	0.628947	0.698369	99.108	137.261	113.235	97.6845	102.809	82.056
1:7964164:7964641:AT1G22540	110.481	-0.148586	0.304948	-0.48725	0.626081	0.696206	95.5258	133.68	111.493	92.0796	99.2943	84.2737
4:13203137:13204042:AT4G26020	359.547	-0.148638	0.272995	-0.544473	0.586116	0.661895	383.297	392.686	330.994	305.865	295.247	294.958
1:16775881:16777584:AT1G44110	652.262	-0.148648	0.260789	-0.569991	0.568684	0.6471	603.006	743.596	672.44	548.474	568.526	512.296
5:24973269:24974208:AT5G62170	492.974	-0.148659	0.273802	-0.542943	0.587169	0.662459	499.122	560.979	451.197	373.523	414.751	445.764
2:1063888:1065341:AT2G03505	479.862	-0.14895	0.268093	-0.55559	0.578491	0.656033	564.796	486.978	428.55	362.313	412.115	428.022
5:25308780:25309416:AT5G63090	158.576	-0.148964	0.289255	-0.514993	0.606558	0.679485	181.499	162.326	148.076	139.321	150.26	106.451
1:1248027:1248829:AT1G04570	201.858	-0.148975	0.275223	-0.541288	0.588309	0.66332	194.634	223.198	209.049	172.549	156.41	172.983
3:23020101:23020562:AT3G62180	282.604	-0.149109	0.325129	-0.458616	0.64651	0.713289	354.639	309.135	188.144	240.608	224.95	238.406
4:6795060:6795726:AT4G11140	303.393	-0.149117	0.28977	-0.514606	0.606829	0.679485	352.251	313.91	270.021	291.452	246.039	215.12
2:16849450:16850620:AT2G40340	898.838	-0.149775	0.270626	-0.55344	0.579962	0.657278	740.325	1057.51	991.24	738.639	688.03	812.798
3:11727938:11728728:AT3G29810	188.495	-0.149795	0.271547	-0.551634	0.581199	0.65815	199.41	199.327	184.66	131.714	179.257	164.112
3:1007581:1008440:AT3G03910	216.575	-0.149912	0.253834	-0.590589	0.554796	0.634993	217.321	220.811	242.148	177.754	177.5	185.18
3:21628847:21629638:AT3G58480	338.853	-0.149968	0.278434	-0.538613	0.590154	0.664974	340.311	381.943	320.542	301.461	267.128	273.89
4:18070675:18071389:AT4G38670	165.246	-0.150149	0.308119	-0.487306	0.626041	0.696206	244.785	111.002	172.465	150.53	154.653	107.56
3:1373643:1375723:AT3G04960	594.222	-0.150781	0.256671	-0.58745	0.556902	0.636679	593.454	631.4	625.404	509.641	446.385	522.275
1:10344064:10345131:AT1G29600	330.887	-0.150859	0.275421	-0.547741	0.58387	0.660112	335.534	366.427	318.799	295.856	258.341	268.345
5:23273866:23274922:AT5G57450	483.179	-0.151082	0.275243	-0.548903	0.583072	0.65974	539.721	519.204	423.324	403.949	396.298	405.845
1:9890286:9890747:AT1G28290	81.8155	-0.151147	0.343889	-0.439522	0.660284	0.724285	89.5554	89.518	73.1671	84.4731	51.8439	64.3142
1:12598903:12599874:AT1G34460	210.627	-0.151303	0.276099	-0.548002	0.58369	0.660015	235.232	206.488	216.017	178.154	146.745	198.487
4:10304586:10305752:AT4G18750	471.771	-0.151349	0.246886	-0.613034	0.539854	0.622547	443.001	500.107	534.817	371.521	379.603	428.022
3:19996874:19997623:AT3G54000	155.306	-0.151865	0.343189	-0.442511	0.658119	0.722474	204.186	165.907	97.5561	138.92	135.321	113.104
4:8156875:8157777:AT4G14147	242.552	-0.152105	0.291603	-0.521615	0.601938	0.675118	305.682	242.295	195.112	190.164	215.284	202.922
1:26039110:26040084:AT1G69260	376.34	-0.152111	0.263404	-0.577482	0.563614	0.642995	457.33	359.266	351.899	303.863	313.7	323.789
1:26899757:26900872:AT1G71370	416.456	-0.152115	0.269593	-0.564239	0.572592	0.650601	519.421	396.266	374.546	345.499	382.239	316.026
2:19328247:19329356:AT2G47040	192.409	-0.152229	0.283136	-0.537652	0.590817	0.665402	205.38	206.488	182.918	168.145	181.014	131.955
3:8952115:8953651:AT3G24540	604.059	-0.152289	0.268744	-0.566669	0.570939	0.649105	589.872	657.659	627.146	540.868	427.053	531.146
1:28395078:28396668:AT1G75620	437.048	-0.152326	0.288234	-0.52848	0.597166	0.670939	552.855	438.041	346.673	345.899	406.843	344.857
3:4235058:4235723:AT3G13175	262.677	-0.152632	0.314103	-0.48593	0.627017	0.696741	354.639	256.618	189.886	222.993	246.918	188.507
2:19574872:19575847:AT2G47800	331.021	-0.152756	0.283471	-0.538878	0.589971	0.664875	433.448	296.006	301.379	307.066	283.824	233.97
4:14379593:14380585:AT4G29160	272.075	-0.152958	0.335227	-0.456283	0.648186	0.71469	359.416	286.458	174.207	234.203	265.371	182.963
4:18178433:18179383:AT4G39010	445.953	-0.153127	0.26249	-0.583362	0.55965	0.639405	537.332	415.363	440.745	403.949	394.541	314.918
4:1004445:1005442:AT4G02290	492.158	-0.153341	0.272996	-0.561697	0.574322	0.652041	453.747	577.689	479.07	409.955	415.63	404.736
5:20035676:20036297:AT5G49420	151.871	-0.153692	0.278459	-0.551938	0.580991	0.65802	177.917	148.003	146.334	120.104	151.138	110.886
1:6955229:6957584:AT1G20060	1308.38	-0.153975	0.273022	-0.563964	0.572779	0.650604	1432.89	1438.26	1125.38	1060.12	1105.42	1109.97
2:14468714:14470069:AT2G34270	255.997	-0.154088	0.264307	-0.582988	0.559902	0.639485	288.965	254.231	252.601	214.185	202.982	221.773
1:27659629:27660512:AT1G73590	397.828	-0.154192	0.267751	-0.575877	0.564698	0.643814	403.596	438.041	384.998	346.3	346.212	301.611
2:10253924:10254820:AT2G24120	346.423	-0.154262	0.261641	-0.589591	0.555465	0.635552	325.982	371.201	384.998	302.662	257.462	301.611
1:16416185:16417631:AT1G43600	565.07	-0.154653	0.255935	-0.604268	0.545665	0.627809	592.26	594.399	562.69	420.764	466.595	530.037
5:7052348:7054162:AT5G20830	352.41	-0.155131	0.289052	-0.536691	0.591481	0.666043	423.896	365.233	287.442	281.043	281.187	319.353
5:6529736:6530542:AT5G19380	298.847	-0.155221	0.289456	-0.536253	0.591784	0.666278	402.402	256.618	273.506	280.643	261.856	202.922
4:15543098:15543562:AT4G32180	72.9152	-0.155278	0.31041	-0.500235	0.61691	0.688182	75.2265	75.1951	78.3933	65.2564	67.6607	48.7901
1:29178786:29179579:AT1G77640	212.191	-0.156007	0.37506	-0.415951	0.677446	0.738497	318.817	205.295	113.235	206.178	186.287	136.39
3:20089060:20089859:AT3G54270	336.331	-0.156031	0.307882	-0.506788	0.612304	0.684236	304.488	429.686	276.99	250.216	290.853	303.829
2:17289831:17290292:AT2G41470	101.525	-0.156141	0.330558	-0.472355	0.636673	0.704534	93.1376	130.099	81.8775	76.4661	95.7795	83.1649
1:2405301:2405969:AT1G07750	340.874	-0.156142	0.286643	-0.544725	0.585943	0.661818	367.774	367.621	311.831	311.87	241.645	292.74
4:14218665:14219144:AT4G28790	112.287	-0.156168	0.265252	-0.588752	0.556028	0.636093	120.601	93.0987	148.076	92.8803	91.3859	96.4712
1:1645583:1647075:AT1G05562	509.696	-0.156215	0.282216	-0.55353	0.579901	0.657278	565.99	555.011	435.518	439.18	402.449	430.24
5:9775911:9776524:AT5G27630	113.863	-0.156271	0.284224	-0.549816	0.582446	0.659138	91.9436	125.325	141.108	83.6724	108.96	94.2535
5:4826912:4827530:AT5G14920	208.371	-0.156441	0.271848	-0.575472	0.564972	0.64391	223.292	216.037	207.307	186.161	171.349	161.894
2:7129483:7132266:AT2G16440	1227.12	-0.156803	0.244852	-0.640397	0.521914	0.607232	1237.06	1292.64	1282.17	1016.08	996.458	1056.75
1:520574:521920:AT1G02510	565.589	-0.156974	0.280942	-0.558739	0.57634	0.65391	661.516	582.464	491.265	487.221	420.024	502.316
2:15004877:15005863:AT2G35700	301.935	-0.157505	0.31275	-0.503614	0.614533	0.686302	437.03	264.973	224.727	257.823	276.794	222.882
3:9506044:9506663:AT3G25990	119.423	-0.157643	0.266858	-0.590737	0.554697	0.634993	126.572	95.4858	165.497	103.69	93.1433	100.907
5:6495431:6496314:AT5G19300	439.028	-0.157761	0.299964	-0.525934	0.598934	0.672285	474.047	501.301	355.383	401.147	332.153	359.272
4:11346746:11347549:AT4G21326	199.98	-0.157766	0.240963	-0.65473	0.512641	0.599117	182.693	173.068	294.41	159.338	181.014	161.894
1:1036301:1037551:AT1G04020	318.454	-0.158276	0.232333	-0.681246	0.495716	0.585068	342.699	282.877	388.482	258.624	307.549	235.079
5:18232165:18233161:AT5G45113	338.09	-0.158811	0.241077	-0.658758	0.510051	0.596387	327.176	341.362	395.451	287.048	297.004	262.801
1:3426772:3427258:AT1G10417	122.554	-0.159268	0.295957	-0.538145	0.590477	0.665169	106.272	144.422	127.171	102.889	103.688	99.7978
3:20954067:20954808:AT3G56550	277.056	-0.159582	0.316883	-0.503601	0.614542	0.686302	366.58	276.909	196.854	241.008	214.405	236.188
3:106403:106968:AT3G01320	124.132	-0.15978	0.26412	-0.604952	0.545211	0.627697	128.96	109.809	158.529	98.0848	127.413	87.6003
1:28207510:28208647:AT1G75150	535.796	-0.160613	0.270862	-0.59297	0.553201	0.63389	499.122	603.948	548.753	470.807	398.056	466.832
1:29708035:29708515:AT1G78980	72.3164	-0.160734	0.319866	-0.502505	0.615312	0.687053	80.0028	76.3887	66.1988	63.2547	57.1162	59.8787
2:6272494:6272967:AT2G14660	277.47	-0.160998	0.267631	-0.601565	0.547463	0.629158	287.771	296.006	271.763	225.795	220.556	248.386
1:8410167:8411639:AT1G23790	404.318	-0.16112	0.264913	-0.608199	0.543055	0.625625	394.044	439.235	418.098	366.717	318.972	322.68
5:23882120:23883067:AT5G59170	474.828	-0.161133	0.267972	-0.601306	0.547636	0.629254	415.537	547.85	501.717	409.154	389.269	389.212
4:11133421:11134134:AT4G20780	232.779	-0.161165	0.259307	-0.621523	0.534256	0.617813	286.577	204.101	238.664	177.754	231.98	178.527
4:7439241:7439704:AT4G12550	161.033	-0.161259	0.262836	-0.613535	0.539522	0.622267	187.469	144.422	174.207	132.515	130.049	140.826
1:11997376:11998121:AT1G33100	166.261	-0.161277	0.270891	-0.595357	0.551605	0.632369	189.857	163.52	162.013	128.111	161.683	129.737
4:756183:757207:AT4G01750	312.891	-0.161301	0.26635	-0.605599	0.544781	0.627304	278.219	353.298	337.962	269.433	278.551	236.188
2:917522:918694:AT2G03090	551.677	-0.16132	0.274416	-0.587867	0.556622	0.636565	686.592	529.946	482.554	485.22	466.595	429.131
3:21859652:21860332:AT3G59120	107.639	-0.161325	0.297963	-0.541426	0.588214	0.663319	143.289	89.518	104.524	94.4817	94.022	80.9471
1:2612480:2613143:AT1G08290	122.861	-0.161506	0.282284	-0.572138	0.567228	0.645862	137.318	101.454	155.045	112.898	83.4775	108.669
1:25847582:25848141:AT1G68800	141.236	-0.161767	0.285513	-0.566581	0.570999	0.649105	117.019	157.552	167.239	122.106	108.081	121.975
4:18097023:18098128:AT4G38770	429.742	-0.162223	0.325724	-0.498037	0.618458	0.689253	521.81	481.01	283.958	377.527	402.449	299.394
3:10491798:10492759:AT3G28157	421.737	-0.162463	0.266649	-0.609274	0.542343	0.624906	413.149	473.849	405.903	333.088	359.393	367.034
3:16345750:16346241:AT3G44800	99.7901	-0.162904	0.282053	-0.577565	0.563558	0.642995	85.9732	103.841	125.429	80.4696	84.3562	85.3826
3:230943:231495:AT3G01610	169.135	-0.163084	0.311041	-0.524318	0.600058	0.673116	134.93	217.23	160.271	131.314	141.472	151.914
1:19790342:19790838:AT1G53110	132.987	-0.163645	0.256803	-0.637239	0.523969	0.608818	143.289	116.97	162.013	103.69	113.354	117.54
1:5097481:5098173:AT1G14790	147.226	-0.1637	0.273818	-0.59784	0.549947	0.630982	128.96	148.003	189.886	102.889	165.198	106.451
3:2753400:2754644:AT3G09020	263.185	-0.163817	0.272627	-0.600881	0.547919	0.629476	272.248	262.586	289.184	245.813	253.069	160.785
1:26446184:26447901:AT1G70220	576.981	-0.163823	0.251525	-0.651321	0.514839	0.601107	540.915	613.497	642.825	507.239	449.9	484.574
1:17538998:17539647:AT1G47670	242.453	-0.163968	0.301484	-0.543869	0.586532	0.661952	339.117	214.843	189.886	188.163	231.101	192.942
1:3558327:3560265:AT1G10710	696.047	-0.164152	0.274562	-0.597869	0.549928	0.630982	680.621	793.726	651.536	605.724	544.801	589.916
4:9651268:9654354:AT4G17210	1148.27	-0.164577	0.26109	-0.630347	0.528467	0.612528	1099.74	1252.06	1195.06	974.843	844.441	1050.09
1:23151805:23152393:AT1G62540	134.37	-0.164792	0.28943	-0.569367	0.569107	0.647461	115.825	148.003	156.787	119.303	130.049	87.6003
3:20196169:20197332:AT3G54560	761.04	-0.164981	0.285758	-0.577345	0.563706	0.642996	730.772	908.309	663.73	619.336	616.855	673.081
2:13927529:13928404:AT2G32830	389.307	-0.165126	0.275595	-0.599163	0.549064	0.630278	327.176	459.526	411.129	335.09	353.242	289.414
1:29744891:29745657:AT1G79070	130.643	-0.165301	0.270902	-0.610188	0.541737	0.624413	149.259	97.873	175.949	104.891	137.958	87.6003
2:9508771:9509799:AT2G22410	403.357	-0.165395	0.261292	-0.632988	0.526742	0.61093	385.685	445.203	412.871	346.3	343.576	321.571
5:7176552:7177013:AT5G21110	97.2481	-0.165577	0.313638	-0.527924	0.597552	0.671009	108.661	85.9373	114.977	91.279	102.809	49.8989
4:8164254:8165415:AT4G14150	381.562	-0.16591	0.279454	-0.593693	0.552717	0.633438	503.898	342.555	330.994	324.681	341.818	292.74
1:28390757:28391859:AT1G75600	453.894	-0.166124	0.295261	-0.562634	0.573684	0.651422	536.138	481.01	360.609	412.757	395.42	329.333
5:24770100:24770927:AT5G61610	201.724	-0.16654	0.25985	-0.640906	0.521584	0.607149	253.143	168.294	212.533	158.537	192.438	158.568
3:7370228:7371081:AT3G21030	190.189	-0.166584	0.257542	-0.646824	0.517746	0.60378	205.38	181.423	207.307	129.712	194.195	159.677
3:6573466:6576117:AT3G19040	751.776	-0.166675	0.270504	-0.616163	0.537787	0.62108	832.268	792.533	675.925	670.58	617.734	594.352
3:10400280:10401397:AT3G27997	620.554	-0.166864	0.291217	-0.572989	0.566652	0.64552	727.19	662.433	491.265	548.474	510.531	495.663
2:14983644:14984433:AT2G35637	154.959	-0.166925	0.286253	-0.583139	0.5598	0.639472	130.154	170.681	181.176	108.094	123.019	159.677
1:25242562:25245095:AT1G67370	1084.16	-0.167112	0.258988	-0.64525	0.518765	0.604557	1020.93	1218.64	1088.8	864.748	891.891	968.039
2:1576473:1577134:AT2G04530	194.355	-0.167226	0.286991	-0.582686	0.560104	0.639613	130.154	208.875	280.474	144.525	160.804	184.072
2:10896523:10897005:AT2G25600	70.4312	-0.167306	0.346052	-0.48347	0.628762	0.698305	44.1807	75.1951	106.266	55.2478	46.5717	74.2939
3:20850323:20850771:AT3G56200	135.39	-0.167324	0.277347	-0.603303	0.546307	0.628343	106.272	124.132	209.049	109.295	103.688	126.411
1:28182840:28183394:AT1G75060	181.323	-0.16758	0.352209	-0.475797	0.634219	0.702179	220.903	204.101	116.719	186.161	131.807	131.955
4:13599553:13600216:AT4G27110	132.869	-0.167625	0.272722	-0.614637	0.538794	0.621937	120.601	139.648	155.045	104.891	108.081	120.866
2:11496491:11497494:AT2G26940	378.164	-0.167677	0.269011	-0.623308	0.533082	0.61672	361.804	415.363	388.482	331.887	283.824	329.333
3:21775380:21776461:AT3G58910	241.016	-0.168006	0.257731	-0.651867	0.514487	0.600975	237.62	248.263	264.795	206.579	190.68	206.249
2:7664267:7665107:AT2G17620	382.621	-0.168218	0.242148	-0.694689	0.48725	0.577497	385.685	389.105	416.356	312.27	335.667	314.918
3:7155644:7156561:AT3G20490	128.92	-0.168471	0.31753	-0.530567	0.595719	0.669637	143.289	134.874	118.461	118.102	135.321	70.9673
3:18768580:18769599:AT3G50580	579.712	-0.168551	0.261097	-0.645549	0.518571	0.604557	542.109	640.949	604.5	513.244	464.838	473.485
2:10750400:10751305:AT2G25240	282.361	-0.168751	0.273993	-0.615894	0.537965	0.621169	334.34	269.748	268.279	237.005	208.254	261.692
3:4657163:4657852:AT3G14060	188.068	-0.168772	0.310197	-0.54408	0.586387	0.661895	259.114	158.745	165.497	174.151	184.529	114.213
4:10806069:10807225:AT4G19940	370.249	-0.168828	0.295545	-0.571243	0.567835	0.646344	477.629	353.298	301.379	297.858	391.026	249.495
4:13448488:13449643:AT4G26660	450.035	-0.169077	0.244076	-0.692724	0.488483	0.578373	465.688	436.848	505.201	363.114	343.576	422.477
1:24216542:24217088:AT1G65190	132.13	-0.169169	0.2563	-0.660043	0.509226	0.595819	138.512	120.551	158.529	103.289	120.383	109.778
4:6328133:6328602:AT4G10150	148.928	-0.169233	0.251533	-0.672805	0.501071	0.58951	161.2	120.551	195.112	104.49	144.109	129.737
4:9527850:9528657:AT4G16930	135.572	-0.169318	0.276922	-0.611427	0.540917	0.623672	105.078	139.648	186.402	107.693	109.839	123.084
4:14515268:14516586:AT4G29600	459.818	-0.169811	0.266166	-0.637988	0.523482	0.608452	544.497	441.622	433.776	416.76	370.816	363.708
2:16220004:16221028:AT2G38810	610.406	-0.169964	0.233702	-0.727266	0.467063	0.558777	672.263	577.689	655.02	494.828	528.984	513.404
5:4908461:4909287:AT5G15140	397.218	-0.170194	0.246602	-0.690157	0.490095	0.57999	347.475	389.105	524.364	329.885	296.125	369.252
5:24577164:24578375:AT5G61090	625.011	-0.1703	0.265658	-0.641048	0.521491	0.607141	638.829	680.337	594.047	522.052	492.957	553.324
1:16852150:16852956:AT1G44478	258.591	-0.170359	0.26238	-0.649282	0.516156	0.602225	226.874	281.683	296.153	221.792	209.133	217.338
4:17026560:17027814:AT4G35950	342.667	-0.17036	0.268534	-0.63441	0.525814	0.610167	371.356	359.266	320.542	297.858	284.702	277.216
5:5033701:5035131:AT5G15510	594.033	-0.170741	0.304704	-0.560348	0.575242	0.65298	564.796	732.854	482.554	504.837	452.536	531.146
2:12178754:12179763:AT2G28480	217.272	-0.171017	0.323123	-0.529262	0.596624	0.67044	306.877	201.714	149.818	182.558	201.225	164.112
1:5371041:5371944:AT1G15610	244.37	-0.171222	0.263159	-0.650639	0.515279	0.601302	235.232	266.167	250.859	185.761	216.163	215.12
5:19946976:19949191:AT5G49190	572.429	-0.171233	0.24557	-0.697289	0.485622	0.575858	491.958	613.497	682.893	481.216	486.806	471.268
5:1035586:1037083:AT5G03870	774.964	-0.171259	0.268298	-0.638317	0.523267	0.608404	717.637	901.148	742.123	622.939	688.03	643.142
3:21066061:21066583:AT3G56900	109.315	-0.171418	0.667453	-0.256824	0.797315	0.836782	183.887	97.873	41.8098	94.4817	87.8711	92.0358
5:21138742:21140495:AT5G52050	828.077	-0.171439	0.270558	-0.633649	0.52631	0.610617	809.581	944.116	766.512	706.611	705.605	669.754
5:15284661:15285616:AT5G38260	168.293	-0.171458	0.25636	-0.668818	0.503611	0.59136	175.529	145.616	216.017	150.53	128.292	141.935
2:13055596:13056287:AT2G30650	183.51	-0.171483	0.252567	-0.67896	0.497163	0.58599	164.782	170.681	250.859	149.329	144.109	167.439
3:16799726:16800523:AT3G45755	279.603	-0.171755	0.281167	-0.610864	0.541289	0.623999	259.114	303.168	304.863	279.442	212.648	204.031
1:23966990:23968356:AT1G64540	357.161	-0.17202	0.255404	-0.673519	0.500617	0.58937	336.728	389.105	376.288	291.452	314.578	293.849
3:8028212:8028656:AT3G22710	95.1534	-0.172202	0.312376	-0.551265	0.581452	0.65833	106.272	69.2272	130.656	63.6551	65.0246	111.995
1:9543507:9543992:AT1G27470	155.235	-0.172243	0.288951	-0.596098	0.551109	0.632103	216.127	120.551	148.076	122.506	148.502	121.975
3:6452042:6453408:AT3G18730	510.058	-0.172345	0.25351	-0.679837	0.496608	0.585597	610.171	467.881	505.201	433.975	411.237	435.784
3:20705366:20706666:AT3G55780	592.519	-0.172433	0.280025	-0.615778	0.538041	0.621169	645.993	644.529	508.685	508.039	467.474	511.187
1:24123533:24125488:AT1G64940	816.296	-0.172449	0.253228	-0.681005	0.495868	0.58515	860.926	854.598	792.643	688.596	700.332	665.319
5:20091217:20091656:AT5G49520	140.324	-0.172478	0.275999	-0.624924	0.532021	0.615836	137.318	138.454	163.755	116.1	100.173	135.282
5:19052151:19053926:AT5G46915	751.65	-0.172481	0.243351	-0.708773	0.478465	0.569386	699.726	802.081	829.227	632.147	651.125	608.767
5:10029676:10030444:AT5G28020	208.797	-0.172927	0.286152	-0.604321	0.54563	0.627809	248.367	210.069	179.434	179.755	173.985	170.765
3:15984438:15984976:AT3G44300	94.9992	-0.172978	0.297155	-0.582113	0.56049	0.63995	114.631	85.9373	95.814	86.8751	79.9627	70.9673
2:11809336:11809976:AT2G27690	300.66	-0.173458	0.318303	-0.544945	0.585791	0.661753	329.564	353.298	214.275	270.234	251.311	232.862
5:730621:731270:AT5G03110	105.363	-0.173474	0.362884	-0.478043	0.63262	0.701041	170.752	82.3565	67.9409	90.8786	98.4156	76.5117
4:14078062:14078809:AT4G28490	191.561	-0.173507	0.249137	-0.696431	0.486159	0.576398	210.157	176.649	212.533	141.723	181.014	163.003
3:19887908:19890012:AT3G53640	1020.47	-0.174169	0.263149	-0.661866	0.508057	0.594732	1041.23	1104.06	977.303	890.771	801.384	868.241
3:20257176:20257948:AT3G54720	409.874	-0.174312	0.288534	-0.604129	0.545758	0.627813	419.119	458.332	369.32	394.741	334.789	296.067
1:6671796:6672727:AT1G19300	491.295	-0.174382	0.274144	-0.636096	0.524714	0.609583	608.977	458.332	445.971	450.39	434.083	350.401
2:13747122:13747726:AT2G32380	141.54	-0.174566	0.260176	-0.670955	0.502249	0.5906	127.766	140.842	177.692	113.698	122.141	120.866
2:14069476:14070817:AT2G33200	389.774	-0.174629	0.239771	-0.728319	0.466419	0.558259	395.238	372.395	454.681	315.473	303.155	361.49
3:21796547:21798559:AT3G58980	888.72	-0.174684	0.268265	-0.651162	0.514942	0.601107	1007.8	915.471	790.901	775.871	804.02	659.775
3:7014020:7015403:AT3G20087	410.256	-0.174693	0.25602	-0.682341	0.495023	0.584348	434.642	422.525	405.903	345.899	340.061	345.966
1:17466586:17467305:AT1G47560	187.938	-0.174992	0.262302	-0.667138	0.504684	0.59198	231.65	137.261	233.438	169.747	159.047	143.044
3:22148136:22149114:AT3G59960	373.816	-0.175211	0.315305	-0.555687	0.578425	0.656033	334.34	476.236	306.605	348.301	318.972	270.563
3:125833:126997:AT3G01330	767.143	-0.175593	0.269728	-0.651001	0.515046	0.601129	770.177	853.405	712.508	661.372	615.097	650.904
2:17143287:17143965:AT2G41130	197.739	-0.176169	0.262987	-0.669878	0.502935	0.591111	236.426	180.23	196.854	161.74	173.106	164.112
3:4873446:4874308:AT3G14517	194.012	-0.176204	0.27813	-0.633533	0.526385	0.610617	182.693	217.23	193.37	145.726	162.561	181.854
1:8345942:8346746:AT1G23530	182.623	-0.176312	0.327664	-0.538088	0.590516	0.665169	280.607	137.261	144.592	143.324	137.079	179.636
1:18930306:18930818:AT1G51080	139.121	-0.176315	0.257412	-0.684955	0.493373	0.582693	136.124	132.487	168.981	106.092	120.383	125.302
5:19298300:19299088:AT5G47590	181.994	-0.17654	0.305418	-0.578029	0.563245	0.642782	229.262	182.617	139.366	154.934	164.319	139.717
3:22555601:22556988:AT3G60970	293.313	-0.176569	0.264095	-0.668581	0.503763	0.591392	268.666	322.265	313.573	252.619	238.131	246.168
1:3243914:3245030:AT1G09960	548.427	-0.176803	0.239338	-0.738718	0.460078	0.552172	550.467	541.882	618.436	482.818	444.628	450.199
3:9335670:9336114:AT3G25650	130.344	-0.176854	0.300701	-0.58814	0.556438	0.636459	144.483	134.874	118.461	104.891	94.022	128.628
1:29957744:29958422:AT1G79610	179.922	-0.176969	0.316412	-0.559298	0.575959	0.653688	169.558	222.005	148.076	165.343	152.896	133.064
5:26183621:26184279:AT5G65500	154.125	-0.177592	0.312934	-0.567506	0.57037	0.648601	127.766	175.455	174.207	159.338	101.93	120.866
5:18108607:18109271:AT5G44850	102.583	-0.17771	0.292292	-0.60799	0.543194	0.625682	97.9139	107.422	113.235	90.4783	76.4478	89.8181
1:30424257:30426118:AT1G80990	572.677	-0.177775	0.296581	-0.599414	0.548897	0.630188	690.174	600.367	435.518	476.012	455.172	510.078
1:23527648:23531107:AT1G63440	969.425	-0.178039	0.250623	-0.710384	0.477466	0.568581	957.646	1041.99	975.561	810.301	830.381	803.927
5:3040182:3041263:AT5G09790	223.921	-0.178191	0.296858	-0.600259	0.548334	0.62985	250.755	242.295	184.66	186.962	224.95	155.241
1:22847241:22848615:AT1G61840	330.73	-0.178262	0.235243	-0.757779	0.448584	0.542633	378.521	260.199	416.356	279.842	268.885	283.869
1:9157046:9159088:AT1G26490	1038.22	-0.178633	0.27081	-0.659626	0.509494	0.595933	1073.47	1135.09	949.43	893.573	801.384	913.705
5:7255126:7256202:AT5G21950	309.626	-0.178646	0.240799	-0.741888	0.458155	0.550428	333.146	268.554	379.772	279.041	281.187	219.555
2:16956176:16956771:AT2G40620	181.121	-0.178918	0.25592	-0.699117	0.484479	0.574793	193.44	171.875	200.338	156.535	156.41	143.044
1:22628241:22629130:AT1G61340	218.651	-0.178959	0.310998	-0.575434	0.564998	0.64391	210.157	262.586	182.918	168.546	162.561	219.555
2:17278146:17278835:AT2G41450	159.393	-0.179162	0.298665	-0.599875	0.548589	0.629938	193.44	153.971	141.108	148.929	117.747	131.955
5:15739095:15739594:AT5G39300	137.541	-0.179504	0.268663	-0.668137	0.504046	0.591527	151.647	113.389	172.465	120.504	100.173	124.193
3:3558640:3560368:AT3G11350	563.181	-0.179553	0.284042	-0.632134	0.527299	0.611476	546.885	655.272	498.233	473.209	443.749	500.098
3:3534271:3534932:AT3G11280	271.149	-0.179581	0.260801	-0.688574	0.491091	0.580778	310.459	247.07	285.7	214.986	202.982	265.019
3:17219881:17221235:AT3G46750	352.058	-0.17981	0.28068	-0.640623	0.521767	0.60723	299.712	414.17	360.609	302.261	274.158	308.264
5:15342867:15343826:AT5G38378	523.228	-0.179991	0.261979	-0.687042	0.492056	0.581724	384.491	575.302	679.409	397.544	448.142	477.921
4:10192909:10193621:AT4G18470	251.613	-0.180122	0.300798	-0.598815	0.549296	0.630442	237.62	303.168	214.275	191.366	204.74	239.515
5:24521236:24523634:AT5G60930	953.612	-0.180187	0.270913	-0.66511	0.50598	0.593105	1074.66	985.891	843.164	828.316	747.783	821.669
1:8723663:8724624:AT1G24620	511.678	-0.180276	0.24292	-0.74212	0.458014	0.550352	511.063	523.979	547.011	405.15	430.568	456.852
1:8182679:8183488:AT1G23080	174.104	-0.18032	0.375832	-0.479789	0.631377	0.700105	156.423	238.715	114.977	178.154	160.804	97.5801
3:20780158:20781321:AT3G55990	361.205	-0.180776	0.279441	-0.646922	0.517683	0.60378	382.103	393.879	320.542	321.478	298.762	288.305
1:7714980:7715658:AT1G21940	160.406	-0.180867	0.289696	-0.624333	0.532409	0.616183	182.693	162.326	146.334	147.327	140.594	115.322
1:28546846:28547285:AT1G76070	78.8735	-0.181121	0.305536	-0.592797	0.553317	0.633919	64.4799	76.3887	111.493	72.4627	57.9949	66.5319
3:20441607:20442808:AT3G55150	246.475	-0.181458	0.26193	-0.692773	0.488452	0.578373	211.351	219.617	360.609	188.963	178.378	253.93
1:29787163:29787834:AT1G79180	161.589	-0.181656	0.295797	-0.614123	0.539134	0.622126	137.318	193.359	160.271	130.113	130.928	146.37
5:2932191:2933072:AT5G09430	414.327	-0.182234	0.26809	-0.679748	0.496664	0.585597	477.629	410.589	379.772	360.312	332.153	350.401
4:10883771:10884821:AT4G20140	327.515	-0.182261	0.25009	-0.728783	0.466135	0.558051	352.251	319.878	341.446	279.442	269.764	276.107
2:2610841:2611742:AT2G06560	278.095	-0.182292	0.246906	-0.738304	0.46033	0.55238	223.292	266.167	398.935	223.393	236.373	242.841
5:6693074:6693728:AT5G19810	170.99	-0.182676	0.283188	-0.64507	0.518882	0.604557	144.483	195.746	184.66	139.721	137.079	154.132
3:19501304:19501909:AT3G52570	114.521	-0.18333	0.277044	-0.661737	0.50814	0.594732	103.884	94.2923	174.207	106.092	92.2646	88.7092
1:22609432:22609986:AT1G61300	115.678	-0.18339	0.288956	-0.634663	0.525648	0.610164	96.7198	111.002	162.013	111.697	86.1136	90.9269
1:8264949:8265829:AT1G23300	280.708	-0.183616	0.251503	-0.730076	0.465344	0.557547	269.86	290.038	310.089	241.008	250.433	217.338
3:573652:574654:AT3G02670	339.009	-0.183682	0.291701	-0.629693	0.528896	0.612823	340.311	391.492	289.184	299.059	311.064	246.168
4:14277976:14279160:AT4G28950	644.308	-0.184059	0.277684	-0.662836	0.507436	0.594217	742.713	669.595	538.301	535.263	532.499	558.868
3:17849489:17850277:AT3G48210	141.801	-0.184195	0.311878	-0.5906	0.554788	0.634993	193.44	116.97	128.913	138.119	127.413	90.9269
2:12715829:12717052:AT2G29770	513.035	-0.184201	0.273946	-0.672397	0.501331	0.589718	594.648	516.817	451.197	458.397	417.388	415.824
1:6557279:6558330:AT1G18980	332.196	-0.184339	0.281798	-0.654151	0.513014	0.599354	315.235	383.137	306.605	266.631	267.128	304.938
5:10933881:10934866:AT5G28913	333.446	-0.184592	0.251132	-0.735039	0.462316	0.554574	331.952	333.007	371.062	277.04	339.182	230.644
4:12308842:12309632:AT4G23600	129.572	-0.184797	0.297459	-0.621254	0.534433	0.617916	169.558	85.9373	160.271	126.91	97.5369	99.7978
3:4093998:4095246:AT3G12870	536.686	-0.185039	0.260584	-0.710091	0.477648	0.568701	589.872	533.527	524.364	452.792	405.086	493.445
4:9976955:9977986:AT4G17975	322.944	-0.185419	0.259391	-0.714825	0.474717	0.565978	330.758	336.588	324.026	274.237	304.034	239.515
4:18398408:18399420:AT4G39630	397.552	-0.185495	0.294389	-0.630103	0.528627	0.612612	392.85	467.881	330.994	337.092	318.093	347.075
3:7412912:7413705:AT3G21150	292.286	-0.185508	0.254386	-0.729235	0.465858	0.557962	341.505	254.231	317.057	257.022	223.192	255.039
1:20689298:20690982:AT1G55410	322.078	-0.185642	0.250907	-0.739883	0.459371	0.55154	282.995	328.233	397.193	287.449	256.583	266.128
1:17248109:17248577:AT1G46552	115.89	-0.185665	0.27336	-0.679198	0.497013	0.58591	118.213	94.2923	160.271	108.494	92.2646	89.8181
1:21117979:21119365:AT1G56415	335.184	-0.185784	0.229054	-0.811092	0.417313	0.514082	345.087	300.78	411.129	281.844	308.427	258.366
1:7696723:7697373:AT1G21910	179.439	-0.185947	0.316751	-0.587045	0.557173	0.636782	191.052	211.262	130.656	130.913	173.106	153.023
1:24333336:24333895:AT1G65480	92.6774	-0.186027	0.294364	-0.631962	0.527412	0.611506	120.601	66.8401	106.266	75.6655	92.2646	67.6408
5:24218090:24219078:AT5G60150	366.378	-0.186444	0.288994	-0.645149	0.51883	0.604557	337.922	427.299	343.188	328.284	271.522	320.462
1:11024134:11024835:AT1G30940	153.613	-0.186789	0.278708	-0.670198	0.502732	0.591036	152.841	114.583	233.438	150.931	109.839	123.084
5:25821842:25823155:AT5G64590	331.604	-0.18686	0.271285	-0.688797	0.490951	0.58071	384.491	333.007	290.926	256.622	294.368	290.523
1:135179:135998:AT1G01340	303.149	-0.187104	0.313944	-0.595979	0.551189	0.632103	333.146	341.362	231.696	266.631	211.769	282.761
2:9035837:9036279:AT2G21060	54.2798	-0.18711	0.338444	-0.552853	0.580364	0.657628	60.8977	47.7429	62.7146	55.2478	38.6633	41.028
2:7078340:7079270:AT2G16360	223.375	-0.187225	0.266903	-0.701472	0.483008	0.573822	176.723	223.198	308.347	201.775	169.591	189.616
3:329808:330954:AT3G01990	300.319	-0.187332	0.294809	-0.635435	0.525145	0.609681	423.896	245.876	250.859	214.586	267.128	282.761
1:18201765:18202571:AT1G49210	130.218	-0.187468	0.273077	-0.686502	0.492397	0.582028	142.095	106.228	167.239	118.903	125.656	84.2737
5:21476002:21477403:AT5G52950	1085.26	-0.187594	0.261844	-0.716437	0.473722	0.564983	973.169	1234.15	1099.25	905.583	898.921	938.1
3:22716449:22717026:AT3G61390	133.962	-0.187867	0.257799	-0.728733	0.466165	0.558051	142.095	120.551	156.787	101.288	119.505	119.757
5:16750013:16753605:AT5G41835	781.337	-0.187954	0.233215	-0.805928	0.420285	0.516275	745.101	799.694	874.521	634.149	700.332	646.468
1:28895145:28896273:AT1G76930	345.21	-0.18798	0.317216	-0.592591	0.553455	0.633974	351.057	412.976	263.053	326.683	256.583	282.761
1:7257861:7258653:AT1G20860	328.307	-0.188136	0.244504	-0.76946	0.44162	0.535729	348.669	305.555	369.32	284.646	256.583	286.087
5:4551114:4551840:AT5G14100	166.461	-0.188155	0.290058	-0.648682	0.516544	0.602578	220.903	138.454	155.045	147.327	130.049	141.935
3:6760322:6760922:AT3G19500	129.306	-0.188288	0.279399	-0.673903	0.500373	0.589181	137.318	114.583	156.787	127.31	108.081	88.7092
5:22916584:22917085:AT5G56610	122.512	-0.188358	0.329193	-0.572181	0.567199	0.645862	170.752	112.196	87.1037	105.691	112.475	92.0358
5:5899118:5899846:AT5G17850	328.448	-0.188449	0.259887	-0.725121	0.468378	0.560032	263.89	362.846	390.224	256.622	285.581	290.523
5:24030598:24031105:AT5G59650	93.1252	-0.188492	0.279965	-0.67327	0.500775	0.589458	95.5258	74.0015	130.656	82.4713	86.1136	66.5319
5:1335786:1336784:AT5G04660	258.593	-0.188493	0.292174	-0.64514	0.518836	0.604557	309.265	261.393	212.533	233.002	229.343	190.725
5:7383744:7384750:AT5G22310	542.515	-0.188549	0.28154	-0.669704	0.503047	0.591143	469.27	644.529	527.848	457.596	425.296	485.683
5:19254226:19255672:AT5G47470	490.78	-0.18855	0.227006	-0.830596	0.406202	0.5041	544.497	420.138	578.368	401.547	407.722	432.457
1:29715615:29716171:AT1G78995	106.09	-0.188642	0.359601	-0.524586	0.599871	0.673014	144.483	99.0666	78.3933	111.296	98.4156	56.5521
3:6217930:6218415:AT3G18150	82.0008	-0.188649	0.300948	-0.626848	0.530759	0.614779	78.8088	84.7437	90.5878	64.4558	87.8711	56.5521
2:7180415:7182545:AT2G16570	1000.5	-0.188678	0.252842	-0.746229	0.455529	0.548208	997.05	1040.8	1034.79	879.561	765.357	874.894
5:1555739:1558051:AT5G05240	997.989	-0.188767	0.281025	-0.67171	0.501768	0.590133	1071.08	1100.47	830.969	864.348	824.231	831.649
1:9863976:9864712:AT1G28230	289.701	-0.18883	0.238066	-0.793184	0.427671	0.523361	310.459	267.36	325.768	241.008	260.098	232.862
1:3439654:3440393:AT1G10460	225.961	-0.188894	0.253495	-0.745159	0.456176	0.548705	257.92	202.907	242.148	194.568	186.287	189.616
5:4990425:4991805:AT5G15380	723.916	-0.189372	0.25348	-0.74709	0.455009	0.547863	669.875	787.758	761.286	620.136	597.523	610.985
2:738631:741222:AT2G02660	664.208	-0.1895	0.245766	-0.771057	0.440673	0.535078	657.934	683.917	702.056	530.058	538.65	612.093
1:23371291:23372199:AT1G63040	261.64	-0.189836	0.296896	-0.639401	0.522562	0.607684	213.739	318.684	259.569	214.185	272.4	179.636
4:8410397:8411165:AT4G14670	229.26	-0.190166	0.252479	-0.753196	0.451332	0.544962	211.351	212.456	299.637	171.749	177.5	231.753
4:10733849:10735110:AT4G19730	278.889	-0.190433	0.238193	-0.79949	0.424006	0.519961	318.817	239.908	313.573	216.587	266.249	227.317
2:1975760:1976434:AT2G05410	176.741	-0.190779	0.27223	-0.700798	0.483429	0.574031	180.305	181.423	181.176	152.132	137.079	156.35
1:29867253:29868004:AT1G79410	165.082	-0.190863	0.267202	-0.714303	0.47504	0.566171	137.318	175.455	200.338	126.91	142.351	149.697
5:526515:527870:AT5G02430	439.058	-0.191184	0.286472	-0.667374	0.504534	0.591902	542.109	433.267	351.899	379.128	386.633	345.966
3:11193651:11194454:AT3G29250	240.288	-0.191193	0.33523	-0.570334	0.568451	0.646941	318.817	243.489	153.302	220.19	186.287	198.487
1:10318144:10318605:AT1G29480	69.0674	-0.191342	0.318927	-0.599955	0.548536	0.629938	66.868	69.2272	80.1354	65.6568	65.9033	42.1369
2:15363591:15364752:AT2G36660	495.571	-0.191674	0.263377	-0.727755	0.466764	0.558577	439.419	541.882	541.785	455.994	389.269	402.518
5:435202:436085:AT5G02190	457.564	-0.191804	0.297432	-0.644866	0.519014	0.604557	415.537	557.399	395.451	408.353	366.422	379.232
4:15680824:15682052:AT4G32500	517.766	-0.191823	0.264708	-0.724661	0.46866	0.560152	610.171	501.301	468.618	447.187	465.717	399.191
4:13981614:13982169:AT4G28170	220.941	-0.191897	0.309023	-0.62098	0.534613	0.617921	302.1	201.714	163.755	184.56	188.923	186.289
5:594216:594925:AT5G02640	287.526	-0.191976	0.312461	-0.614401	0.53895	0.622015	360.61	294.813	205.565	253.019	269.764	206.249
5:25551032:25553490:AT5G63850	653.953	-0.191997	0.28365	-0.676879	0.498483	0.587054	815.551	630.207	536.559	588.109	542.164	521.166
5:8893887:8895299:AT5G25550	344.054	-0.192091	0.257993	-0.744559	0.456538	0.548909	337.922	368.814	343.188	268.632	304.913	300.502
3:20999809:21000270:AT3G56690	85.3608	-0.192135	0.318984	-0.602333	0.546953	0.628674	83.5851	91.9051	87.1037	86.0745	68.5394	58.7698
5:5882049:5882623:AT5G17810	134.538	-0.192288	0.31902	-0.602745	0.546678	0.628651	128.96	161.132	113.235	126.109	118.626	94.2535
5:20008041:20009405:AT5G49340	633.67	-0.192351	0.259674	-0.740741	0.45885	0.551075	623.306	640.949	691.603	546.873	440.234	607.658
2:12730500:12731554:AT2G29830	289.87	-0.19256	0.260317	-0.739714	0.459473	0.55154	267.472	307.942	317.057	250.216	228.465	252.821
3:19191161:19191738:AT3G51740	195.591	-0.192619	0.287713	-0.669482	0.503188	0.59121	242.397	183.81	170.723	174.951	175.742	144.152
5:25380251:25381169:AT5G63350	337.065	-0.192742	0.290381	-0.663756	0.506847	0.593824	457.33	293.619	276.99	291.452	289.096	272.781
3:6593663:6594847:AT3G19070	752.792	-0.192794	0.258942	-0.744546	0.456546	0.548909	634.052	794.92	909.362	673.382	542.164	678.625
1:13089856:13090957:AT1G35530	386.824	-0.193175	0.257669	-0.749701	0.453435	0.546367	425.09	390.298	364.093	295.856	363.786	326.006
3:5147653:5148327:AT3G15300	234.43	-0.193238	0.299656	-0.644867	0.519014	0.604557	207.769	287.651	205.565	188.563	199.467	206.249
1:19600749:19602108:AT1G52615	882.408	-0.193401	0.295588	-0.654292	0.512924	0.599348	951.676	1003.79	672.44	690.998	743.389	805.036
3:10506093:10507006:AT3G28180	297.877	-0.193476	0.289494	-0.668323	0.503928	0.591487	245.979	348.523	311.831	251.417	214.405	284.978
3:16502124:16504384:AT3G45095	998.011	-0.193478	0.272737	-0.709394	0.47808	0.569023	1166.61	1015.73	832.711	825.914	883.104	823.887
2:15104634:15105622:AT2G35950	369.145	-0.193906	0.243017	-0.797911	0.424922	0.520813	376.133	354.491	416.356	329.485	299.64	302.72
4:13482488:13484024:AT4G26770	336.541	-0.193926	0.24585	-0.788798	0.43023	0.525397	419.119	247.07	398.935	283.445	285.581	283.869
5:4467715:4468284:AT5G13830	101.085	-0.194276	0.310513	-0.625662	0.531537	0.615578	143.289	72.808	99.2982	90.4783	85.2349	79.8383
2:12805588:12806489:AT2G30010	187.284	-0.194434	0.276178	-0.704016	0.481423	0.572035	183.887	192.165	202.081	164.542	191.559	119.757
4:16507554:16508721:AT4G34560	394.643	-0.194592	0.292245	-0.665852	0.505506	0.592845	472.853	408.202	303.121	314.672	380.482	310.482
5:3371031:3371963:AT5G10660	273.504	-0.194707	0.274791	-0.708561	0.478597	0.569446	188.663	274.522	407.645	219.79	215.284	257.257
3:15185830:15186528:AT3G43200	158.119	-0.195034	0.263163	-0.741115	0.458624	0.550897	182.693	140.842	165.497	112.898	152.017	139.717
4:14879732:14880673:AT4G30430	378.432	-0.19509	0.244859	-0.796746	0.425598	0.521369	425.09	348.523	397.193	328.284	325.123	304.938
2:1377820:1378943:AT2G04100	349.785	-0.195185	0.255402	-0.764228	0.444732	0.538899	351.057	366.427	351.899	293.454	313.7	280.543
4:17698140:17698644:AT4G37670	172.339	-0.195366	0.294467	-0.663458	0.507037	0.593883	149.259	189.778	189.886	149.73	115.111	168.547
2:18564090:18564870:AT2G45000	392.462	-0.19614	0.301156	-0.65129	0.514859	0.601107	410.761	446.396	315.315	358.71	295.247	334.877
1:27902574:27903021:AT1G74180	80.8703	-0.196205	0.376873	-0.520615	0.602635	0.675685	118.213	71.6144	52.2622	69.2599	50.0865	84.2737
3:21533223:21534762:AT3G58150	279.286	-0.196338	0.291715	-0.673047	0.500918	0.589468	342.699	278.103	219.501	210.182	248.675	252.821
1:21027646:21028150:AT1G56180	133.235	-0.196559	0.34753	-0.565587	0.571675	0.649721	200.604	102.647	104.524	112.097	153.774	75.4028
2:14546329:14546878:AT2G34510	112.009	-0.19669	0.273199	-0.71995	0.471556	0.562781	121.795	82.3565	156.787	101.288	97.5369	84.2737
3:8917518:8918307:AT3G24495	244.948	-0.197125	0.315988	-0.623836	0.532735	0.61646	237.62	294.813	196.854	235.404	214.405	168.547
1:7193931:7195303:AT1G20730	573.896	-0.197151	0.255933	-0.770323	0.441108	0.535338	582.707	586.044	590.563	523.653	446.385	477.921
2:15184165:15185549:AT2G36200	442.632	-0.197157	0.259685	-0.759215	0.447724	0.541686	464.494	457.138	426.808	374.724	360.271	385.885
4:6584736:6587011:AT4G10670	585.169	-0.197364	0.244361	-0.807674	0.419278	0.515601	538.527	581.27	700.314	485.62	438.477	555.541
5:23080857:23081377:AT5G57035	102.163	-0.197367	0.271523	-0.726888	0.467295	0.558927	111.049	74.0015	142.85	78.0675	90.5072	92.0358
3:22499765:22501181:AT3G60900	824.758	-0.197603	0.28883	-0.68415	0.49388	0.583194	940.929	872.502	661.988	760.658	709.998	616.529
1:22767485:22768247:AT1G61667	244.342	-0.197727	0.245261	-0.80619	0.420134	0.516275	226.874	235.134	303.121	213.785	201.225	202.922
3:1426677:1428030:AT3G05110	539.79	-0.198235	0.254723	-0.778237	0.436429	0.531188	634.052	504.881	513.912	457.596	456.929	454.635
1:9708689:9709834:AT1G27880	493.565	-0.198237	0.291564	-0.679908	0.496563	0.585597	543.303	533.527	404.161	459.197	389.269	396.974
5:14195272:14195743:AT5G36110	103.612	-0.198553	0.281086	-0.706376	0.479954	0.570675	82.391	97.873	149.818	86.4748	86.1136	89.8181
5:339754:340328:AT5G01881	143.727	-0.1986	0.298469	-0.665396	0.505797	0.592989	137.318	150.39	153.302	128.111	92.2646	140.826
1:1816302:1817118:AT1G05970	241.471	-0.198776	0.310821	-0.639521	0.522484	0.607684	286.577	255.425	177.692	185.36	190.68	237.297
1:671229:672841:AT1G02965	943.49	-0.198804	0.266782	-0.745194	0.456154	0.548705	951.676	1031.25	867.553	832.72	828.624	731.851
1:9402469:9402947:AT1G27080	76.3237	-0.198838	0.296725	-0.67011	0.502788	0.591036	62.0918	69.2272	113.235	64.4558	63.2672	65.423
3:21258088:21260213:AT3G57440	955.807	-0.199051	0.263097	-0.75657	0.449307	0.543407	1086.61	945.31	874.521	845.131	760.963	811.689
2:11002414:11003190:AT2G25790	133.262	-0.199061	0.279914	-0.711153	0.476989	0.56811	156.423	97.873	170.723	112.097	144.109	84.2737
1:7427852:7428961:AT1G21220	407.81	-0.199432	0.287724	-0.693136	0.488224	0.578315	454.942	436.848	330.994	347.901	330.395	354.837
1:19783825:19784407:AT1G53090	114.588	-0.199727	0.28054	-0.711937	0.476504	0.567724	142.095	78.7758	144.592	101.288	95.7795	93.1446
5:16501559:16502217:AT5G41250	128.45	-0.199937	0.268832	-0.743722	0.457045	0.549374	126.572	121.744	153.302	111.697	124.777	89.8181
1:6626955:6627741:AT1G19210	301.814	-0.199955	0.298944	-0.668873	0.503577	0.59136	364.192	306.748	235.18	271.835	238.131	252.821
1:27087126:27087950:AT1G71960	150.038	-0.200097	0.265941	-0.752409	0.451805	0.545218	160.006	144.422	158.529	129.312	136.2	115.322
2:9283206:9283771:AT2G21750	161.275	-0.200128	0.27665	-0.7234	0.469434	0.560534	186.275	148.003	160.271	117.301	130.928	163.003
1:913805:914690:AT1G03670	266.344	-0.200218	0.29999	-0.667416	0.504506	0.591902	291.354	291.232	212.533	180.957	232.858	267.236
5:26518366:26519138:AT5G66400	308.779	-0.200577	0.291382	-0.688363	0.491224	0.580838	353.445	319.878	256.085	279.442	236.373	263.91
1:22416514:22417213:AT1G60890	311.752	-0.200678	0.248318	-0.80815	0.419004	0.515354	352.251	280.49	332.736	276.639	260.098	252.821
3:22228288:22229359:AT3G60160	316.947	-0.200682	0.286426	-0.70064	0.483528	0.574052	346.281	344.943	257.827	258.223	288.217	260.583
5:22581568:22582279:AT5G55800	195.67	-0.200832	0.268677	-0.747487	0.45477	0.547725	187.469	205.295	207.307	174.551	158.168	161.894
5:23247109:23248687:AT5G57380	586.778	-0.200856	0.265524	-0.756452	0.449378	0.543407	620.918	602.754	560.948	522.052	443.749	516.731
1:26988750:26990916:AT1G71760	548.331	-0.201137	0.273703	-0.734875	0.462416	0.5546	443.001	639.755	583.595	464.001	441.113	484.574
2:13844336:13845289:AT2G32630	344.456	-0.201259	0.2438	-0.825506	0.409084	0.506784	365.386	330.62	365.835	291.452	318.972	266.128
5:19899967:19900963:AT5G49110	699.194	-0.201519	0.257974	-0.781161	0.434708	0.529488	721.22	732.854	668.956	601.72	578.192	593.243
5:15213866:15215106:AT5G38120	308.655	-0.201779	0.241616	-0.835125	0.403647	0.50208	314.041	297.2	343.188	257.022	258.341	268.345
5:19435300:19436100:AT5G47990	167.027	-0.201814	0.268812	-0.750762	0.452796	0.545903	168.364	173.068	168.981	140.121	150.26	134.173
4:14401069:14401530:AT4G29210	109.633	-0.201837	0.335082	-0.60235	0.546941	0.628674	168.364	51.3236	132.398	89.2772	98.4156	92.0358
1:10662921:10664058:AT1G30282	464.465	-0.202228	0.305641	-0.661653	0.508194	0.594732	587.484	466.687	332.736	410.355	405.086	363.708
1:5961317:5962088:AT1G17400	166.727	-0.202298	0.269572	-0.750441	0.452989	0.545991	200.604	144.422	168.981	131.714	136.2	156.35
5:24248739:24249624:AT5G60220	273.125	-0.202378	0.281263	-0.719531	0.471814	0.562993	348.669	233.94	256.085	249.015	202.103	238.406
4:12771598:12772484:AT4G24780	193.554	-0.202442	0.276283	-0.732735	0.46372	0.55588	198.216	202.907	188.144	164.542	192.438	136.39
1:5550932:5551467:AT1G16225	97.9823	-0.202478	0.314754	-0.643289	0.520037	0.605648	96.7198	112.196	83.6195	69.6603	87.8711	93.1446
4:12958269:12958939:AT4G25330	200.926	-0.202768	0.264124	-0.767699	0.442666	0.536766	195.828	208.875	210.791	174.551	169.591	165.221
5:13934576:13935036:AT5G35760	96.5254	-0.202806	0.349822	-0.57974	0.56209	0.641672	48.957	100.26	160.271	71.2616	72.0543	102.016
2:19406070:19406754:AT2G47260	189.533	-0.202809	0.274151	-0.739772	0.459439	0.55154	213.739	182.617	182.918	166.944	148.502	164.112
1:9966747:9967772:AT1G28390	522.493	-0.202979	0.319379	-0.635542	0.525075	0.609681	660.322	543.076	344.931	451.591	418.266	454.635
1:24589438:24590306:AT1G66050	314.514	-0.203114	0.278213	-0.730068	0.465348	0.557547	302.1	355.685	289.184	271.435	282.945	245.059
1:6521248:6522168:AT1G18879	157.473	-0.203121	0.299822	-0.677471	0.498107	0.586808	201.798	148.003	125.429	127.31	149.381	125.302
4:11287969:11288627:AT4G21170	146.56	-0.203186	0.281517	-0.721756	0.470445	0.56155	132.542	142.035	184.66	142.123	102.809	123.084
4:11482065:11482731:AT4G21595	99.8661	-0.203333	0.38521	-0.527851	0.597603	0.671009	35.8222	116.97	165.497	80.0693	95.7795	78.7294
3:22074803:22075354:AT3G59760	195.506	-0.203418	0.281043	-0.723796	0.469191	0.56034	230.456	185.004	181.176	180.556	157.289	156.35
4:11126064:11126648:AT4G20740	233.564	-0.203533	0.277918	-0.732348	0.463956	0.556068	271.054	229.166	207.307	187.762	189.801	216.229
1:138328:139373:AT1G01355	369.475	-0.203571	0.299039	-0.680753	0.496028	0.58524	415.537	392.686	299.637	359.111	314.578	260.583
1:24038095:24038785:AT1G64690	202.279	-0.203585	0.281275	-0.723795	0.469192	0.56034	152.841	224.392	249.117	184.56	179.257	148.588
3:18016315:18017945:AT3G48620	272.738	-0.203737	0.263081	-0.774429	0.438677	0.533307	207.769	297.2	339.704	212.584	246.918	236.188
4:18248791:18249276:AT4G39180	149.227	-0.204153	0.271417	-0.752172	0.451947	0.545296	150.453	153.971	151.56	123.707	138.836	117.54
4:7085721:7086716:AT4G11780	276.49	-0.204383	0.259027	-0.789039	0.430089	0.525397	287.771	275.715	283.958	241.809	263.613	198.487
4:520138:520771:AT4G01240	94.1943	-0.204566	0.288808	-0.708311	0.478752	0.569535	80.0028	97.873	113.235	67.2582	85.2349	88.7092
1:3354095:3355208:AT1G10220	343.173	-0.204682	0.240811	-0.84997	0.395342	0.494986	345.087	336.588	376.288	287.449	316.336	270.563
2:5587238:5588464:AT2G13420	718.591	-0.204981	0.260653	-0.786414	0.431625	0.526918	771.371	729.273	682.893	658.57	605.432	557.759
3:10966293:10967576:AT3G28940	593.778	-0.205098	0.237412	-0.863889	0.387649	0.487871	482.405	588.432	790.901	465.202	507.895	540.017
1:23702173:23702836:AT1G63855	121.918	-0.205117	0.282616	-0.725781	0.467973	0.559644	127.766	124.132	120.203	102.088	117.747	90.9269
4:9871644:9873382:AT4G17760	381.679	-0.205311	0.253878	-0.808696	0.41869	0.515237	409.567	367.621	395.451	344.698	354.12	271.672
5:5703098:5703828:AT5G17310	195.473	-0.205403	0.2888	-0.711228	0.476943	0.56811	245.979	179.036	167.239	147.728	162.561	188.507
2:15558563:15559387:AT2G37040	211.532	-0.205595	0.30887	-0.665636	0.505644	0.592908	229.262	231.553	172.465	194.969	209.133	134.173
3:19176547:19177305:AT3G51690	161.916	-0.205636	0.296319	-0.693969	0.487702	0.577838	140.901	188.585	160.271	146.527	150.26	114.213
1:20912634:20913110:AT1G55920	137.79	-0.206186	0.312492	-0.659812	0.509374	0.595893	134.93	163.52	109.751	102.088	127.413	123.084
4:11098052:11099172:AT4G20700	369.083	-0.206231	0.316509	-0.651581	0.514672	0.601091	485.987	364.04	247.374	313.071	318.972	307.156
1:13339531:13340653:AT1G35880	389.842	-0.206322	0.268256	-0.769124	0.44182	0.535832	409.567	386.718	393.709	297.457	286.46	406.953
3:11246515:11247767:AT3G29300	813.524	-0.206588	0.251679	-0.820839	0.411738	0.509372	814.357	847.437	813.548	709.814	673.971	681.952
1:1978281:1979382:AT1G06490	412.086	-0.206911	0.296197	-0.698557	0.484829	0.575111	542.109	384.331	311.831	348.301	365.544	335.986
5:16119185:16120079:AT5G40316	383.773	-0.207052	0.295376	-0.700977	0.483317	0.573995	404.79	424.912	317.057	363.114	302.276	304.938
2:17291007:17293012:AT2G41470	610.144	-0.20708	0.230623	-0.897917	0.36923	0.471091	554.05	592.012	754.318	508.84	499.986	542.235
5:1949202:1950102:AT5G06380	333.266	-0.207129	0.265411	-0.780409	0.43515	0.529907	377.327	323.458	313.573	297.057	273.279	274.998
2:1851795:1852579:AT2G05133	169.827	-0.207285	0.254344	-0.814978	0.415085	0.512324	168.364	161.132	196.854	123.707	176.621	136.39
4:5211323:5212206:AT4G08263	463.808	-0.207328	0.28245	-0.734032	0.462929	0.555121	347.475	503.688	585.337	413.157	312.821	444.655
3:2794416:2795643:AT3G09110	235.708	-0.20734	0.277411	-0.74741	0.454816	0.547725	257.92	244.682	207.307	185.36	202.982	212.902
3:22334154:22334834:AT3G60420	147.832	-0.207607	0.308483	-0.672994	0.500951	0.589468	171.946	155.165	114.977	129.712	137.958	108.669
5:7827895:7828472:AT5G23240	146.491	-0.20763	0.296145	-0.701109	0.483235	0.573995	175.529	137.261	134.14	141.723	125.656	103.124
3:8449735:8450803:AT3G23550	228.848	-0.207964	0.264737	-0.785551	0.432131	0.52735	212.545	233.94	259.569	207.379	219.678	155.241
5:4358833:4359486:AT5G13550	120.494	-0.207982	0.276328	-0.752662	0.451653	0.545184	144.483	91.9051	142.85	98.0848	126.534	84.2737
5:17356005:17356633:AT5G43250	188.339	-0.208137	0.261681	-0.795385	0.42639	0.522157	212.545	174.262	191.628	161.74	160.804	156.35
3:21787463:21789076:AT3G58960	455.305	-0.208197	0.2363	-0.881072	0.378279	0.47899	407.179	455.945	548.753	387.535	398.935	372.579
1:5224445:5225086:AT1G15180	160.922	-0.208237	0.290144	-0.717704	0.47294	0.564146	183.887	161.132	141.108	140.922	127.413	139.717
5:1512038:1512903:AT5G05130	276.996	-0.208296	0.33114	-0.629026	0.529332	0.613227	382.103	260.199	182.918	257.022	210.891	232.862
1:8877741:8878415:AT1G25320	207.242	-0.208355	0.311557	-0.668756	0.503651	0.59136	244.785	220.811	149.818	180.957	174.863	170.765
2:11280083:11280921:AT2G26520	286.156	-0.208581	0.29987	-0.69557	0.486698	0.57694	274.637	335.394	242.148	259.024	221.435	243.95
5:20327337:20327806:AT5G49960	136.775	-0.208771	0.267222	-0.781265	0.434647	0.529488	152.841	109.809	168.981	126.91	121.262	98.689
3:10893051:10894004:AT3G28880	217.303	-0.20908	0.254723	-0.820814	0.411752	0.509372	188.663	219.617	264.795	162.541	185.408	207.358
1:29408081:29408743:AT1G78160	144.371	-0.209178	0.271596	-0.770181	0.441193	0.535348	146.871	144.422	151.56	128.111	126.534	111.995
1:3402992:3405644:AT1G10385	659.811	-0.209459	0.241005	-0.869105	0.38479	0.484966	688.98	650.497	677.667	544.471	562.375	574.392
5:14842558:14843187:AT5G37430	103.268	-0.210114	0.339927	-0.618114	0.5365	0.619899	62.0918	81.163	200.338	95.2824	72.0543	93.1446
3:9503209:9504532:AT3G25980	913.503	-0.210145	0.25044	-0.839103	0.401412	0.500235	870.479	970.375	935.494	721.824	759.206	848.282
4:8418476:8419319:AT4G14690	246.735	-0.210216	0.278256	-0.755476	0.449963	0.543741	244.785	247.07	266.537	226.596	255.705	147.479
1:10998335:10999066:AT1G30900	122.627	-0.210267	0.316369	-0.664626	0.50629	0.59327	87.1673	118.164	182.918	86.0745	83.4775	143.044
5:4081204:4082282:AT5G12920	470.282	-0.21038	0.278321	-0.755891	0.449714	0.543627	491.958	514.43	400.677	402.348	412.115	383.667
5:23272260:23273034:AT5G57440	142.657	-0.210395	0.255725	-0.822739	0.410657	0.508284	136.124	115.777	203.823	123.307	119.505	119.757
2:12638312:12638885:AT2G29525	231.939	-0.21069	0.259628	-0.811508	0.417074	0.513878	265.084	214.843	229.954	197.371	196.831	196.269
3:6577553:6579010:AT3G19050	377.192	-0.210703	0.275918	-0.763644	0.445079	0.539135	464.494	350.91	327.51	331.887	347.091	282.761
1:10843987:10845347:AT1G30600	487.937	-0.210779	0.266818	-0.789974	0.429543	0.525287	569.572	476.236	428.55	411.156	427.053	405.845
3:21887847:21889154:AT3G59210	270.157	-0.210794	0.248726	-0.847494	0.39672	0.496129	293.742	247.07	292.668	232.201	217.042	237.297
5:413441:414561:AT5G02100	344.262	-0.21094	0.277081	-0.761295	0.446481	0.540532	342.699	370.008	325.768	280.242	257.462	337.095
2:18875491:18876836:AT2G45870	640.982	-0.211005	0.298116	-0.707795	0.479073	0.56982	654.352	718.531	540.043	644.558	514.924	461.288
1:9191288:9192288:AT1G26600	422.036	-0.211138	0.250172	-0.843973	0.398684	0.497578	469.27	399.847	421.582	367.918	383.118	324.897
1:19057404:19058869:AT1G51405	597.829	-0.211248	0.270267	-0.78163	0.434432	0.529335	503.898	661.24	656.762	497.23	436.719	583.263
2:19560379:19561043:AT2G47740	193.276	-0.211267	0.302593	-0.698187	0.48506	0.575289	222.097	202.907	151.56	164.943	152.017	174.092
4:1255984:1257006:AT4G02810	432.059	-0.211291	0.258457	-0.817508	0.413638	0.511076	413.149	429.686	489.523	426.369	354.12	312.7
2:16417356:16417911:AT2G39310	235.897	-0.211806	0.270881	-0.781914	0.434265	0.529314	223.292	249.457	245.632	205.778	178.378	214.011
3:7021396:7022801:AT3G20110	484.101	-0.211928	0.292628	-0.724222	0.468929	0.560216	398.82	596.787	445.971	395.942	404.207	433.566
5:3315794:3317205:AT5G10510	567.562	-0.212036	0.259165	-0.818153	0.41327	0.5108	630.47	563.367	524.364	468.405	473.625	504.533
4:15324037:15324604:AT4G31620	238.626	-0.212072	0.302833	-0.700295	0.483743	0.57421	218.515	286.458	203.823	209.381	188.923	207.358
1:18492164:18493359:AT1G49952	552.87	-0.212471	0.303553	-0.699947	0.48396	0.574371	605.395	615.884	414.614	460.799	423.538	521.166
5:15703854:15704318:AT5G39210	115.235	-0.212541	0.273803	-0.776254	0.437599	0.532332	134.93	77.5823	155.045	90.0779	98.4156	106.451
1:17477415:17478525:AT1G47570	612.441	-0.212564	0.239952	-0.88586	0.375693	0.476659	599.424	620.658	653.278	518.849	554.466	490.118
3:1221934:1222701:AT3G04530	361.286	-0.212593	0.257471	-0.825696	0.408976	0.506784	299.712	386.718	425.066	322.279	312.821	283.869
3:9318330:9319151:AT3G25620	148.153	-0.212625	0.281197	-0.756144	0.449563	0.543537	152.841	134.874	174.207	151.331	114.232	107.56
1:12152507:12153746:AT1G33500	595.473	-0.212751	0.277225	-0.767432	0.442825	0.536866	696.144	597.98	493.007	512.443	507.895	496.771
5:4084677:4085472:AT5G12930	307.673	-0.212856	0.275155	-0.773586	0.439176	0.533729	323.594	324.652	278.732	274.638	278.551	230.644
2:10830985:10831446:AT2G25450	81.5774	-0.212939	0.337209	-0.631473	0.527731	0.611775	60.8977	91.9051	99.2982	71.2616	93.1433	44.3546
3:7664938:7665767:AT3G21750	254.83	-0.21336	0.252677	-0.844398	0.398447	0.49737	208.963	263.78	317.057	211.383	231.98	207.358
3:9498758:9499397:AT3G25960	101.011	-0.213394	0.299349	-0.71286	0.475932	0.567138	109.855	94.2923	108.009	97.2842	95.7795	63.2053
3:5287109:5289168:AT3G15605	578.807	-0.213424	0.25054	-0.851857	0.394294	0.494113	563.602	605.142	590.563	494.428	487.684	492.336
1:20793474:20794143:AT1G55640	129.972	-0.213706	0.270634	-0.789649	0.429733	0.525337	108.661	109.809	198.596	100.887	137.958	95.3624
5:26609027:26610437:AT5G66660	538.711	-0.21374	0.252423	-0.846754	0.397132	0.496446	470.464	553.818	635.857	465.202	403.328	498.989
4:17819101:17820751:AT4G37900	460.991	-0.213754	0.28626	-0.746712	0.455237	0.547951	524.198	478.623	376.288	420.764	397.177	354.837
1:18478924:18480536:AT1G49910	633.379	-0.214307	0.255966	-0.837248	0.402453	0.501126	650.769	663.627	597.531	518.048	564.132	536.691
4:13611427:13612693:AT4G27160	300.471	-0.214359	0.272921	-0.785426	0.432204	0.52735	348.669	286.458	276.99	278.641	246.918	237.297
5:21098129:21099187:AT5G51920	379.883	-0.214589	0.271911	-0.789187	0.430003	0.525397	314.041	436.848	397.193	299.459	321.608	349.292
5:19281102:19282193:AT5G47530	330.237	-0.214717	0.276681	-0.776043	0.437724	0.532332	368.968	330.62	296.153	272.235	252.19	316.026
3:17539599:17540468:AT3G47600	163.801	-0.21483	0.284713	-0.754551	0.450518	0.544318	128.96	187.391	181.176	119.303	150.26	150.806
5:16976262:16976853:AT5G42445	168.652	-0.215134	0.244225	-0.880885	0.37838	0.479032	168.364	145.616	214.275	124.508	158.168	150.806
1:812358:812910:AT1G03300	115.721	-0.215152	0.346623	-0.620707	0.534792	0.618027	149.259	118.164	74.9092	108.094	108.96	77.6205
2:18883271:18884874:AT2G45890	342.67	-0.215674	0.254387	-0.84782	0.396538	0.496043	333.146	356.878	351.899	292.253	294.368	287.196
3:9208691:9209982:AT3G25290	369.934	-0.215816	0.253597	-0.851021	0.394758	0.49443	358.222	380.75	388.482	314.672	297.883	329.333
1:6623662:6624968:AT1G19190	446.225	-0.215889	0.31096	-0.694266	0.487515	0.577714	532.556	473.849	311.831	392.74	357.635	384.776
1:22009841:22010407:AT1G59820	111.28	-0.215939	0.280177	-0.770725	0.44087	0.535141	90.7495	112.196	144.592	97.6845	100.173	85.3826
3:11047736:11048470:AT3G29060	212.816	-0.216097	0.248194	-0.87068	0.383929	0.484402	195.828	199.327	268.279	175.352	169.591	197.378
5:9076990:9077451:AT5G25990	194.739	-0.21622	0.345885	-0.62512	0.531892	0.615836	254.337	204.101	111.493	166.544	175.742	155.241
3:17341328:17341801:AT3G47080	102.924	-0.216342	0.274233	-0.7889	0.43017	0.525397	90.7495	99.0666	130.656	75.6655	102.809	86.4915
5:22573:23600:AT5G01060	314.502	-0.216417	0.355026	-0.60958	0.54214	0.624775	450.165	304.361	167.239	257.823	269.764	276.107
5:6919143:6919705:AT5G20470	118.035	-0.216438	0.3026	-0.715261	0.474448	0.565753	143.289	113.389	97.5561	90.4783	101.052	110.886
5:5009844:5011670:AT5G15430	866.023	-0.216511	0.256313	-0.844715	0.39827	0.497237	907.495	897.567	806.58	735.436	769.75	707.456
2:14813259:14814061:AT2G35140	362.342	-0.216662	0.282879	-0.765915	0.443727	0.537867	426.284	353.298	311.831	334.289	280.309	304.938
3:7352778:7353515:AT3G20978	155.213	-0.216761	0.319673	-0.67807	0.497727	0.586458	146.871	176.649	142.85	162.941	132.685	96.4712
2:19043791:19044760:AT2G46400	260.947	-0.216828	0.249082	-0.870508	0.384023	0.484433	231.65	250.65	330.994	232.201	205.618	225.1
3:22321602:22322160:AT3G60390	175.904	-0.216857	0.324066	-0.669177	0.503383	0.59134	177.917	211.262	127.171	155.735	163.44	129.737
1:24164692:24165453:AT1G65050	160.452	-0.216952	0.255018	-0.850732	0.394918	0.494543	140.901	153.971	205.565	131.714	137.079	140.826
1:21486920:21487963:AT1G58050	362.003	-0.216982	0.24934	-0.870226	0.384177	0.484506	303.294	370.008	447.713	321.478	326.88	274.998
2:19008178:19009145:AT2G46300	424.77	-0.217483	0.300139	-0.724608	0.468693	0.560152	444.195	478.623	336.22	397.944	377.846	306.047
5:540080:541016:AT5G02460	264.806	-0.21785	0.307073	-0.70944	0.478051	0.569023	294.936	292.425	195.112	234.203	236.373	205.14
2:14673886:14674614:AT2G34790	212.061	-0.217868	0.261828	-0.832103	0.405351	0.503398	199.41	211.262	240.406	169.747	162.561	208.467
1:23385672:23386249:AT1G63070	105.248	-0.218173	0.30536	-0.71448	0.474931	0.566137	132.542	71.6144	125.429	67.2582	86.9923	117.54
2:11800304:11800906:AT2G27660	206.973	-0.218266	0.259855	-0.839953	0.400935	0.499943	175.529	217.23	243.89	176.152	183.651	168.547
1:5199579:5200069:AT1G15110	212.235	-0.218495	0.321295	-0.680046	0.496475	0.585597	260.308	223.198	141.108	164.142	184.529	195.16
5:24805031:24808587:AT5G61730	969.473	-0.218549	0.233132	-0.937445	0.348529	0.452627	917.047	966.794	1090.54	773.469	810.171	894.854
1:13341220:13342039:AT1G35890	188.103	-0.218571	0.267471	-0.817177	0.413827	0.51122	220.903	116.97	268.279	168.546	166.076	145.261
1:27476670:27478244:AT1G73050	323.167	-0.218606	0.251769	-0.868281	0.38524	0.485447	282.995	334.2	376.288	287.048	273.279	262.801
5:5145478:5145984:AT5G15780	146.583	-0.219092	0.283036	-0.774079	0.438884	0.533467	102.69	132.487	235.18	124.508	120.383	128.628
2:18695629:18696747:AT2G45350	407.647	-0.219099	0.274002	-0.799625	0.423928	0.519957	403.596	448.783	367.578	344.298	340.061	355.946
5:6069630:6070253:AT5G18330	107.689	-0.219261	0.311326	-0.704282	0.481257	0.571935	115.825	107.422	102.782	96.8838	70.2968	105.342
3:23104943:23105457:AT3G62460	141.436	-0.21928	0.259393	-0.845358	0.397911	0.497054	138.512	126.519	177.692	127.31	126.534	106.451
2:10904485:10905036:AT2G25620	199.044	-0.219458	0.277898	-0.789706	0.4297	0.525337	201.798	199.327	205.565	185.36	142.351	176.31
5:16490222:16491174:AT5G41200	215.705	-0.219733	0.29456	-0.745971	0.455685	0.548302	267.472	201.714	181.176	202.175	193.316	154.132
3:5110568:5111872:AT3G15180	437.985	-0.219878	0.276691	-0.794671	0.426805	0.522484	500.316	442.816	369.32	371.521	420.902	330.442
1:29683528:29684002:AT1G78940	84.9663	-0.219936	0.301371	-0.729785	0.465521	0.557659	82.391	82.3565	97.5561	78.8682	60.631	75.4028
1:18635741:18636372:AT1G50310	152.803	-0.220028	0.332559	-0.661622	0.508213	0.594732	188.663	162.326	97.5561	128.912	131.807	129.737
5:20175899:20176792:AT5G49680	488.816	-0.220073	0.260013	-0.846393	0.397333	0.496508	508.675	500.107	468.618	437.579	407.722	400.3
4:8793309:8794487:AT4G15390	354.174	-0.22034	0.270801	-0.813662	0.415839	0.512897	359.416	360.459	355.383	341.495	265.371	290.523
2:12180372:12181375:AT2G28490	272.765	-0.220511	0.256601	-0.859354	0.390145	0.490486	235.232	262.586	353.641	260.625	216.163	215.12
3:17991306:17992150:AT3G48540	282.98	-0.220735	0.261273	-0.844846	0.398197	0.497234	268.666	291.232	301.379	224.194	221.435	277.216
2:8978497:8979654:AT2G20850	439.229	-0.22074	0.253497	-0.870781	0.383874	0.484402	453.747	434.461	447.713	364.315	343.576	412.498
3:6048995:6049556:AT3G17700	118.002	-0.22096	0.289036	-0.764474	0.444585	0.538814	115.825	126.519	113.235	98.0848	100.173	103.124
3:21052289:21053896:AT3G56870	481.319	-0.221233	0.248471	-0.890375	0.373264	0.475033	508.675	455.945	508.685	441.182	380.482	402.518
3:19987740:19988514:AT3G53980	278.422	-0.221678	0.237569	-0.933112	0.350762	0.454448	271.054	251.844	343.188	231	224.95	255.039
1:25191575:25192553:AT1G67290	191.824	-0.221923	0.283112	-0.783871	0.433116	0.52828	235.232	161.132	193.37	189.764	147.623	148.588
5:258430:259250:AT5G01690	122.951	-0.222094	0.274026	-0.810484	0.417662	0.514392	151.647	90.7116	141.108	90.4783	126.534	100.907
5:19172079:19172629:AT5G47220	141.466	-0.222128	0.272497	-0.81516	0.414981	0.512285	165.976	105.034	172.465	115.3	106.324	139.717
1:13364360:13365208:AT1G35910	206.267	-0.222191	0.254928	-0.871585	0.383435	0.484212	207.769	199.327	224.727	172.549	167.834	186.289
1:4216071:4217074:AT1G12380	339.312	-0.222324	0.259442	-0.856932	0.391483	0.491816	333.146	353.298	341.446	302.662	292.611	270.563
1:8950025:8950720:AT1G25490	115.629	-0.222472	0.277255	-0.802411	0.422315	0.51834	128.96	91.9051	139.366	86.4748	90.5072	119.757
3:16972498:16973225:AT3G46206	131.236	-0.222785	0.268778	-0.828879	0.407173	0.505216	121.795	115.777	172.465	91.6793	109.839	136.39
1:12027317:12028326:AT1G33170	260.634	-0.223021	0.245998	-0.906599	0.364619	0.467142	224.486	256.618	325.768	199.773	224.95	243.95
3:22979982:22980921:AT3G62060	410.314	-0.223059	0.296391	-0.752584	0.4517	0.545184	365.386	495.333	351.899	345.099	332.153	370.361
1:6341017:6342898:AT1G18410	794.791	-0.223123	0.250195	-0.891796	0.372503	0.474321	844.209	796.113	761.286	666.977	683.637	683.061
3:17941476:17941929:AT3G48440	215.956	-0.223363	0.285195	-0.783193	0.433514	0.528604	245.979	214.843	188.144	197.771	175.742	176.31
1:26086771:26088456:AT1G69400	478.986	-0.223433	0.278424	-0.80249	0.42227	0.51834	599.424	438.041	405.903	432.374	417.388	373.687
5:9388663:9392389:AT5G26582	721.29	-0.22351	0.238134	-0.938589	0.347942	0.452376	671.069	737.628	792.643	605.724	624.763	615.42
1:20478530:20479899:AT1G54930	519.159	-0.22363	0.239758	-0.932732	0.350958	0.454618	556.438	496.526	527.848	418.762	477.14	436.893
3:10613094:10613959:AT3G28360	138.886	-0.223692	0.268037	-0.834557	0.403967	0.502301	144.483	118.164	172.465	132.915	120.383	99.7978
5:22158610:22159529:AT5G54550	165.065	-0.223711	0.256769	-0.871252	0.383616	0.484354	158.812	163.52	182.918	129.712	151.138	143.044
5:2010335:2011019:AT5G06570	221.693	-0.223773	0.25809	-0.867037	0.385921	0.486131	225.68	193.359	273.506	210.982	208.254	146.37
5:16106238:16106737:AT5G40290	107.148	-0.223778	0.274833	-0.814234	0.415511	0.51267	106.272	99.0666	127.171	92.48	105.445	76.5117
3:2441516:2442480:AT3G07650	592.948	-0.223802	0.281584	-0.794797	0.426731	0.522484	611.365	645.723	508.685	494.828	459.566	558.868
1:30185500:30186398:AT1G80280	435.254	-0.223908	0.264995	-0.844954	0.398136	0.497234	434.642	466.687	404.161	358.31	373.452	382.558
1:8105730:8106244:AT1G22910	140.358	-0.224085	0.290394	-0.771661	0.440315	0.534745	140.901	148.003	134.14	126.509	107.203	123.084
5:24134867:24135425:AT5G59930	91.1003	-0.224393	0.278345	-0.80617	0.420145	0.516275	88.3613	72.808	127.171	64.8561	95.7795	75.4028
1:20042594:20043288:AT1G53690	287.575	-0.224415	0.262522	-0.854843	0.392638	0.492916	251.949	313.91	304.863	233.402	246.918	256.148
1:9145432:9145964:AT1G26440	87.7447	-0.224418	0.32486	-0.690814	0.489683	0.579697	70.4503	108.615	81.8775	70.8613	84.3562	69.8585
5:21055575:21056979:AT5G51810	427.077	-0.224702	0.250364	-0.897505	0.36945	0.471201	367.774	427.299	524.364	398.345	340.061	348.184
1:23044779:23045581:AT1G62320	213.47	-0.224905	0.2991	-0.751937	0.452089	0.545373	259.114	205.295	174.207	178.955	158.168	207.358
5:19611851:19613669:AT5G48390	510.587	-0.225179	0.244742	-0.920068	0.357537	0.460766	451.359	512.043	607.984	453.192	402.449	445.764
5:62216:62967:AT5G01180	104.043	-0.225185	0.282752	-0.796404	0.425798	0.521522	103.884	85.9373	139.366	96.8838	101.052	67.6408
1:19160467:19161523:AT1G51680	374.789	-0.225206	0.246718	-0.912807	0.361344	0.464566	389.268	346.136	418.098	353.105	308.427	292.74
4:7063216:7064082:AT4G11720	325.646	-0.225263	0.241218	-0.933855	0.350379	0.454224	296.13	319.878	386.74	260.225	272.4	301.611
1:1168018:1168811:AT1G04360	239.398	-0.2254	0.243168	-0.92693	0.353963	0.457332	261.502	192.165	296.153	201.374	242.524	171.874
2:18274933:18276048:AT2G44198	512.322	-0.225492	0.279759	-0.806025	0.420228	0.516275	493.152	582.464	445.971	425.568	435.84	450.199
4:12125431:12126958:AT4G23150	365.79	-0.226435	0.237656	-0.952786	0.340699	0.445013	367.774	343.749	412.871	314.672	303.155	317.135
1:1510414:1511277:AT1G05210	281.79	-0.226497	0.306902	-0.738012	0.460507	0.552499	337.922	291.232	203.823	245.412	268.007	209.575
3:19474986:19475551:AT3G52525	224.072	-0.226497	0.263671	-0.859014	0.390333	0.490635	206.574	238.715	233.438	190.965	198.589	184.072
1:20754413:20754936:AT1G55560	89.1767	-0.226533	0.296647	-0.763647	0.445077	0.539135	64.4799	89.518	125.429	73.2634	77.3265	77.6205
1:5872352:5873036:AT1G17180	270.591	-0.226617	0.251253	-0.901946	0.367086	0.468967	305.682	242.295	280.474	238.206	239.009	215.12
1:2343532:2344210:AT1G07615	222.036	-0.226835	0.276128	-0.821484	0.41137	0.509078	237.62	230.36	196.854	184.96	196.831	187.398
3:498925:499950:AT3G02430	428.599	-0.226999	0.241502	-0.939946	0.347245	0.451845	471.659	396.266	439.003	350.303	374.331	374.796
5:2967078:2967986:AT5G09560	320.179	-0.227054	0.272546	-0.833084	0.404797	0.5028	269.86	356.878	341.446	290.251	257.462	268.345
2:14445655:14447323:AT2G34210	641.971	-0.227071	0.293737	-0.773043	0.439497	0.533843	693.756	704.208	498.233	579.701	531.62	527.82
5:22648569:22649243:AT5G55920	174.37	-0.227432	0.304544	-0.746794	0.455188	0.547951	187.469	192.165	135.882	153.333	152.896	139.717
3:22337875:22338425:AT3G60440	205.236	-0.227725	0.302145	-0.753694	0.451033	0.544753	235.232	207.682	170.723	203.776	166.955	150.806
1:19156195:19156885:AT1G51670	364.881	-0.227894	0.254048	-0.897052	0.369691	0.471338	402.402	336.588	372.804	299.059	283.824	350.401
5:17695587:17696565:AT5G43980	301.432	-0.228316	0.336652	-0.678195	0.497648	0.586458	386.879	312.716	181.176	271.435	247.796	250.603
2:15837486:15838076:AT2G37780	158.547	-0.228389	0.295363	-0.773249	0.439375	0.533793	194.634	148.003	134.14	138.52	155.532	113.104
2:8083690:8085010:AT2G18640	470.983	-0.22844	0.285262	-0.800806	0.423244	0.519298	561.214	463.106	381.514	425.568	430.568	350.401
1:10172441:10173222:AT1G29110	232.472	-0.22849	0.281999	-0.810251	0.417796	0.514407	250.755	241.102	203.823	210.182	202.103	181.854
4:5668430:5669552:AT4G08868	264.377	-0.228511	0.256431	-0.891122	0.372864	0.474609	265.084	269.748	264.795	218.989	242.524	217.338
2:18272027:18273732:AT2G44190	364.562	-0.228566	0.331314	-0.689878	0.490271	0.580101	477.629	367.621	222.985	323.48	324.244	286.087
5:15937799:15938564:AT5G39810	140.559	-0.228878	0.281795	-0.812213	0.416669	0.513649	183.887	93.0987	163.755	123.307	117.747	118.649
5:9803940:9804953:AT5G27690	456.5	-0.229319	0.273315	-0.83903	0.401453	0.500235	413.149	518.011	432.034	398.345	398.056	372.579
3:20059478:20061079:AT3G54180	459.44	-0.229338	0.263054	-0.87183	0.383301	0.48413	462.106	459.526	470.36	371.121	337.425	465.723
5:240251:240702:AT5G01630	92.343	-0.229449	0.296251	-0.774511	0.438629	0.533307	102.69	62.0658	128.913	73.6637	67.6607	95.3624
1:8534427:8535775:AT1G24130	467.281	-0.229494	0.227697	-1.00789	0.313505	0.4189	432.254	447.59	560.948	377.527	414.751	408.062
1:29913906:29914788:AT1G79520	251.095	-0.229983	0.291438	-0.789131	0.430035	0.525397	310.459	241.102	196.854	208.18	234.616	202.922
2:9598606:9600702:AT2G22610	909.383	-0.230118	0.252724	-0.910552	0.362531	0.465753	966.004	915.471	853.616	739.039	777.659	817.233
3:6658233:6658706:AT3G19210	146.942	-0.230373	0.280947	-0.819989	0.412222	0.509774	152.841	150.39	139.366	121.305	148.502	108.669
5:9913086:9918278:AT5G27900	1108.94	-0.230582	0.231003	-0.998178	0.318193	0.423395	989.886	1101.67	1313.52	936.41	924.404	980.236
3:16209870:16212370:AT3G44650	475.105	-0.230612	0.260938	-0.883781	0.376814	0.477479	499.122	477.429	454.681	405.551	373.452	435.784
5:14212302:14213107:AT5G36140	169.552	-0.230717	0.259415	-0.889375	0.373802	0.475471	151.647	159.939	216.017	156.535	147.623	128.628
2:343270:344034:AT2G01790	168.845	-0.230729	0.306962	-0.751653	0.45226	0.545486	160.006	187.391	156.787	153.333	112.475	163.003
3:4244794:4246463:AT3G13210	378.109	-0.230967	0.279263	-0.827061	0.408203	0.506315	394.044	403.428	329.252	340.695	309.306	316.026
1:2325099:2325578:AT1G07550	82.2411	-0.230973	0.306677	-0.753148	0.451361	0.544962	96.7198	75.1951	76.6512	59.6516	89.6285	64.3142
5:3092782:3094712:AT5G09910	542.091	-0.231057	0.228897	-1.00944	0.312766	0.418071	561.214	502.494	597.531	447.187	515.803	432.457
4:6591099:6592555:AT4G10695	242.246	-0.231146	0.233937	-0.98807	0.323119	0.428249	225.68	210.069	324.026	204.977	217.042	199.596
5:23655156:23656207:AT5G58520	264.492	-0.231461	0.308835	-0.749467	0.453576	0.546418	322.399	262.586	200.338	257.423	226.707	190.725
2:15578344:15579558:AT2G37070	444.695	-0.231505	0.276242	-0.838054	0.402001	0.500829	471.659	469.074	383.256	363.514	362.907	413.607
3:7998610:7999415:AT3G22560	238.952	-0.231576	0.280064	-0.826869	0.408312	0.506361	250.755	250.65	212.533	209.381	194.195	207.358
2:10390977:10391869:AT2G24440	426.552	-0.231815	0.295067	-0.785636	0.432081	0.52735	441.807	479.816	334.478	371.521	353.242	367.034
2:15158315:15159363:AT2G36090	376.448	-0.231948	0.251116	-0.923669	0.355659	0.459018	376.133	375.976	390.224	337.892	325.123	300.502
1:16140523:16141560:AT1G43000	519.582	-0.232248	0.242117	-0.959239	0.337438	0.441738	502.704	519.204	559.206	452.391	484.17	398.082
2:11712987:11713590:AT2G27380	189.203	-0.23227	0.250125	-0.928614	0.353089	0.456622	191.052	176.649	212.533	156.135	160.804	168.547
2:16152213:16153730:AT2G38620	542.617	-0.232475	0.272365	-0.85354	0.39336	0.493294	593.454	549.044	480.812	473.61	420.902	492.336
4:6980146:6980886:AT4G11490	112.615	-0.232661	0.308628	-0.753855	0.450936	0.54473	82.391	133.68	123.687	93.2807	113.354	83.1649
3:1674014:1674473:AT3G05685	91.7244	-0.23291	0.339937	-0.685156	0.493246	0.582641	81.1969	109.809	80.1354	84.4731	60.631	87.6003
5:19574685:19575513:AT5G48300	137.662	-0.233151	0.29724	-0.784384	0.432815	0.528004	91.9436	144.422	193.37	126.509	125.656	99.7978
2:16200885:16201692:AT2G38760	243.79	-0.233367	0.292883	-0.796795	0.42557	0.521369	272.248	255.425	195.112	216.988	210.012	197.378
5:1206184:1207478:AT5G04310	403.807	-0.233474	0.365923	-0.638041	0.523447	0.608452	509.869	453.558	195.112	352.705	357.635	326.006
3:23427931:23428678:AT3G63450	145.929	-0.233641	0.321278	-0.727223	0.467089	0.558777	164.782	161.132	101.04	121.305	131.807	121.975
1:22335630:22336997:AT1G60630	330.059	-0.233844	0.242399	-0.964709	0.334691	0.439367	323.594	315.103	372.804	295.856	279.43	269.454
3:18634464:18634928:AT3G50260	84.0337	-0.233954	0.312077	-0.749666	0.453456	0.546367	114.631	57.2915	88.8458	76.0658	73.8117	65.423
5:2970607:2971827:AT5G09570	617.332	-0.23405	0.280646	-0.833968	0.404299	0.502486	445.389	730.467	681.151	518.849	516.682	547.779
5:3606346:3607069:AT5G11310	173.277	-0.234063	0.271699	-0.861481	0.388973	0.489363	180.305	169.487	175.949	144.525	181.893	120.866
3:18537960:18539383:AT3G50010	305.981	-0.23417	0.276965	-0.845485	0.39784	0.497053	355.834	297.2	261.311	238.606	259.22	289.414
2:879254:881561:AT2G03010	716.446	-0.234173	0.273673	-0.855666	0.392183	0.492432	821.522	703.015	618.436	662.973	585.221	583.263
1:19334244:19335023:AT1G52000	162.152	-0.234181	0.289475	-0.808984	0.418524	0.515123	163.588	170.681	149.818	117.702	132.685	167.439
3:4619171:4620309:AT3G13980	399.923	-0.234347	0.254934	-0.919245	0.357968	0.461087	390.462	398.653	426.808	378.327	327.759	314.918
1:23744210:23745526:AT1G63990	432.2	-0.234597	0.269632	-0.870064	0.384266	0.484506	411.955	476.236	400.677	371.922	380.482	357.054
1:17580172:17581227:AT1G47765	496.765	-0.234702	0.261981	-0.895874	0.37032	0.472054	463.3	519.204	519.138	460.398	378.724	428.022
3:3952969:3954140:AT3G12450	301.133	-0.234845	0.276724	-0.848663	0.396069	0.495632	311.653	323.458	259.569	245.012	277.673	252.821
1:3228665:3230521:AT1G09930	466.026	-0.234882	0.253784	-0.925519	0.354696	0.458111	471.659	470.268	465.134	414.358	432.326	350.401
4:10611145:10612047:AT4G19460	347.893	-0.23503	0.252204	-0.931904	0.351386	0.455089	324.788	355.685	376.288	312.67	295.247	282.761
5:20168819:20169612:AT5G49665	178.457	-0.23515	0.332357	-0.707521	0.479243	0.569926	230.456	180.23	111.493	149.329	169.591	140.826
2:17461975:17462875:AT2G41840	136.854	-0.235313	0.283247	-0.830768	0.406104	0.5041	103.884	131.293	195.112	126.91	129.17	94.2535
3:19766678:19768686:AT3G53310	612.756	-0.235349	0.281268	-0.836744	0.402737	0.501213	542.109	707.789	569.658	519.649	480.655	568.848
5:16406648:16409379:AT5G40940	1387.86	-0.235488	0.264905	-0.888953	0.374028	0.475475	1460.35	1457.35	1214.23	1169.41	1192.41	1203.12
1:4811866:4812639:AT1G14040	408.383	-0.235593	0.289548	-0.813658	0.415841	0.512897	441.807	435.654	330.994	365.116	323.365	355.946
5:2478546:2479046:AT5G07780	122.571	-0.235655	0.277462	-0.849323	0.395702	0.495348	107.466	124.132	144.592	111.296	101.93	99.7978
2:5655794:5656449:AT2G13570	283.312	-0.235763	0.264332	-0.891922	0.372435	0.47432	267.472	288.845	301.379	218.589	219.678	289.414
5:25088609:25089440:AT5G62480	224.922	-0.236093	0.251307	-0.939462	0.347494	0.452044	240.009	208.875	236.922	191.366	213.527	174.092
3:16096948:16098593:AT3G44490	330.523	-0.236193	0.25634	-0.921406	0.356839	0.460203	306.877	340.168	355.383	296.657	267.128	281.652
1:29642283:29642741:AT1G78850	84.7343	-0.236264	0.314728	-0.750692	0.452838	0.545903	75.2265	97.873	78.3933	64.4558	76.4478	77.6205
5:3884063:3885113:AT5G12030	479.679	-0.23635	0.268439	-0.880461	0.37861	0.479237	457.33	513.236	468.618	453.592	408.6	364.817
1:8549159:8550580:AT1G24150	600.693	-0.236762	0.254609	-0.929905	0.35242	0.456039	570.767	634.981	599.273	502.034	502.622	537.799
5:2563447:2564221:AT5G08000	257.803	-0.236875	0.268673	-0.881648	0.377967	0.478681	247.173	269.748	259.569	231	202.982	225.1
1:7442567:7443155:AT1G21260	128.806	-0.236974	0.276312	-0.857632	0.391096	0.491418	162.394	85.9373	155.045	98.8855	130.928	104.233
3:9556884:9557617:AT3G26134	174.193	-0.237053	0.261763	-0.905603	0.365146	0.467491	189.857	161.132	177.692	138.119	148.502	161.894
3:3319121:3319582:AT3G10610	106.313	-0.23767	0.328016	-0.724569	0.468717	0.560152	139.706	91.9051	88.8458	110.095	83.4775	76.5117
3:21003574:21004281:AT3G56705	152.196	-0.237733	0.311709	-0.762675	0.445657	0.539649	140.901	175.455	134.14	140.121	108.96	138.608
3:1255603:1257095:AT3G04620	567.383	-0.237901	0.255651	-0.930568	0.352077	0.455816	612.559	547.85	550.495	485.22	445.506	523.384
4:17585453:17586133:AT4G37400	233.641	-0.237997	0.340275	-0.699426	0.484286	0.574661	279.413	254.231	146.334	222.192	222.314	155.241
4:17910221:17911140:AT4G38180	251.98	-0.238071	0.301219	-0.790356	0.42932	0.525106	286.577	264.973	191.628	228.598	221.435	196.269
2:320215:321269:AT2G01730	427.282	-0.238164	0.295551	-0.805832	0.42034	0.516275	446.583	477.429	330.994	376.326	362.907	357.054
1:22395260:22396475:AT1G60830	570.634	-0.238461	0.26349	-0.905007	0.365462	0.467635	558.826	606.335	540.043	450.39	470.989	546.67
1:8381255:8382521:AT1G23700	392.781	-0.238587	0.254161	-0.938722	0.347873	0.45237	423.896	385.524	371.062	318.275	358.514	335.986
5:20557614:20558539:AT5G50480	265.988	-0.238764	0.282024	-0.846609	0.397213	0.496446	330.758	238.715	229.954	243.01	235.494	204.031
3:7387319:7390160:AT3G21080	1007.47	-0.238915	0.260059	-0.918695	0.358255	0.461353	1023.32	1051.54	935.494	865.949	823.352	895.963
1:12530699:12531642:AT1G34340	430.339	-0.238918	0.288768	-0.82737	0.408027	0.506187	548.079	389.105	348.415	374.724	336.546	391.429
3:13487655:13489329:AT3G32925	565.554	-0.238972	0.253824	-0.941488	0.346455	0.450942	656.74	519.204	529.59	472.809	485.048	496.771
3:18612621:18613273:AT3G50200	150.813	-0.238988	0.291412	-0.820104	0.412157	0.509774	134.93	169.487	146.334	125.308	155.532	108.669
1:11799327:11799865:AT1G32640	106.007	-0.239066	0.289863	-0.824754	0.409511	0.507134	96.7198	103.841	123.687	88.4765	76.4478	106.451
5:23632430:23633183:AT5G58460	141.702	-0.239069	0.299242	-0.798917	0.424339	0.520279	144.483	134.874	151.56	126.509	87.8711	146.37
4:14368975:14370206:AT4G29140	481.908	-0.239079	0.284591	-0.84008	0.400864	0.499943	464.494	539.495	423.324	447.587	385.754	399.191
4:1779579:1780375:AT4G03823	283.993	-0.239157	0.269064	-0.888848	0.374085	0.475475	265.084	304.361	282.216	239.007	226.707	262.801
4:13538703:13539946:AT4G26965	313.054	-0.239233	0.293057	-0.816336	0.414308	0.511585	284.189	348.523	303.121	307.866	296.125	198.487
1:17995748:17996526:AT1G48650	142.588	-0.239295	0.267571	-0.894324	0.371149	0.472939	154.035	133.68	144.592	111.697	143.23	114.213
2:15027440:15028326:AT2G35743	459.725	-0.239319	0.28775	-0.831691	0.405584	0.503599	542.109	454.751	367.578	413.157	367.301	396.974
1:17249258:17250441:AT1G46552	274.096	-0.239325	0.272614	-0.877889	0.380004	0.480829	191.052	296.006	355.383	219.39	274.158	215.12
1:5337017:5337612:AT1G15520	128.521	-0.239346	0.278386	-0.859766	0.389918	0.490288	137.318	122.938	128.913	113.698	104.567	110.886
3:11897451:11898242:AT3G30250	329.133	-0.239355	0.287281	-0.833174	0.404747	0.5028	342.699	349.717	285.7	312.67	254.826	272.781
5:1785810:1787585:AT5G05940	483.936	-0.239411	0.288209	-0.830686	0.406151	0.5041	441.807	553.818	439.003	465.202	422.66	351.51
3:17951620:17952361:AT3G48470	244.129	-0.239466	0.322254	-0.743098	0.457422	0.549735	232.844	297.2	179.434	216.187	188.923	219.555
2:16125633:16126497:AT2G38520	288.155	-0.239575	0.276849	-0.865364	0.386839	0.4872	347.475	270.941	242.148	231.801	260.977	250.603
5:1623743:1625916:AT5G05490	1079.83	-0.239861	0.304414	-0.787943	0.43073	0.525917	1183.33	1205.51	761.286	946.018	956.037	874.894
1:29085593:29086603:AT1G77400	466.784	-0.240087	0.284998	-0.842415	0.399556	0.498489	494.346	496.526	391.967	433.575	372.573	388.103
5:4787959:4788722:AT5G14800	190.242	-0.240379	0.291185	-0.825518	0.409077	0.506784	232.844	177.842	156.787	160.539	156.41	171.874
2:4223793:4225357:AT2G10735	310.42	-0.240379	0.253979	-0.946454	0.343917	0.448385	299.712	321.071	313.573	254.62	286.46	259.474
3:5588680:5589586:AT3G16450	172.472	-0.241115	0.321087	-0.750933	0.452693	0.545903	167.17	201.714	137.624	166.544	162.561	113.104
5:8128324:8129155:AT5G24050	241.303	-0.241202	0.265428	-0.908727	0.363494	0.466479	253.143	236.327	238.664	221.392	196.831	199.596
3:23438695:23439272:AT3G63470	158.756	-0.241402	0.26156	-0.92293	0.356043	0.45943	186.275	131.293	168.981	135.317	141.472	131.955
5:8231840:8233341:AT5G24240	312.917	-0.241783	0.302766	-0.798582	0.424533	0.520426	299.712	362.846	256.085	282.644	237.252	280.543
5:4559218:4560148:AT5G14130	254.444	-0.241944	0.269512	-0.897711	0.369339	0.471145	271.054	256.618	233.438	220.591	217.042	216.229
1:9563419:9564011:AT1G27530	119.111	-0.242043	0.258895	-0.934907	0.349836	0.453833	120.601	97.873	153.302	97.2842	115.111	95.3624
1:18896067:18896729:AT1G50970	146.73	-0.242265	0.2773	-0.873656	0.382306	0.483133	180.305	111.002	162.013	136.118	115.111	124.193
3:6496278:6496948:AT3G18840	231.471	-0.242302	0.295957	-0.818706	0.412954	0.510589	281.801	225.585	177.692	196.17	201.225	198.487
2:4418890:4419566:AT2G11140	247.751	-0.242359	0.241924	-1.0018	0.316442	0.421783	217.321	238.715	306.605	203.376	218.799	216.229
1:27357472:27358801:AT1G72670	357.873	-0.242366	0.265191	-0.913929	0.360754	0.463977	351.057	374.782	346.673	325.081	324.244	270.563
1:10979668:10980221:AT1G30845	155.704	-0.242432	0.29818	-0.81304	0.416195	0.513244	179.111	157.552	123.687	124.107	134.443	143.044
3:21570443:21572344:AT3G58250	472.028	-0.242573	0.233657	-1.03815	0.299198	0.405242	463.3	458.332	512.17	375.124	440.234	404.736
2:7892572:7893929:AT2G18150	365.682	-0.242829	0.262582	-0.924773	0.355084	0.458444	394.044	361.653	339.704	310.669	302.276	327.115
1:6851950:6852647:AT1G19830	183.891	-0.242887	0.312937	-0.776153	0.437659	0.532332	143.289	224.392	175.949	157.736	134.443	178.527
3:1858071:1858747:AT3G06140	161.666	-0.242939	0.310802	-0.781653	0.434418	0.529335	162.394	176.649	141.108	166.544	127.413	117.54
4:16263504:16263948:AT4G33925	148.038	-0.243049	0.290436	-0.836841	0.402682	0.501213	145.677	158.745	137.624	137.319	126.534	115.322
5:7600998:7601908:AT5G22790	276.318	-0.24321	0.268966	-0.904239	0.365869	0.467905	294.936	274.522	259.569	254.62	238.131	216.229
3:20791201:20792012:AT3G56030	270.295	-0.243361	0.297298	-0.818577	0.413028	0.510591	341.505	247.07	217.759	259.024	231.98	201.813
5:22489848:22491487:AT5G55520	696.785	-0.243437	0.275059	-0.885033	0.376139	0.476956	698.532	755.532	609.726	610.928	562.375	615.42
3:16301515:16303003:AT3G44755	691.879	-0.243459	0.274263	-0.887687	0.374709	0.476011	727.19	706.595	630.631	630.946	505.259	633.162
2:5648554:5649877:AT2G13550	928.391	-0.243729	0.261001	-0.933823	0.350395	0.454224	911.077	964.407	905.878	858.342	724.058	795.056
4:9831430:9832045:AT4G17660	203.191	-0.243812	0.291925	-0.835185	0.403614	0.50208	181.499	231.553	188.144	136.918	191.559	199.596
5:8180132:8180847:AT5G24155	152.273	-0.244015	0.327761	-0.744491	0.45658	0.548909	219.709	124.132	109.751	122.906	161.683	110.886
1:3157352:3158246:AT1G09750	453.537	-0.244233	0.295854	-0.825516	0.409079	0.506784	403.596	533.527	398.935	425.168	424.417	317.135
3:3852675:3853243:AT3G12090	139.107	-0.244249	0.268969	-0.908094	0.363828	0.466567	163.588	91.9051	182.918	114.099	115.99	128.628
5:23496617:23497574:AT5G58050	267.402	-0.244319	0.254597	-0.959627	0.337243	0.441647	308.071	195.746	330.994	238.606	200.346	246.168
5:19380365:19381368:AT5G47850	422.204	-0.244331	0.256613	-0.95214	0.341026	0.445172	454.942	407.008	409.387	383.532	382.239	320.462
5:7046915:7047581:AT5G20820	258.527	-0.244444	0.287227	-0.851047	0.394743	0.49443	320.011	237.521	214.275	235.003	220.556	208.467
3:2797118:2798937:AT3G09120	393.261	-0.244734	0.229433	-1.06669	0.286112	0.392581	368.968	372.395	463.392	320.677	354.12	340.421
5:7668475:7669245:AT5G22930	306.718	-0.244774	0.253487	-0.965626	0.334231	0.438987	238.814	311.523	393.709	266.631	269.764	252.821
5:21958272:21958757:AT5G54110	79.4049	-0.244821	0.347477	-0.704567	0.48108	0.571917	76.4206	45.3558	139.366	62.454	101.93	43.2457
5:26626043:26627058:AT5G66690	276.109	-0.245465	0.271383	-0.904495	0.365733	0.467816	299.712	267.36	263.053	240.608	286.46	187.398
5:21856774:21857666:AT5G53830	350.545	-0.245536	0.309173	-0.794171	0.427096	0.522749	370.162	395.073	257.827	327.083	289.096	282.761
3:5687813:5688503:AT3G16700	185.629	-0.245572	0.278533	-0.881662	0.377959	0.478681	140.901	205.295	216.017	154.934	156.41	166.33
1:18900653:18902026:AT1G50980	279.756	-0.245606	0.284592	-0.863011	0.388132	0.488391	216.127	323.458	297.895	246.213	223.192	248.386
1:4601399:4602022:AT1G13410	152.84	-0.245608	0.255466	-0.961413	0.336345	0.440717	160.006	134.874	172.465	110.095	147.623	139.717
2:11448334:11448992:AT2G26840	227.181	-0.24562	0.284225	-0.864176	0.387491	0.487759	224.486	242.295	210.791	214.986	206.497	161.894
3:21583942:21584430:AT3G58300	154.935	-0.245778	0.273616	-0.898258	0.369048	0.47103	169.558	150.39	144.592	126.109	145.866	128.628
4:5855281:5856297:AT4G09190	221.97	-0.245877	0.255737	-0.961446	0.336328	0.440717	223.292	192.165	268.279	168.145	170.47	233.97
5:23401637:23402098:AT5G57760	113.229	-0.245907	0.303439	-0.810399	0.417711	0.514392	151.647	90.7116	99.2982	97.6845	97.5369	96.4712
2:13302837:13304812:AT2G31220	705.123	-0.245994	0.258503	-0.951611	0.341295	0.445379	690.174	742.402	672.44	623.339	605.432	585.481
1:30396210:30396980:AT1G80880	224.138	-0.246051	0.303119	-0.81173	0.416947	0.513811	267.472	224.392	168.981	202.976	186.287	186.289
3:8802473:8803166:AT3G24290	205.084	-0.246222	0.263622	-0.933996	0.350306	0.454224	229.262	159.939	249.117	201.775	181.893	141.935
5:17393669:17394254:AT5G43340	196.647	-0.246573	0.288945	-0.853357	0.393461	0.493333	218.515	201.714	162.013	170.548	180.136	156.35
1:4703794:4704877:AT1G13710	490.292	-0.246785	0.282286	-0.874235	0.38199	0.482907	456.136	545.463	451.197	421.164	365.544	471.268
1:4130523:4131227:AT1G12180	123.111	-0.246853	0.305947	-0.806848	0.419754	0.516096	144.483	119.357	102.782	116.1	99.2943	99.7978
5:3882211:3883309:AT5G12020	627.068	-0.247183	0.277848	-0.889633	0.373663	0.475455	702.114	620.658	541.785	528.457	470.11	612.093
3:7030376:7032388:AT3G20150	487.294	-0.247185	0.281792	-0.877188	0.380384	0.481223	488.376	534.721	414.614	442.383	415.63	394.756
1:7293864:7294834:AT1G20930	404.35	-0.247449	0.303019	-0.81661	0.414151	0.51153	425.09	449.977	306.605	342.696	312.821	383.667
2:9290868:9291649:AT2G21780	344.271	-0.247536	0.27162	-0.911332	0.36212	0.465394	413.149	319.878	294.41	284.646	320.729	284.978
1:653671:654398:AT1G02900	246.048	-0.247557	0.251806	-0.983125	0.325546	0.430563	218.515	238.715	296.153	207.78	194.195	230.644
2:12290275:12291071:AT2G28650	259.621	-0.24764	0.25001	-0.99052	0.32192	0.426982	249.561	257.812	276.99	196.97	233.737	241.733
1:25214278:25214827:AT1G67328	143.436	-0.247645	0.388599	-0.637278	0.523944	0.608818	150.453	185.004	69.6829	123.307	155.532	93.1446
1:7199904:7201037:AT1G20740	413.995	-0.247751	0.290158	-0.853848	0.393189	0.493181	388.073	478.623	348.415	363.114	347.091	354.837
1:20742545:20743206:AT1G55540	136.787	-0.247786	0.310631	-0.797688	0.425052	0.520881	157.618	140.842	104.524	117.702	136.2	99.7978
5:8295356:8297571:AT5G24330	631.346	-0.24814	0.244963	-1.01297	0.311075	0.416363	662.71	613.497	621.92	525.254	544.801	558.868
5:8739389:8740156:AT5G25230	224.916	-0.248338	0.275352	-0.901893	0.367114	0.468967	260.308	211.262	202.081	203.376	196.831	178.527
1:22898211:22898761:AT1G61940	125.767	-0.248376	0.280759	-0.884657	0.376341	0.477052	119.407	131.293	127.171	104.891	123.898	96.4712
5:23373568:23374716:AT5G57690	390.549	-0.248536	0.319115	-0.778828	0.436081	0.530884	454.942	422.525	256.085	330.286	320.729	354.837
4:14161801:14162809:AT4G28700	535.993	-0.248589	0.307518	-0.808372	0.418877	0.515287	528.974	624.239	407.645	495.629	413.873	464.614
1:9899321:9900320:AT1G28300	482.478	-0.248755	0.278887	-0.891956	0.372416	0.47432	415.537	543.076	477.328	433.175	363.786	440.219
2:8605885:8606861:AT2G19920	347.767	-0.249269	0.255923	-0.974002	0.330056	0.434742	314.041	368.814	360.609	284.646	304.034	309.373
3:344842:345700:AT3G02030	230.147	-0.249501	0.27499	-0.907309	0.364243	0.466804	249.561	225.585	214.275	214.986	207.376	169.656
4:13682977:13683747:AT4G27330	266.137	-0.249576	0.248602	-1.00392	0.315417	0.420895	272.248	232.747	313.573	248.215	206.497	227.317
3:4693396:4694166:AT3G14160	187.576	-0.249617	0.292784	-0.852564	0.393901	0.493709	194.634	144.422	250.859	210.582	147.623	118.649
3:3096362:3097812:AT3G10035	610.194	-0.249668	0.309623	-0.806361	0.420035	0.516275	688.98	662.433	425.066	561.286	509.652	497.88
4:9655879:9656727:AT4G17215	178.125	-0.249891	0.281009	-0.889263	0.373862	0.475471	192.246	181.423	155.045	147.327	159.925	153.023
5:25443231:25445508:AT5G63540	1058.1	-0.249931	0.261039	-0.957448	0.338341	0.442509	1032.87	1132.7	975.561	903.181	907.708	918.14
2:1515813:1516501:AT2G04350	129.489	-0.249989	0.281496	-0.888072	0.374502	0.475834	126.572	114.583	158.529	123.307	89.6285	117.54
5:20442550:20443239:AT5G50210	274.569	-0.250138	0.298549	-0.837843	0.402119	0.500887	163.588	315.103	358.867	228.998	265.371	216.229
3:23212840:23213739:AT3G62750	231.844	-0.250556	0.278105	-0.900938	0.367621	0.469464	310.459	174.262	219.501	190.965	198.589	209.575
5:9497963:9498972:AT5G27000	439.447	-0.250717	0.256996	-0.975568	0.329278	0.434043	472.853	428.493	412.871	347.1	374.331	414.715
5:5641520:5642626:AT5G17160	455.934	-0.250752	0.23664	-1.05964	0.28931	0.395735	478.823	427.299	472.102	362.714	425.296	393.647
1:27420815:27421419:AT1G72870	113.61	-0.250754	0.329576	-0.760838	0.446754	0.540606	125.378	126.519	78.3933	99.6862	101.052	92.0358
3:7595773:7597231:AT3G21560	371.862	-0.2511	0.263626	-0.952486	0.340851	0.445079	396.432	372.395	339.704	324.281	324.244	310.482
3:6412260:6413269:AT3G18630	345.197	-0.251115	0.261882	-0.958885	0.337617	0.441808	322.399	346.136	376.288	335.49	268.885	279.434
1:20719371:20720252:AT1G55500	323.42	-0.251288	0.277209	-0.906493	0.364675	0.467142	322.399	330.62	313.573	281.043	229.343	319.353
5:26636438:26638377:AT5G66710	676.959	-0.251356	0.266938	-0.941628	0.346383	0.450932	644.799	736.435	625.404	578.5	563.253	603.222
4:1065867:1066487:AT4G02420	279.224	-0.25184	0.262872	-0.958031	0.338047	0.442207	288.965	282.877	261.311	235.404	258.341	228.426
3:862712:863615:AT3G03580	284.755	-0.251916	0.269426	-0.935007	0.349785	0.453833	315.235	278.103	256.085	251.818	259.22	223.991
3:271843:272656:AT3G01760	109.966	-0.251939	0.322867	-0.78032	0.435203	0.529907	152.841	87.1308	90.5878	104.891	99.2943	78.7294
3:8775844:8776361:AT3G24230	80.2904	-0.25201	0.327543	-0.769395	0.441659	0.535729	56.1214	82.3565	111.493	78.8682	78.2052	48.7901
3:22254845:22256094:AT3G60220	352.734	-0.252024	0.288169	-0.87457	0.381808	0.482764	352.251	371.201	325.768	359.111	263.613	278.325
5:17310099:17310902:AT5G43110	221.822	-0.252127	0.256547	-0.982771	0.32572	0.430563	231.65	210.069	226.47	164.142	197.71	214.011
5:24654956:24656823:AT5G61320	1158.76	-0.252311	0.269435	-0.936445	0.349044	0.453056	1060.34	1291.45	1076.6	1016.08	954.28	1014.61
1:989929:991032:AT1G03900	268.678	-0.252384	0.26027	-0.969703	0.332194	0.436981	336.728	198.133	290.926	235.003	218.799	238.406
1:27200125:27200835:AT1G72260	133.196	-0.252446	0.284553	-0.887168	0.374989	0.476194	139.706	136.067	120.203	108.894	120.383	115.322
1:2228583:2229496:AT1G07260	212.484	-0.252482	0.252347	-1.00053	0.317052	0.422436	240.009	176.649	233.438	186.161	174.863	186.289
3:8974312:8975021:AT3G24600	170.076	-0.252651	0.273901	-0.922418	0.356311	0.459647	186.275	143.229	191.628	156.135	118.626	160.785
5:18191388:18192200:AT5G45080	143.633	-0.253021	0.298367	-0.848018	0.396428	0.495993	200.604	82.3565	165.497	118.102	143.23	111.995
2:18903373:18903834:AT2G45940	87.2083	-0.253143	0.311609	-0.812374	0.416577	0.513625	78.8088	94.2923	88.8458	80.0693	86.9923	57.661
3:1646513:1648494:AT3G05650	497.243	-0.253171	0.267145	-0.947689	0.343288	0.447648	469.27	521.591	494.749	435.577	370.816	471.268
5:18295348:18296126:AT5G45210	179.182	-0.253182	0.303607	-0.833912	0.404331	0.502486	138.512	206.488	191.628	180.556	149.381	128.628
4:9092776:9094775:AT4G16060	653.053	-0.253185	0.236019	-1.07273	0.283393	0.389696	623.306	636.174	719.476	580.902	564.132	538.908
4:10661447:10661982:AT4G19560	271.196	-0.253259	0.26315	-0.962414	0.335842	0.440437	272.248	253.037	297.895	229.799	193.316	273.89
3:11652643:11655419:AT3G29776	789.889	-0.253376	0.237855	-1.06525	0.286762	0.393321	764.206	778.21	841.422	682.59	665.184	689.714
4:531176:533727:AT4G01270	947.204	-0.253386	0.254535	-0.995485	0.3195	0.424733	1013.77	914.277	909.362	815.906	738.996	883.765
1:3881501:3882973:AT1G11560	816.966	-0.253617	0.278896	-0.909359	0.363161	0.466221	907.495	835.501	665.472	712.216	670.456	722.98
1:21873873:21874629:AT1G59540	240.608	-0.253959	0.293659	-0.864808	0.387144	0.487497	205.38	285.264	216.017	203.376	208.254	209.575
1:11014939:11016085:AT1G30930	311.12	-0.254193	0.29303	-0.867464	0.385688	0.485924	211.351	359.266	365.835	264.229	238.131	298.285
1:3859557:3860669:AT1G11470	399.81	-0.254205	0.271199	-0.937337	0.348585	0.452627	414.343	415.363	355.383	358.31	341.818	330.442
1:3594360:3595375:AT1G10780	564.837	-0.254715	0.321596	-0.792033	0.428341	0.524091	624.5	637.368	367.578	488.823	453.415	513.404
2:19492829:19493766:AT2G47500	526.964	-0.254872	0.256311	-0.994386	0.320035	0.425284	497.928	544.269	536.559	477.213	425.296	453.526
3:2603856:2604651:AT3G08570	236.579	-0.25491	0.281599	-0.905222	0.365348	0.467579	230.456	255.425	214.275	207.78	190.68	210.684
2:16196516:16196964:AT2G38740	94.9878	-0.25532	0.298038	-0.856669	0.391628	0.491823	117.019	53.7108	130.656	78.4679	83.4775	84.2737
1:18920362:18921465:AT1G51040	235.871	-0.255339	0.266969	-0.95644	0.33885	0.443092	225.68	247.07	231.696	208.18	213.527	187.398
2:9223990:9224490:AT2G21540	201.201	-0.255429	0.242093	-1.05508	0.291387	0.397803	213.739	168.294	236.922	171.749	187.165	161.894
4:14221495:14222767:AT4G28800	414.576	-0.255546	0.239163	-1.0685	0.285294	0.391841	429.866	389.105	433.776	353.506	387.511	332.659
1:20854737:20855718:AT1G55790	249.256	-0.255723	0.310028	-0.824839	0.409463	0.507134	181.499	315.103	233.438	214.586	213.527	215.12
5:12681434:12683088:AT5G33399	560.504	-0.255754	0.226452	-1.12939	0.258732	0.367033	524.198	523.979	663.73	457.195	480.655	512.296
3:10061408:10062429:AT3G27250	341.591	-0.25584	0.264491	-0.967294	0.333397	0.438077	397.626	315.103	308.347	297.858	305.791	279.434
2:6628665:6629209:AT2G15260	88.1922	-0.255864	0.319167	-0.801663	0.422748	0.51878	65.674	66.8401	151.56	76.0658	60.631	89.8181
1:24928024:24928796:AT1G66810	397.485	-0.255973	0.27581	-0.928074	0.353369	0.456843	391.656	433.267	346.673	342.696	369.058	317.135
1:12410807:12414044:AT1G34095	912.731	-0.256054	0.238033	-1.07571	0.282059	0.388992	863.314	880.857	1022.6	730.232	727.572	900.398
5:16693671:16695118:AT5G41750	365.442	-0.256259	0.227644	-1.1257	0.260292	0.368068	364.192	327.039	426.808	296.657	360.271	292.74
5:22519744:22520532:AT5G55590	317.395	-0.256371	0.265733	-0.964772	0.334659	0.439367	274.637	344.943	327.51	239.807	277.673	306.047
5:704729:705940:AT5G03010	542.528	-0.256435	0.280549	-0.914049	0.360691	0.463977	546.885	580.077	473.844	496.83	416.509	481.247
5:26185689:26186743:AT5G65510	364.351	-0.25687	0.282173	-0.910327	0.36265	0.46582	373.745	383.137	320.542	345.899	287.338	302.72
4:9775900:9776450:AT4G17540	215.197	-0.25705	0.276292	-0.930354	0.352188	0.455875	211.351	225.585	203.823	195.769	200.346	159.677
2:11368496:11369342:AT2G26700	177.196	-0.257171	0.328375	-0.783163	0.433532	0.528604	167.17	214.843	130.656	163.742	172.227	121.975
5:2127066:2128184:AT5G06850	384.84	-0.257346	0.274543	-0.937361	0.348573	0.452627	439.419	375.976	324.026	333.088	332.153	329.333
2:8153942:8156039:AT2G18830	488.201	-0.257395	0.285828	-0.900522	0.367842	0.469661	487.181	539.495	404.161	428.771	398.935	431.348
3:8565577:8566457:AT3G23770	264.22	-0.257412	0.276425	-0.931218	0.351741	0.455464	280.607	262.586	243.89	244.211	202.982	231.753
3:5047471:5048270:AT3G14990	297.788	-0.257643	0.277415	-0.928726	0.353031	0.456622	347.475	264.973	282.216	275.438	212.648	276.107
1:5655185:5655739:AT1G16530	94.4227	-0.257787	0.337707	-0.763344	0.445258	0.539259	63.2858	120.551	94.072	81.2703	76.4478	85.3826
4:17570470:17571917:AT4G37370	334.116	-0.257791	0.269059	-0.958121	0.338002	0.442207	337.922	352.104	297.895	275.438	305.791	284.978
2:11253001:11253601:AT2G26455	105.568	-0.257821	0.282323	-0.913215	0.36113	0.464376	87.1673	81.163	167.239	73.2634	108.96	94.2535
1:26505484:26506354:AT1G70340	174.127	-0.258119	0.252219	-1.02339	0.306121	0.411376	197.022	132.487	207.307	130.513	156.41	166.33
1:18132893:18133364:AT1G49010	132.851	-0.258201	0.266813	-0.967722	0.333183	0.437878	130.154	119.357	158.529	118.102	132.685	93.1446
4:17876174:17879778:AT4G38070	1756.96	-0.258235	0.279369	-0.924352	0.355303	0.458643	1865.14	1861.97	1428.5	1485.28	1427.03	1625.6
1:17826559:17827327:AT1G48268	97.7487	-0.25825	0.303381	-0.85124	0.394636	0.49443	64.4799	85.9373	160.271	81.2703	82.5988	88.7092
1:23575279:23576335:AT1G63570	401.626	-0.258467	0.299029	-0.864355	0.387393	0.487723	341.505	482.204	350.157	376.326	340.061	318.244
2:9914440:9914885:AT2G23300	266.015	-0.258525	0.335337	-0.770941	0.440742	0.535078	309.265	294.813	160.271	228.598	218.799	239.515
1:29492047:29492963:AT1G78390	332.802	-0.258527	0.228971	-1.12908	0.258863	0.367145	333.146	297.2	386.74	277.04	313.7	272.781
5:8009895:8010574:AT5G23740	209.061	-0.258609	0.264278	-0.978549	0.327803	0.432746	266.278	149.197	226.47	176.553	181.893	182.963
4:16200419:16200902:AT4G33780	195.736	-0.25908	0.263592	-0.982883	0.325665	0.430563	176.723	201.714	210.791	173.75	173.106	158.568
1:23267912:23268822:AT1G62835	219.902	-0.259121	0.247083	-1.04872	0.294307	0.400934	208.963	186.197	287.442	184.56	233.737	154.132
4:18251943:18252868:AT4G39190	596.016	-0.259348	0.268605	-0.965537	0.334276	0.438987	594.648	621.852	550.495	532.461	463.959	538.908
2:18406055:18407188:AT2G44590	486.111	-0.259531	0.251316	-1.03269	0.30175	0.407681	521.81	455.945	482.554	443.183	399.813	410.28
5:3612961:3613749:AT5G11320	283.671	-0.25962	0.286163	-0.907243	0.364278	0.466804	274.637	306.748	256.085	253.019	211.769	265.019
2:9089217:9089792:AT2G21220	139.467	-0.259952	0.311919	-0.833396	0.404622	0.502759	112.243	167.1	130.656	123.307	108.081	127.519
5:13936486:13937325:AT5G35760	224.946	-0.26071	0.294173	-0.886247	0.375484	0.476566	299.712	188.585	181.176	194.168	201.225	187.398
4:13732777:13734194:AT4G27460	503.576	-0.260718	0.27793	-0.938071	0.348208	0.452627	505.093	529.946	454.681	492.026	415.63	388.103
1:1543617:1544201:AT1G05291	128.672	-0.260817	0.291713	-0.894088	0.371275	0.473014	151.647	107.422	130.656	94.8821	154.653	88.7092
2:9930835:9932262:AT2G23330	355.653	-0.260882	0.245617	-1.06215	0.288167	0.394785	349.863	341.362	383.256	321.078	328.638	270.563
2:8892635:8893292:AT2G20620	233.255	-0.261024	0.30571	-0.853829	0.3932	0.493181	275.831	233.94	172.465	197.371	184.529	220.664
4:7189086:7190001:AT4G11990	571.801	-0.261038	0.286478	-0.911197	0.362191	0.465401	580.319	632.594	456.423	496.429	525.469	460.179
5:15769728:15770461:AT5G39410	245.087	-0.261208	0.240076	-1.08802	0.276586	0.383321	219.709	229.166	301.379	204.977	213.527	216.229
3:10685978:10687124:AT3G28510	424.254	-0.261279	0.252457	-1.03494	0.300697	0.40657	373.745	403.428	519.138	381.13	307.549	402.518
1:19710186:19711010:AT1G52920	377.37	-0.261564	0.251382	-1.0405	0.298106	0.404231	376.133	371.201	384.998	325.882	375.209	279.434
5:16923673:16925047:AT5G42325	567.577	-0.26167	0.260584	-1.00417	0.315297	0.420815	544.497	596.787	543.527	482.017	466.595	518.949
2:6505846:6506338:AT2G15040	97.9428	-0.261838	0.292776	-0.894328	0.371146	0.472939	124.184	70.4208	106.266	87.6758	90.5072	75.4028
3:8607509:8608243:AT3G23830	294.643	-0.261983	0.325647	-0.8045	0.421108	0.517128	333.146	324.652	191.628	261.826	231.98	266.128
5:18557503:18558049:AT5G45740	159	-0.262056	0.255222	-1.02678	0.304525	0.40997	162.394	145.616	174.207	134.917	144.109	133.064
4:5185068:5185732:AT4G08210	251.982	-0.26224	0.288732	-0.908249	0.363747	0.466567	303.294	238.715	200.338	180.957	243.403	233.97
1:1589967:1590797:AT1G05420	377.099	-0.262264	0.26087	-1.00534	0.314733	0.4203	419.119	349.717	360.609	351.104	311.942	309.373
1:1995433:1996126:AT1G06520	305.585	-0.262286	0.305724	-0.857919	0.390937	0.491306	339.117	319.878	233.438	261.826	223.192	302.72
4:17860767:17862026:AT4G38020	394.2	-0.262471	0.268949	-0.975914	0.329107	0.43398	304.488	435.654	442.487	357.109	354.12	308.264
3:6101796:6102595:AT3G17830	247.399	-0.26262	0.360191	-0.729113	0.465932	0.557962	384.491	198.133	141.108	232.201	228.465	179.636
1:22291485:22292198:AT1G60500	117.433	-0.262648	0.301886	-0.870024	0.384287	0.484506	150.453	70.4208	148.076	112.898	110.718	79.8383
5:25043977:25045089:AT5G62370	376.465	-0.26303	0.264897	-0.992951	0.320734	0.426051	329.564	414.17	372.804	311.87	336.546	328.224
3:3153750:3154926:AT3G10180	492.381	-0.263114	0.262394	-1.00274	0.315985	0.421437	548.079	466.687	451.197	413.558	395.42	464.614
1:24468598:24470354:AT1G65790	554.118	-0.263172	0.249199	-1.05607	0.290935	0.397418	502.704	562.173	601.015	494.027	443.749	492.336
2:18374599:18375425:AT2G44500	158.55	-0.26333	0.308334	-0.854043	0.393081	0.493181	119.407	158.745	207.307	137.319	96.6582	172.983
5:19003692:19004370:AT5G46830	269.343	-0.263503	0.282085	-0.934126	0.350239	0.454224	254.337	299.587	236.922	227.797	233.737	236.188
3:17028136:17029062:AT3G46340	178.03	-0.263759	0.269885	-0.977301	0.32842	0.433318	194.634	149.197	198.596	154.133	127.413	177.418
5:3267586:3271271:AT5G10390	1136.71	-0.264104	0.25785	-1.02425	0.305716	0.410989	1171.38	1162.54	1029.57	993.259	1029.85	924.793
1:18375669:18376671:AT1G49640	335.716	-0.264408	0.291884	-0.905866	0.365007	0.467397	383.297	335.394	268.279	297.457	341.818	233.97
5:15874932:15876049:AT5G39650	697.824	-0.264454	0.268551	-0.984745	0.32475	0.429858	760.624	700.627	597.531	606.925	593.13	606.549
4:16389808:16390340:AT4G34240	107.626	-0.264474	0.329285	-0.803174	0.421874	0.517979	155.229	82.3565	81.8775	83.6724	92.2646	104.233
1:19564667:19565215:AT1G52510	173.012	-0.264527	0.320146	-0.826269	0.408651	0.506604	183.887	194.552	121.945	157.336	147.623	141.935
1:16401247:16402707:AT1G43570	425.304	-0.264554	0.287583	-0.919923	0.357613	0.46078	389.268	488.171	365.835	384.332	367.301	348.184
5:774406:775415:AT5G03250	452.304	-0.26464	0.287495	-0.920505	0.357309	0.460641	502.704	467.881	351.899	370.721	383.118	419.151
5:5956068:5956789:AT5G17990	277.344	-0.26489	0.259902	-1.01919	0.308112	0.413578	327.176	231.553	280.474	258.624	244.282	214.011
2:997524:998525:AT2G03280	416.399	-0.264896	0.300008	-0.882963	0.377256	0.477953	483.599	424.912	306.605	383.932	351.484	340.421
5:3058762:3059565:AT5G09840	347.948	-0.264981	0.271086	-0.977479	0.328332	0.433283	370.162	349.717	310.089	317.074	296.125	286.087
2:19202581:19203154:AT2G46735	108.481	-0.265073	0.273184	-0.970308	0.331893	0.436707	106.272	102.647	118.461	85.6741	96.6582	99.7978
1:17206324:17206887:AT1G46120	123.816	-0.265077	0.292497	-0.906254	0.364801	0.467219	144.483	113.389	111.493	103.289	130.928	88.7092
5:4470165:4470979:AT5G13840	194.661	-0.265114	0.303837	-0.872554	0.382906	0.483805	210.157	205.295	155.045	187.362	173.106	141.935
3:8384244:8384821:AT3G23410	101.697	-0.265218	0.292046	-0.908139	0.363805	0.466567	80.0028	108.615	118.461	81.6706	104.567	78.7294
2:6359739:6361232:AT2G14820	394.392	-0.265281	0.242381	-1.09448	0.273743	0.380496	349.863	380.75	468.618	354.306	321.608	342.639
1:3759682:3761256:AT1G11220	429.233	-0.26539	0.271805	-0.976399	0.328867	0.433825	404.79	469.074	390.224	373.523	369.937	368.143
4:15033993:15034467:AT4G30872	105.531	-0.265877	0.305755	-0.869575	0.384533	0.484729	127.766	88.3244	101.04	92.8803	73.8117	105.342
1:10876750:10878788:AT1G30660	646.099	-0.265885	0.253465	-1.049	0.294177	0.400934	644.799	654.078	621.92	549.675	539.528	584.372
2:11587350:11587986:AT2G27120	98.0484	-0.265958	0.311363	-0.854173	0.393009	0.493181	68.0621	111.002	116.719	89.6776	84.3562	78.7294
3:5471609:5473143:AT3G16150	470.541	-0.265994	0.273064	-0.974109	0.330002	0.434742	564.796	418.944	419.84	447.988	424.417	344.857
4:12110942:12111602:AT4G23110	184.875	-0.266167	0.318046	-0.836882	0.402659	0.501213	175.529	212.456	151.56	188.963	159.047	127.519
2:12888459:12890036:AT2G30210	419.464	-0.266179	0.249457	-1.06703	0.285957	0.392522	403.596	420.138	432.034	375.925	373.452	337.095
4:14466371:14467083:AT4G29400	404.168	-0.266435	0.26158	-1.01856	0.308412	0.413902	396.432	414.17	390.224	351.104	326.002	368.143
3:1795277:1796376:AT3G05980	476.092	-0.266458	0.322359	-0.826587	0.408471	0.50647	532.556	531.14	303.121	404.75	399.813	429.131
3:21902165:21902745:AT3G59250	120.039	-0.266546	0.2704	-0.985747	0.324257	0.429516	120.601	112.196	128.913	95.2824	103.688	113.104
5:343295:344889:AT5G01890	537.945	-0.266585	0.273316	-0.975373	0.329375	0.434089	503.898	593.206	484.296	479.615	485.927	429.131
1:11527539:11528510:AT1G32049	299.926	-0.266601	0.299853	-0.889106	0.373946	0.475471	334.34	312.716	228.212	276.639	242.524	255.039
1:26666259:26667174:AT1G70720	312.027	-0.26694	0.260221	-1.02582	0.304976	0.41015	339.117	300.78	287.442	261.026	277.673	271.672
4:16423232:16424048:AT4G34330	218.822	-0.266952	0.31301	-0.852857	0.393738	0.493593	219.709	251.844	160.271	183.759	180.136	202.922
3:1619268:1620077:AT3G05580	265.673	-0.266987	0.270835	-0.985792	0.324235	0.429516	269.86	270.941	245.632	217.788	217.042	253.93
5:16026142:16027023:AT5G40030	556.353	-0.266991	0.284747	-0.937643	0.348428	0.452627	551.661	607.529	468.618	486.821	434.083	516.731
3:23450542:23451531:AT3G63510	223.823	-0.267029	0.272653	-0.979374	0.327395	0.432452	225.68	207.682	242.148	198.572	153.774	223.991
1:8711186:8711639:AT1G24575	147.177	-0.267351	0.267405	-0.999796	0.317409	0.422752	131.348	111.002	222.985	130.513	114.232	135.282
1:4298766:4299673:AT1G12630	329.218	-0.267355	0.244429	-1.09379	0.274046	0.380776	292.548	313.91	395.451	287.849	262.734	300.502
2:9513214:9514119:AT2G22420	302.541	-0.267378	0.280731	-0.952438	0.340875	0.445079	341.505	292.425	261.311	285.847	245.16	249.495
5:24054259:24054953:AT5G59700	126.204	-0.267403	0.280047	-0.954852	0.339652	0.443729	118.213	109.809	162.013	110.496	139.715	78.7294
2:17276355:17277692:AT2G41450	371.487	-0.267416	0.291647	-0.916915	0.359187	0.4623	404.79	392.686	285.7	310.669	371.695	286.087
5:22586478:22587566:AT5G55810	405.941	-0.267451	0.264361	-1.01169	0.311687	0.417024	392.85	432.073	372.804	334.69	381.36	340.421
2:7980641:7981208:AT2G18370	128.782	-0.267809	0.286904	-0.933444	0.350591	0.454309	145.677	115.777	125.429	123.707	103.688	104.233
3:5935813:5936752:AT3G17360	211.207	-0.267909	0.261701	-1.02372	0.305967	0.411248	187.469	214.843	233.438	178.154	217.042	155.241
1:19524983:19525746:AT1G52415	318.252	-0.26792	0.292291	-0.916621	0.359342	0.462414	314.041	355.685	256.085	244.612	277.673	306.047
4:934931:936294:AT4G02110	714.651	-0.268113	0.246679	-1.08689	0.277085	0.383711	673.457	734.047	721.218	590.911	622.127	643.142
3:19645318:19646115:AT3G52980	158.618	-0.26827	0.259108	-1.03536	0.3005	0.406382	167.17	144.422	165.497	120.905	146.745	146.37
5:3972747:3973875:AT5G12280	209.503	-0.268325	0.269063	-0.997257	0.31864	0.42391	216.127	211.262	193.37	175.752	188.923	179.636
4:15990660:15991394:AT4G33150	232.737	-0.268656	0.317315	-0.846655	0.397188	0.496446	204.186	281.683	186.402	186.161	178.378	238.406
4:14984585:14985264:AT4G30770	176.208	-0.268978	0.289268	-0.929859	0.352444	0.456039	238.814	108.615	195.112	134.516	148.502	176.31
4:8239115:8240402:AT4G14310	483.405	-0.269092	0.24543	-1.09641	0.272899	0.379931	482.405	477.429	482.554	407.953	432.326	415.824
5:513304:514705:AT5G02400	373.542	-0.269256	0.290656	-0.926375	0.354251	0.457621	450.165	343.749	311.831	368.319	338.304	259.474
3:12787896:12788935:AT3G31425	246.215	-0.269349	0.293671	-0.91718	0.359048	0.462206	156.423	273.328	317.057	225.395	202.103	208.467
1:9910579:9911391:AT1G28307	152.364	-0.269507	0.287513	-0.937373	0.348567	0.452627	154.035	85.9373	250.859	114.899	128.292	154.132
5:23437721:23438213:AT5G57860	77.383	-0.269611	0.31471	-0.856695	0.391613	0.491823	93.1376	40.5815	113.235	66.4575	72.933	62.0964
1:11923379:11923818:AT1G32900	149.814	-0.269624	0.285756	-0.943546	0.345402	0.449904	144.483	159.939	137.624	130.113	128.292	129.737
3:18546686:18547827:AT3G50030	707.495	-0.269733	0.264992	-1.01789	0.308729	0.414248	767.788	700.627	620.178	615.332	589.615	628.726
3:3776021:3777027:AT3G11930	327.154	-0.269769	0.242313	-1.11331	0.265576	0.373064	337.922	285.264	372.804	307.066	273.279	265.019
5:8833645:8834308:AT5G25415	213.06	-0.26983	0.272967	-0.988506	0.322905	0.428046	169.558	230.36	238.664	188.563	177.5	185.18
2:14516041:14517185:AT2G34400	390.682	-0.269973	0.28051	-0.962435	0.335831	0.440437	361.804	428.493	358.867	352.705	301.398	354.837
4:9017486:9018480:AT4G15890	375.207	-0.269993	0.272149	-0.992079	0.321159	0.426452	401.208	379.556	324.026	319.877	316.336	337.095
1:27872987:27874249:AT1G74130	399.652	-0.270166	0.24875	-1.0861	0.277436	0.384046	456.136	353.298	388.482	341.495	360.271	337.095
1:5548299:5549198:AT1G16220	322.559	-0.270232	0.259063	-1.04311	0.296896	0.403291	367.774	278.103	325.768	300.26	253.069	279.434
1:22800313:22800873:AT1G61740	195.831	-0.270429	0.262811	-1.02899	0.303485	0.409397	171.946	183.81	242.148	177.353	145.866	181.854
3:19899063:19900235:AT3G53690	411.287	-0.270603	0.252495	-1.07172	0.283848	0.390159	324.788	432.073	482.554	350.303	378.724	340.421
1:6303319:6304718:AT1G18310	550.097	-0.270767	0.267952	-1.01051	0.312253	0.417702	545.691	571.722	506.943	502.835	440.234	479.03
5:1332243:1333579:AT5G04640	236.997	-0.270785	0.266972	-1.01428	0.310449	0.416159	300.906	165.907	257.827	186.161	196.831	233.97
5:9704173:9704757:AT5G27490	88.3965	-0.270961	0.323456	-0.837705	0.402196	0.500895	83.5851	89.518	92.3299	76.8665	105.445	48.7901
1:25412495:25413680:AT1G67780	555.277	-0.271028	0.295322	-0.917737	0.358757	0.461915	502.704	648.11	461.649	504.436	444.628	486.792
5:5183978:5184969:AT5G15870	543.955	-0.271062	0.289165	-0.937396	0.348555	0.452627	604.201	562.173	419.84	474.811	448.142	486.792
2:15299659:15300624:AT2G36470	344.968	-0.271227	0.258326	-1.04994	0.293745	0.400479	317.623	348.523	367.578	327.483	286.46	277.216
4:14866775:14867567:AT4G30400	402.425	-0.271328	0.279869	-0.969481	0.332305	0.436981	380.909	438.041	362.351	334.69	314.578	393.647
2:19039097:19039757:AT2G46380	179.449	-0.271386	0.285055	-0.952048	0.341073	0.445172	225.68	150.39	160.271	164.943	158.168	141.935
5:777404:778538:AT5G03260	234.223	-0.271593	0.298624	-0.909482	0.363096	0.466221	169.558	273.328	252.601	205.378	246.918	158.568
2:14905479:14906618:AT2G35460	353.343	-0.27201	0.301429	-0.9024	0.366844	0.468897	432.254	341.362	257.827	317.475	291.732	306.047
4:13495219:13496808:AT4G26830	554.823	-0.272132	0.284608	-0.956165	0.338989	0.443109	587.484	577.689	459.907	534.462	470.11	430.24
1:18606426:18607505:AT1G50240	375.619	-0.272181	0.306351	-0.888463	0.374292	0.475652	403.596	414.17	266.537	326.282	360.271	291.631
1:36598:37698:AT1G01060	583.588	-0.272326	0.283424	-0.960844	0.336631	0.44101	577.931	645.723	473.844	460.799	517.561	542.235
1:8314784:8315517:AT1G23410	350.182	-0.272523	0.249714	-1.09134	0.275122	0.381894	330.758	344.943	374.546	311.069	286.46	309.373
3:18709490:18710700:AT3G50410	456.505	-0.272645	0.252542	-1.0796	0.28032	0.387048	432.254	465.494	461.649	409.955	400.692	373.687
3:4798183:4799558:AT3G14370	458.178	-0.272667	0.245748	-1.10954	0.267197	0.374587	487.181	409.396	484.296	415.559	360.271	409.171
4:498669:500964:AT4G01170	772.51	-0.272676	0.252781	-1.07871	0.280719	0.387448	721.22	812.823	752.576	644.958	682.758	681.952
2:8446680:8447208:AT2G19500	110.274	-0.27287	0.285351	-0.956258	0.338942	0.443109	131.348	82.3565	123.687	100.087	85.2349	99.7978
4:10033564:10035012:AT4G18080	795.31	-0.272998	0.269486	-1.01303	0.311044	0.416363	767.788	852.211	715.992	676.986	644.095	741.831
3:4419897:4420717:AT3G13540	325.793	-0.273275	0.289407	-0.944256	0.345039	0.449598	305.682	349.717	304.863	309.468	227.586	301.611
1:9841272:9842509:AT1G28170	364.552	-0.273277	0.247458	-1.10434	0.269446	0.37654	388.073	337.781	364.093	291.052	314.578	343.748
1:17835005:17835895:AT1G48280	278.003	-0.273425	0.265677	-1.02916	0.303404	0.409365	315.235	259.005	250.859	233.802	273.279	218.446
3:23443183:23444389:AT3G63480	419.649	-0.273431	0.290021	-0.942796	0.345785	0.450321	403.596	476.236	337.962	362.313	382.239	347.075
3:20406165:20407195:AT3G55060	463.365	-0.273582	0.265292	-1.03125	0.302423	0.408277	454.942	484.591	425.066	354.306	405.086	449.09
3:20028315:20028866:AT3G54090	125.341	-0.273603	0.335878	-0.81459	0.415307	0.512508	128.96	145.616	85.3616	109.695	128.292	88.7092
1:20698419:20699548:AT1G55430	276.63	-0.273644	0.257711	-1.06182	0.288316	0.394855	309.265	251.844	264.795	242.61	244.282	231.753
3:17042619:17043277:AT3G46360	245.428	-0.273709	0.276723	-0.989108	0.32261	0.427817	223.292	264.973	236.922	224.194	201.225	209.575
4:12599463:12601617:AT4G24300	470.639	-0.27371	0.243914	-1.12216	0.261796	0.369296	441.807	469.074	496.491	394.741	401.571	426.913
1:17960214:17960718:AT1G48580	157.235	-0.273798	0.284531	-0.962277	0.335911	0.440437	145.677	168.294	151.56	142.924	147.623	117.54
1:20048571:20049810:AT1G53700	352.85	-0.27403	0.262689	-1.04317	0.29687	0.403291	382.103	338.975	325.768	319.476	304.034	291.631
3:18522585:18523657:AT3G49950	466.332	-0.274182	0.265804	-1.03152	0.302297	0.408185	437.03	486.978	458.165	437.579	370.816	396.974
5:8523260:8524390:AT5G24820	590.877	-0.274191	0.291729	-0.939885	0.347277	0.451845	702.114	577.689	445.971	541.268	527.226	465.723
1:25016549:25017345:AT1G67030	221.383	-0.274309	0.275678	-0.995035	0.319719	0.424944	242.397	218.424	191.628	188.563	207.376	180.745
3:8842064:8842878:AT3G24360	187.65	-0.274311	0.282974	-0.969386	0.332353	0.436981	136.124	207.682	217.759	144.925	163.44	180.745
3:1970079:1970912:AT3G06435	199.499	-0.274351	0.287271	-0.955028	0.339564	0.443696	161.2	220.811	210.791	183.359	152.017	179.636
1:6738387:6739160:AT1G19460	223.237	-0.274538	0.297649	-0.922357	0.356342	0.459647	229.262	238.715	184.66	216.587	183.651	176.31
5:18339632:18341225:AT5G45276	1311.18	-0.274569	0.255754	-1.07357	0.283017	0.389574	1247.81	1370.22	1256.04	1064.52	1091.36	1254.13
3:22004585:22005995:AT3G59570	477.464	-0.274674	0.23782	-1.15497	0.248105	0.355684	490.764	435.654	512.17	432.774	434.083	373.687
1:18600681:18601583:AT1G50210	273.608	-0.274717	0.234245	-1.17278	0.240886	0.348947	248.367	249.457	336.22	205.778	274.158	237.297
4:764486:765305:AT4G01770	251.202	-0.27479	0.26604	-1.03289	0.301655	0.407681	217.321	261.393	273.506	230.199	240.767	181.854
2:16217683:16218725:AT2G38800	240.358	-0.274859	0.302139	-0.90971	0.362976	0.466153	198.216	278.103	226.47	161.34	204.74	262.801
1:22989449:22989905:AT1G62225	85.1426	-0.274879	0.29103	-0.944504	0.344912	0.449516	103.884	59.6787	97.5561	68.8596	78.2052	75.4028
5:23606351:23607299:AT5G58400	223.613	-0.275235	0.243088	-1.13224	0.257531	0.365596	223.292	198.133	256.085	170.948	196.831	216.229
1:7864331:7865234:AT1G22260	345.502	-0.275434	0.311121	-0.885296	0.375997	0.476956	394.044	365.233	236.922	263.428	298.762	339.313
1:1824492:1824973:AT1G06020	77.7	-0.275541	0.329893	-0.835242	0.403582	0.50208	80.0028	42.9686	128.913	76.8665	75.5691	48.7901
5:619931:620605:AT5G02750	384.195	-0.275563	0.249842	-1.10295	0.270049	0.377084	400.014	358.072	391.967	338.293	308.427	349.292
1:17504867:17506064:AT1G47610	326.222	-0.275718	0.266982	-1.03272	0.301733	0.407681	324.788	327.039	317.057	312.67	268.007	262.801
1:11907975:11909078:AT1G32860	763.635	-0.275841	0.288733	-0.955352	0.3394	0.443564	788.088	823.565	609.726	722.225	675.728	583.263
3:8295614:8296401:AT3G23240	232.213	-0.27597	0.264678	-1.04266	0.297105	0.403318	213.739	241.102	235.18	202.976	196.831	202.922
2:9894833:9895554:AT2G23240	136.833	-0.276123	0.311396	-0.886724	0.375227	0.476412	155.229	142.035	99.2982	107.293	134.443	116.431
3:4865131:4868467:AT3G14500	827.194	-0.276601	0.282652	-0.978591	0.327782	0.432746	961.228	812.823	642.825	733.835	728.451	688.605
1:23361964:23362715:AT1G63020	540.369	-0.276669	0.265422	-1.04238	0.297238	0.403365	603.006	508.462	487.781	437.979	431.447	535.582
1:22611669:22612244:AT1G61300	140.531	-0.276759	0.264306	-1.04711	0.295047	0.401553	124.184	119.357	189.886	108.094	114.232	144.152
1:17303624:17305273:AT1G47220	394.109	-0.276804	0.246318	-1.12377	0.261112	0.368663	400.014	371.201	409.387	355.107	327.759	339.313
2:14451694:14452447:AT2G34220	131.161	-0.277081	0.316628	-0.875099	0.38152	0.482487	171.946	115.777	95.814	97.6845	119.505	126.411
2:15294599:15295303:AT2G36450	206.876	-0.277461	0.270257	-1.02666	0.304582	0.40997	230.456	174.262	219.501	179.755	148.502	207.358
5:19692874:19693911:AT5G48570	409.647	-0.277503	0.252037	-1.10104	0.270879	0.377856	364.192	409.396	454.681	341.095	322.487	400.3
3:21880813:21881546:AT3G59180	239.914	-0.277516	0.258428	-1.07386	0.282886	0.389574	241.203	235.134	236.922	199.372	205.618	219.555
5:8161944:8162714:AT5G24130	225.031	-0.277563	0.270226	-1.02715	0.30435	0.409934	229.262	218.424	222.985	191.766	243.403	154.132
4:16537210:16537671:AT4G34630	120.96	-0.277747	0.330229	-0.841073	0.400307	0.499337	112.243	136.067	106.266	132.114	94.9007	83.1649
4:4070725:4072222:AT4G06744	338.252	-0.277887	0.238442	-1.16543	0.243846	0.351584	366.58	290.038	365.835	292.253	327.759	262.801
1:6064209:6065282:AT1G17630	491.426	-0.278057	0.254301	-1.09342	0.27421	0.380929	506.287	489.365	456.423	410.355	449.021	422.477
3:10608135:10609693:AT3G28350	865.962	-0.278196	0.234403	-1.18683	0.235296	0.343698	798.834	859.373	932.009	721.024	768.872	767.334
5:7192026:7193670:AT5G21150	1139.86	-0.278341	0.264552	-1.05212	0.292742	0.399344	1051.98	1232.96	1062.66	960.431	940.22	1063.4
1:8898457:8899152:AT1G25370	172.45	-0.278423	0.308743	-0.901796	0.367165	0.468967	201.798	169.487	132.398	142.523	191.559	118.649
4:256769:257762:AT4G00600	521.855	-0.278568	0.2591	-1.07514	0.282314	0.389008	494.346	535.914	515.654	455.594	413.873	484.574
1:30018346:30019437:AT1G79800	463.111	-0.278665	0.25314	-1.10083	0.27097	0.377856	495.54	430.88	454.681	431.974	391.026	378.123
5:24213765:24216169:AT5G60140	919.927	-0.278695	0.255922	-1.08898	0.276162	0.38294	955.258	923.826	830.969	790.284	844.441	764.008
4:1147580:1148156:AT4G02610	128.053	-0.278785	0.289296	-0.963665	0.335214	0.43989	144.483	111.002	128.913	119.704	92.2646	118.649
1:10444066:10445252:AT1G29840	165.294	-0.278961	0.300376	-0.928704	0.353042	0.456622	99.108	151.584	268.279	131.314	136.2	163.003
4:11754029:11754490:AT4G22212	120.157	-0.279064	0.28938	-0.964353	0.334869	0.43952	112.243	127.712	114.977	102.088	119.505	92.0358
3:21972501:21973901:AT3G59450	722.689	-0.279103	0.270473	-1.03191	0.302116	0.408053	709.279	772.242	632.373	617.334	607.189	655.339
3:4870299:4871052:AT3G14515	119.067	-0.279176	0.261323	-1.06832	0.285377	0.391879	120.601	91.9051	155.045	95.2824	103.688	111.995
1:30014156:30016077:AT1G79770	490.67	-0.279258	0.24092	-1.15913	0.246402	0.354398	503.898	432.073	547.011	430.773	376.967	464.614
5:22842513:22844507:AT5G56390	424.14	-0.279428	0.227251	-1.2296	0.218847	0.327132	468.076	324.652	506.943	345.099	372.573	389.212
4:42496:43233:AT4G00120	220.938	-0.279516	0.25082	-1.11441	0.265103	0.372732	226.874	201.714	235.18	190.565	185.408	198.487
3:5101079:5101972:AT3G15140	431.353	-0.279576	0.251589	-1.11124	0.266464	0.373907	389.268	442.816	451.197	353.906	363.786	405.845
1:27833407:27834150:AT1G74010	178.962	-0.279632	0.315156	-0.887281	0.374927	0.476194	144.483	222.005	149.818	153.733	172.227	140.826
5:2479613:2480558:AT5G07780	214.518	-0.279698	0.305761	-0.914761	0.360317	0.463585	236.426	218.424	170.723	195.369	152.896	206.249
4:10974522:10975103:AT4G20320	205.08	-0.279739	0.318127	-0.879331	0.379222	0.479925	245.979	205.295	142.85	170.147	224.071	144.152
4:13411570:13413700:AT4G26580	796.902	-0.279773	0.271953	-1.02876	0.303594	0.409465	758.236	871.308	696.829	690.597	690.667	693.041
1:205236:206077:AT1G01570	245.211	-0.279814	0.31578	-0.886104	0.375562	0.476578	323.594	222.005	168.981	220.19	232.858	186.289
5:5656419:5657013:AT5G17210	327.45	-0.280131	0.292115	-0.958976	0.337571	0.441808	290.16	372.395	290.926	257.423	259.22	335.986
1:7548139:7549556:AT1G21540	534.403	-0.280159	0.255141	-1.09806	0.27218	0.379081	592.26	490.559	506.943	488.422	499.986	403.627
5:20397236:20398188:AT5G50140	227.232	-0.280187	0.272957	-1.02649	0.304662	0.40997	160.006	220.811	318.799	211.783	187.165	189.616
4:1466706:1467270:AT4G03330	99.6546	-0.280197	0.311856	-0.898482	0.368929	0.470963	60.8977	84.7437	170.723	77.6672	89.6285	93.1446
2:11268336:11269473:AT2G26490	243.509	-0.280269	0.316716	-0.884922	0.376199	0.476956	217.321	298.393	181.176	201.374	241.645	194.051
1:17270663:17271325:AT1G46840	126.087	-0.280299	0.258416	-1.08468	0.278064	0.384476	122.989	99.0666	167.239	91.6793	128.292	111.995
5:24725270:24725930:AT5G61480	187.248	-0.280363	0.34027	-0.823943	0.409972	0.507526	216.127	205.295	113.235	164.142	192.438	133.064
5:12083377:12084320:AT5G32460	239.044	-0.280493	0.251315	-1.1161	0.264379	0.371975	216.127	219.617	292.668	228.197	210.891	180.745
3:23050249:23051353:AT3G62280	305.058	-0.280511	0.297259	-0.943658	0.345345	0.449904	317.623	331.813	233.438	246.213	321.608	232.862
1:18839121:18839780:AT1G50840	241.852	-0.280616	0.302709	-0.927018	0.353917	0.457332	314.041	211.262	184.66	211.783	192.438	223.991
2:18092298:18092956:AT2G43620	276.832	-0.280897	0.278947	-1.00699	0.313939	0.4194	282.995	280.49	250.859	235.804	210.012	272.781
1:27311831:27312538:AT1G72530	179.732	-0.281303	0.335238	-0.839115	0.401405	0.500235	261.502	145.616	118.461	164.542	162.561	140.826
1:17766718:17767325:AT1G48100	223.015	-0.281325	0.271508	-1.03616	0.300128	0.406096	217.321	229.166	212.533	204.577	195.074	179.636
5:559458:561651:AT5G02510	716.36	-0.281435	0.277377	-1.01463	0.310283	0.416015	702.114	778.21	606.242	638.953	676.607	553.324
1:25860985:25862028:AT1G68810	324.13	-0.281625	0.244851	-1.15019	0.250065	0.357839	328.37	293.619	353.641	288.65	260.098	292.74
2:11871250:11872087:AT2G27880	342.884	-0.281808	0.312464	-0.901889	0.367116	0.468967	359.416	377.169	252.601	342.296	278.551	266.128
1:2184314:2184883:AT1G07119	164.518	-0.281916	0.28292	-0.996453	0.31903	0.424268	192.246	146.809	149.818	154.534	137.958	134.173
5:26323186:26324570:AT5G65790	336.154	-0.281934	0.280717	-1.00433	0.315218	0.420789	297.324	370.008	318.799	286.648	259.22	327.115
5:20759483:20760179:AT5G51060	110.364	-0.281958	0.30637	-0.920319	0.357406	0.460681	143.289	75.1951	118.461	107.693	80.8414	96.4712
4:8289548:8291071:AT4G14390	249.885	-0.281981	0.257454	-1.09527	0.273399	0.380252	204.186	227.972	336.22	239.407	198.589	208.467
1:6916858:6918320:AT1G19930	269.161	-0.282015	0.233636	-1.20707	0.227405	0.335648	288.965	190.972	355.383	213.785	260.098	231.753
4:17263405:17265199:AT4G36600	528.93	-0.28252	0.239904	-1.17764	0.23894	0.347285	574.349	463.106	550.495	469.206	439.355	466.832
4:6740621:6741109:AT4G11030	74.1267	-0.282703	0.317942	-0.889166	0.373914	0.475471	51.3451	82.3565	88.8458	62.454	68.5394	62.0964
1:25168440:25169354:AT1G67260	324.346	-0.282779	0.270045	-1.04716	0.295027	0.401553	223.292	334.2	428.55	280.242	267.128	296.067
5:3604377:3605612:AT5G11300	496.07	-0.28332	0.239593	-1.1825	0.237006	0.345616	499.122	473.849	505.201	421.965	454.293	419.151
3:22479417:22481024:AT3G60840	514.375	-0.283338	0.241481	-1.17334	0.240661	0.348756	503.898	488.171	545.269	399.946	434.962	508.969
3:2154859:2155697:AT3G06830	127.216	-0.283397	0.271943	-1.04212	0.297357	0.40345	138.512	112.196	130.656	100.487	135.321	98.689
2:17282250:17283459:AT2G41451	447.355	-0.2834	0.224753	-1.26094	0.20733	0.314642	456.136	389.105	508.685	380.729	412.994	374.796
1:3480139:3480667:AT1G10550	127.818	-0.283507	0.26067	-1.08761	0.276766	0.38342	118.213	114.583	156.787	112.097	114.232	106.451
2:19286586:19287679:AT2G46940	235.067	-0.283708	0.276023	-1.02784	0.304024	0.409793	260.308	225.585	205.565	196.57	194.195	221.773
5:717043:717805:AT5G03060	349.501	-0.283739	0.25139	-1.12868	0.259033	0.367262	334.34	336.588	374.546	313.871	275.036	318.244
1:3263878:3264768:AT1G10000	195.398	-0.283762	0.288012	-0.985246	0.324503	0.429761	205.38	202.907	162.013	168.946	189.801	151.914
5:26815980:26816640:AT5G67200	195.791	-0.2841	0.309068	-0.919216	0.357983	0.461087	212.545	208.875	144.592	182.558	172.227	154.132
2:15757730:15760523:AT2G37560	783.224	-0.28412	0.247989	-1.1457	0.251921	0.359502	862.12	717.337	747.35	699.805	673.092	666.428
1:5532630:5534803:AT1G16150	473.287	-0.284311	0.245886	-1.15627	0.24757	0.355183	502.704	426.106	486.039	377.126	386.633	471.268
1:7545191:7547200:AT1G21530	553.564	-0.284378	0.261987	-1.08547	0.277714	0.384355	619.723	513.236	505.201	518.048	494.714	428.022
5:4677673:4678664:AT5G14510	244.089	-0.284392	0.2725	-1.04364	0.296653	0.403115	298.518	210.069	214.275	200.173	219.678	218.446
4:11827536:11828516:AT4G22430	185.709	-0.284403	0.290254	-0.979844	0.327163	0.432227	218.515	176.649	148.076	157.736	168.712	158.568
2:8005112:8005902:AT2G18465	199.865	-0.284696	0.25534	-1.11497	0.264864	0.372503	238.814	146.809	222.985	168.546	174.863	178.527
1:1511976:1512749:AT1G05220	342.596	-0.284734	0.277009	-1.02789	0.304003	0.409793	402.402	317.49	287.442	308.267	291.732	291.631
5:3716114:3718195:AT5G11570	535.665	-0.284734	0.240112	-1.18584	0.235686	0.344118	587.484	472.655	541.785	457.195	459.566	480.138
1:7426409:7426927:AT1G21220	67.9715	-0.285105	0.339657	-0.83939	0.40125	0.500235	85.9732	42.9686	78.3933	37.2322	74.6904	69.8585
3:22620269:22620712:AT3G61120	143.029	-0.28516	0.25367	-1.12414	0.260955	0.368551	130.154	125.325	181.176	114.499	126.534	133.064
4:12180300:12181001:AT4G23290	100.795	-0.285303	0.336663	-0.847443	0.396748	0.496129	138.512	71.6144	94.072	103.289	101.052	57.661
4:309901:310510:AT4G00740	80.7942	-0.285624	0.360766	-0.791717	0.428526	0.524226	120.601	56.0979	64.4567	78.0675	85.2349	47.6812
5:853122:854269:AT5G03430	341.015	-0.285694	0.269211	-1.06122	0.288588	0.394977	376.133	324.652	304.863	317.074	296.125	273.89
1:20108170:20108833:AT1G53860	174.988	-0.285847	0.274717	-1.04052	0.2981	0.404231	177.917	175.455	162.013	149.329	149.381	157.459
1:19799196:19800824:AT1G53140	672.558	-0.285848	0.247161	-1.15653	0.247466	0.355183	692.562	650.497	648.051	582.904	583.464	587.698
3:18131728:18132890:AT3G48900	465.845	-0.286307	0.251264	-1.13946	0.254509	0.362724	462.106	461.913	454.681	412.357	431.447	372.579
5:18772820:18773759:AT5G46280	399.106	-0.286566	0.261854	-1.09438	0.27379	0.380496	457.33	367.621	351.899	331.887	366.422	345.966
5:17857354:17858237:AT5G44330	248.806	-0.28657	0.285796	-1.00271	0.316003	0.421437	249.561	254.231	226.47	218.189	180.136	247.277
4:12333268:12333713:AT4G23670	91.7266	-0.286572	0.301486	-0.950529	0.341843	0.446012	66.868	93.0987	118.461	79.6689	72.0543	86.4915
2:16756872:16757580:AT2G40120	206.152	-0.286854	0.315948	-0.907915	0.363923	0.466604	222.097	222.005	149.818	192.967	157.289	184.072
5:9234860:9236595:AT5G26310	509.343	-0.286937	0.269688	-1.06396	0.287347	0.393819	604.201	459.526	437.26	453.592	429.689	443.546
4:905685:906763:AT4G02070	500.709	-0.287043	0.288206	-0.995965	0.319267	0.424504	557.632	500.107	400.677	458.397	385.754	455.743
1:12064345:12065274:AT1G33260	516.106	-0.287252	0.276229	-1.03991	0.298383	0.40453	571.961	514.43	418.098	442.383	455.172	450.199
4:5630917:5631930:AT4G08840	300.964	-0.287439	0.268989	-1.06859	0.285255	0.391841	266.278	313.91	311.831	282.244	235.494	262.801
2:801410:802203:AT2G02810	182.583	-0.287581	0.287102	-1.00167	0.316503	0.421784	217.321	163.52	158.529	162.14	186.287	129.737
1:673362:674305:AT1G02970	332.543	-0.287607	0.250662	-1.14739	0.251221	0.359055	282.995	337.781	372.804	279.842	282.945	304.938
3:19973076:19973736:AT3G53940	155.79	-0.287792	0.260334	-1.10547	0.268956	0.376079	174.335	126.519	170.723	140.121	143.23	123.084
2:15574312:15574972:AT2G37060	214.836	-0.287907	0.320875	-0.897256	0.369582	0.471285	179.111	269.748	163.755	180.156	195.074	186.289
4:17516148:17517033:AT4G37230	172.863	-0.288124	0.2926	-0.984702	0.324771	0.429858	176.723	181.423	146.334	157.336	165.198	128.628
1:24120775:24122458:AT1G64930	733.736	-0.288294	0.271579	-1.06155	0.288441	0.39493	698.532	779.403	668.956	686.994	586.979	632.053
1:4717705:4718304:AT1G13750	138.955	-0.288322	0.268742	-1.07286	0.283335	0.389696	131.348	138.454	142.85	113.298	130.928	119.757
3:10229861:10233807:AT3G27640	1268.04	-0.288376	0.265919	-1.08445	0.278166	0.384518	1340.94	1286.67	1073.12	1072.93	1108.05	1132.15
4:17984274:17984949:AT4G38420	156.87	-0.288395	0.259504	-1.11133	0.266427	0.373907	136.124	146.809	193.37	141.723	134.443	131.955
3:5934069:5934728:AT3G17350	213.479	-0.288395	0.370616	-0.778149	0.436481	0.531188	249.561	247.07	101.04	186.161	203.861	168.547
3:9922935:9923409:AT3G26922	99.0976	-0.288412	0.313295	-0.920575	0.357272	0.460641	122.989	88.3244	80.1354	91.6793	88.7498	77.6205
2:18094717:18095218:AT2G43620	82.1585	-0.288661	0.318806	-0.905445	0.36523	0.467513	75.2265	90.7116	74.9092	76.4661	77.3265	59.8787
1:7376978:7377952:AT1G21070	241.956	-0.288832	0.256386	-1.12655	0.259932	0.367914	277.025	202.907	245.632	220.591	212.648	197.378
3:5191399:5191954:AT3G15370	147.227	-0.288869	0.259229	-1.11434	0.265133	0.372732	158.812	126.519	156.787	121.305	130.928	133.064
1:22378898:22379580:AT1G60790	140.632	-0.288908	0.256238	-1.1275	0.259532	0.367796	137.318	125.325	162.013	117.301	123.898	126.411
5:18481088:18481825:AT5G45580	148.04	-0.288944	0.278674	-1.03685	0.299804	0.405753	137.318	138.454	170.723	117.702	175.742	97.5801
3:5631820:5632379:AT3G16550	115.119	-0.289156	0.299445	-0.96564	0.334225	0.438987	125.378	115.777	94.072	92.0796	105.445	104.233
1:24716938:24717955:AT1G66300	355.058	-0.289514	0.295461	-0.979871	0.32715	0.432227	334.34	405.815	282.216	305.464	304.034	317.135
4:9939651:9940328:AT4G17895	150.734	-0.289845	0.282081	-1.02753	0.304173	0.409853	175.529	137.261	130.656	120.504	139.715	135.282
4:12390054:12391771:AT4G23800	647.311	-0.289881	0.298534	-0.971014	0.331541	0.436372	634.052	728.08	499.975	589.71	511.41	582.154
4:18266982:18268410:AT4G39230	411.028	-0.28996	0.252811	-1.14694	0.251406	0.359133	414.343	402.234	398.935	364.715	387.511	322.68
3:6032081:6033637:AT3G17640	787.585	-0.29007	0.28248	-1.02687	0.304482	0.40997	819.134	834.308	627.146	700.606	670.456	683.061
4:15981711:15982379:AT4G33140	180.553	-0.290166	0.258683	-1.12171	0.261988	0.36946	185.081	169.487	182.918	154.133	172.227	146.37
1:27789119:27789961:AT1G73910	399.285	-0.290205	0.278354	-1.04257	0.297146	0.403318	429.866	408.202	322.284	335.09	369.058	341.53
4:12174768:12176074:AT4G23280	315.909	-0.290226	0.253533	-1.14473	0.252322	0.359879	271.054	323.458	344.931	240.208	283.824	304.938
3:22403407:22403912:AT3G60610	96.8263	-0.29042	0.30262	-0.959685	0.337214	0.441647	89.5554	100.26	95.814	84.4731	72.933	94.2535
4:7276025:7279056:AT4G12190	636.041	-0.290562	0.22371	-1.29883	0.194001	0.300788	557.632	563.367	820.517	554.48	542.164	563.303
3:3002443:3003452:AT3G09780	350.698	-0.290565	0.277188	-1.04826	0.29452	0.40113	378.521	343.749	306.605	338.693	306.67	267.236
3:19124372:19125264:AT3G51560	189.833	-0.290642	0.279862	-1.03852	0.299027	0.405091	200.604	188.585	167.239	150.13	203.861	146.37
5:6142739:6144180:AT5G18510	330.3	-0.291204	0.280219	-1.0392	0.298711	0.404818	317.623	356.878	285.7	279.041	275.036	308.264
3:16368483:16369510:AT3G44830	394.727	-0.29139	0.283523	-1.02774	0.30407	0.409793	501.51	335.394	325.768	366.317	343.576	319.353
3:17145910:17147110:AT3G46570	505.575	-0.291679	0.242973	-1.20046	0.229961	0.338215	411.955	512.043	590.563	431.173	456.929	434.675
1:1933555:1934237:AT1G06340	265.194	-0.291793	0.275897	-1.05762	0.290231	0.396764	254.337	273.328	250.859	223.393	203.861	263.91
3:17961956:17962781:AT3G48500	256.264	-0.291952	0.292834	-0.996989	0.31877	0.424002	250.755	274.522	221.243	254.22	219.678	191.834
1:597402:598862:AT1G02730	492.615	-0.291966	0.266158	-1.09697	0.272656	0.379669	530.168	483.397	428.55	420.764	418.266	447.981
4:11194869:11195713:AT4G20920	150.318	-0.291994	0.299108	-0.976217	0.328957	0.433863	133.736	170.681	130.656	112.898	137.958	144.152
2:7061909:7062526:AT2G16300	131.403	-0.292323	0.294733	-0.991823	0.321284	0.42646	99.108	132.487	165.497	120.905	93.1433	126.411
4:983897:984449:AT4G02250	210.359	-0.292329	0.296807	-0.984912	0.324667	0.429858	267.472	182.617	167.239	195.769	185.408	167.439
5:14617923:14618582:AT5G37000	230.254	-0.292467	0.239656	-1.22036	0.222328	0.330719	229.262	187.391	285.7	188.963	191.559	221.773
1:23844826:23849645:AT1G64260	1061.87	-0.292564	0.2574	-1.13661	0.2557	0.363913	993.468	1124.35	989.498	912.389	1002.61	868.241
5:25599800:25600358:AT5G63960	152.091	-0.292617	0.259345	-1.12829	0.259198	0.367397	161.2	126.519	172.465	137.719	126.534	131.955
5:5474223:5475219:AT5G16690	291.261	-0.292686	0.275093	-1.06395	0.28735	0.393819	340.311	268.554	245.632	256.222	266.249	239.515
2:12012842:12013807:AT2G28180	293.694	-0.292902	0.241071	-1.215	0.224367	0.333008	274.637	275.715	330.994	259.424	255.705	251.712
3:19296690:19297266:AT3G52010	115.168	-0.292999	0.313841	-0.933592	0.350515	0.454294	151.647	94.2923	94.072	109.695	102.809	87.6003
1:20235612:20236872:AT1G54200	719.893	-0.293122	0.272656	-1.07506	0.282347	0.389008	710.473	765.08	616.694	628.944	608.946	642.033
1:5784927:5785849:AT1G16910	269.673	-0.293197	0.301362	-0.972905	0.330601	0.435216	314.041	266.167	200.338	241.409	216.163	245.059
3:2885046:2885553:AT3G09380	120.687	-0.293398	0.275687	-1.06424	0.28722	0.393794	107.466	100.26	163.755	107.693	89.6285	116.431
2:6215174:6215640:AT2G14560	77.4704	-0.293399	0.309098	-0.94921	0.342514	0.446804	53.7332	63.2594	127.171	64.0554	67.6607	70.9673
4:1472681:1473315:AT4G03350	140.413	-0.293512	0.263495	-1.11392	0.265314	0.372913	137.318	127.712	156.787	123.707	115.99	126.411
5:26774390:26775035:AT5G67090	107.636	-0.29359	0.280182	-1.04785	0.294707	0.401246	90.7495	97.873	139.366	93.681	83.4775	103.124
5:15569683:15570153:AT5G38890	89.6549	-0.2937	0.305234	-0.962212	0.335943	0.440437	62.0918	93.0987	116.719	77.6672	90.5072	66.5319
1:8523214:8524590:AT1G24095	529.297	-0.293734	0.251763	-1.16671	0.243328	0.351053	506.287	537.108	515.654	464.802	479.776	440.219
1:5573129:5575057:AT1G16300	626.099	-0.293863	0.270854	-1.08495	0.277944	0.384446	722.414	587.238	522.622	560.885	579.949	497.88
4:8448242:8449458:AT4G14730	532.569	-0.293956	0.268181	-1.09611	0.273031	0.380031	435.836	595.593	527.848	458.397	479.776	455.743
3:10116402:10119693:AT3G27331	905.245	-0.294035	0.255085	-1.15269	0.249037	0.356803	831.074	950.084	876.263	801.093	790.84	773.988
5:15374203:15374915:AT5G38400	106.394	-0.294158	0.282315	-1.04195	0.297434	0.403477	127.766	82.3565	109.751	85.2738	109.839	85.3826
3:15940074:15941241:AT3G44240	271.861	-0.294168	0.324227	-0.907288	0.364254	0.466804	208.963	346.136	221.243	249.816	265.371	196.269
4:17139153:17139908:AT4G36220	166.244	-0.294306	0.245629	-1.19817	0.230849	0.338884	150.453	143.229	214.275	139.721	156.41	139.717
2:14695681:14696594:AT2G34830	243.593	-0.294312	0.271248	-1.08503	0.277909	0.384446	287.771	208.875	226.47	229.799	213.527	191.834
5:19638705:19639498:AT5G48460	145.88	-0.294369	0.292578	-1.00612	0.314356	0.419878	121.795	159.939	148.076	129.312	151.138	102.016
3:7046712:7048402:AT3G20200	444.148	-0.294442	0.2614	-1.1264	0.259995	0.367914	432.254	452.364	418.098	342.696	382.239	440.219
2:17682014:17682801:AT2G42470	114.403	-0.294455	0.322977	-0.911692	0.361931	0.465236	75.2265	106.228	172.465	103.289	72.0543	120.866
3:2803422:2804162:AT3G09150	127.1	-0.294586	0.291733	-1.00978	0.3126	0.417928	157.618	107.422	109.751	98.8855	130.049	106.451
2:8847004:8847679:AT2G20550	110.088	-0.295056	0.273281	-1.07968	0.280283	0.387048	96.7198	88.3244	155.045	77.6672	121.262	93.1446
4:16254929:16255732:AT4G33905	242.832	-0.295107	0.259641	-1.1366	0.255706	0.363913	191.052	231.553	315.315	223.393	193.316	215.12
3:19872378:19872842:AT3G53590	95.82	-0.295125	0.29523	-0.999642	0.317484	0.422771	119.407	75.1951	90.5878	74.8648	88.7498	88.7092
1:29898962:29899628:AT1G79480	214.633	-0.295195	0.28492	-1.03606	0.300173	0.406096	168.364	243.489	217.759	191.366	200.346	169.656
2:12269265:12270645:AT2G28620	461.18	-0.295295	0.260376	-1.13411	0.256748	0.364948	427.478	482.204	442.487	371.922	396.298	440.219
1:23440284:23441011:AT1G63206	160.127	-0.295307	0.28126	-1.04994	0.293744	0.400479	126.572	176.649	168.981	132.515	154.653	133.064
5:6412433:6413423:AT5G19110	454.749	-0.295575	0.295729	-0.999479	0.317563	0.422796	485.987	481.01	343.188	425.168	398.056	363.708
2:6565142:6565941:AT2G15130	217.856	-0.29559	0.267796	-1.10379	0.269686	0.376725	173.14	210.069	276.99	206.579	166.076	192.942
5:17945910:17946861:AT5G44560	324.722	-0.295726	0.24066	-1.22881	0.219143	0.327488	304.488	297.2	374.546	275.438	263.613	309.373
1:8762788:8763323:AT1G24764	133.372	-0.295865	0.294824	-1.00353	0.315605	0.421066	149.259	127.712	113.235	120.104	108.96	118.649
1:1279722:1280717:AT1G04610	253.731	-0.295929	0.292102	-1.0131	0.311011	0.416363	294.936	233.94	216.017	258.223	210.012	190.725
5:8447855:8448574:AT5G24670	213.616	-0.295932	0.283752	-1.04293	0.296983	0.403318	212.545	225.585	182.918	188.963	186.287	182.963
3:16889500:16891184:AT3G45950	436.7	-0.295948	0.276134	-1.07175	0.283831	0.390159	500.316	414.17	360.609	393.54	373.452	373.687
1:29980246:29980795:AT1G79670	106.043	-0.296096	0.278864	-1.06179	0.28833	0.394855	102.69	75.1951	153.302	96.4835	84.3562	95.3624
3:237255:238695:AT3G01630	366.459	-0.29638	0.25556	-1.15973	0.246159	0.354122	389.268	330.62	371.062	354.306	302.276	297.176
4:8243865:8245421:AT4G14330	1022.9	-0.296593	0.245152	-1.20983	0.226343	0.335063	888.39	1044.38	1099.25	870.353	849.713	954.733
4:6762479:6763406:AT4G11080	555.699	-0.296872	0.281967	-1.05286	0.292405	0.399038	530.168	605.142	473.844	485.22	442.87	522.275
4:14597677:14598238:AT4G29830	159.463	-0.296877	0.264448	-1.12263	0.261596	0.369087	165.976	148.003	158.529	122.106	166.076	133.064
2:16689298:16690080:AT2G39980	239.6	-0.296942	0.29074	-1.02133	0.307097	0.412379	222.097	266.167	205.565	218.589	201.225	205.14
4:789265:789872:AT4G01830	150.083	-0.297055	0.276741	-1.0734	0.28309	0.389574	160.006	137.261	146.334	115.7	123.019	155.241
1:21255006:21256051:AT1G56700	308.767	-0.29719	0.329172	-0.902843	0.366609	0.468682	322.399	358.072	191.628	263.828	273.279	271.672
4:10025325:10027254:AT4G18060	642.835	-0.297397	0.234958	-1.26575	0.205604	0.313121	694.95	570.528	646.309	538.866	593.13	555.541
2:11144327:11145353:AT2G26180	436.888	-0.29804	0.246764	-1.20779	0.227127	0.335519	413.149	423.718	459.907	376.726	355.878	409.171
3:11531424:11532979:AT3G29680	448.816	-0.298059	0.258775	-1.15181	0.249401	0.357106	437.03	449.977	433.776	412.357	426.175	337.095
3:17328332:17329649:AT3G47040	269.972	-0.298069	0.239713	-1.24344	0.213705	0.321907	257.92	200.52	378.03	225.795	221.435	259.474
4:16348414:16349012:AT4G34138	138.216	-0.298192	0.318348	-0.936684	0.348921	0.452979	164.782	132.487	102.782	124.107	102.809	133.064
3:17883342:17883808:AT3G48290	132.16	-0.298282	0.34666	-0.860445	0.389544	0.489905	174.335	126.519	76.6512	117.702	122.141	106.451
3:9203892:9205268:AT3G25270	479.454	-0.298283	0.246867	-1.20828	0.226941	0.335385	438.224	482.204	498.233	425.968	438.477	391.429
3:829246:829908:AT3G03480	143.071	-0.298618	0.263058	-1.13518	0.256299	0.364463	137.318	133.68	156.787	126.91	123.898	123.084
5:8261783:8262546:AT5G24280	336.334	-0.29877	0.274754	-1.08741	0.276855	0.383467	293.742	355.685	337.962	267.431	260.098	352.619
4:6631794:6632431:AT4G10770	202.023	-0.298881	0.328958	-0.908568	0.363578	0.466502	243.591	207.682	123.687	162.941	182.772	185.18
2:13404756:13405198:AT2G31460	113.814	-0.298997	0.292755	-1.02132	0.307102	0.412379	96.7198	90.7116	165.497	102.088	77.3265	116.431
3:5801076:5802189:AT3G17010	398.322	-0.299002	0.291325	-1.02635	0.304726	0.40997	419.119	418.944	310.089	339.093	323.365	379.232
1:325344:326012:AT1G01950	191.232	-0.299017	0.337284	-0.886543	0.375325	0.47645	187.469	223.198	132.398	178.554	132.685	185.18
5:14858331:14863408:AT5G37460	1460.31	-0.299148	0.244542	-1.2233	0.221216	0.329623	1257.36	1517.03	1536.51	1235.87	1275.89	1316.22
5:24812675:24813242:AT5G61750	83.1897	-0.299212	0.329231	-0.908822	0.363444	0.466479	59.7036	101.454	80.1354	68.4592	76.4478	73.1851
2:16782510:16783500:AT2G40180	361.169	-0.29942	0.269443	-1.11126	0.266457	0.373907	395.238	335.394	332.736	340.695	280.309	319.353
2:19261121:19261707:AT2G46870	96.3446	-0.299615	0.282493	-1.06061	0.288867	0.395206	107.466	68.0337	118.461	70.8613	86.1136	97.5801
2:15335259:15338025:AT2G36570	1259.55	-0.299665	0.267768	-1.11912	0.263087	0.370671	1237.06	1326.06	1094.02	1084.94	1058.85	1153.22
3:12357391:12358202:AT3G30730	312.227	-0.299691	0.263855	-1.13581	0.256034	0.364233	321.205	303.168	294.41	292.653	279.43	243.95
2:16858569:16859312:AT2G40370	232.17	-0.299723	0.278335	-1.07684	0.28155	0.388441	214.933	218.424	261.311	221.792	153.774	226.208
1:8228879:8229570:AT1G23201	209.577	-0.299739	0.323929	-0.925323	0.354798	0.458159	266.278	198.133	137.624	178.554	167.834	201.813
1:1081417:1083637:AT1G04150	816.217	-0.299963	0.256487	-1.1695	0.242201	0.350144	960.034	704.208	747.35	743.443	700.332	690.823
5:15364300:15364811:AT5G38386	90.1011	-0.300251	0.336738	-0.891643	0.372584	0.474339	134.93	57.2915	76.6512	80.87	83.4775	72.0762
5:7657263:7658532:AT5G22900	370.852	-0.300332	0.250055	-1.20106	0.229726	0.338011	385.685	349.717	358.867	318.676	325.123	328.224
2:7999666:8001831:AT2G18450	923.867	-0.300342	0.247543	-1.21329	0.225019	0.333595	880.031	923.826	916.331	812.303	774.144	830.54
4:516485:517611:AT4G01230	371.759	-0.300761	0.270673	-1.11116	0.2665	0.373907	413.149	344.943	334.478	359.911	317.215	292.74
1:30055147:30058240:AT1G79915	764.149	-0.301093	0.255946	-1.17639	0.239438	0.347721	648.381	809.243	790.901	685.793	647.61	665.319
3:13486159:13486814:AT3G32925	164.486	-0.301115	0.276534	-1.08889	0.276202	0.38294	144.483	146.809	205.565	119.303	125.656	187.398
5:25798666:25801630:AT5G64540	972.091	-0.301125	0.260701	-1.15506	0.248065	0.355684	1006.6	969.181	860.584	853.538	824.231	867.132
3:5901905:5904543:AT3G17270	685.221	-0.301165	0.273037	-1.10302	0.270019	0.377084	645.993	737.628	604.5	625.341	578.192	587.698
3:21605593:21608167:AT3G58410	742.444	-0.30124	0.242079	-1.24439	0.213358	0.321521	729.578	720.918	740.381	647.36	648.488	649.795
4:6263082:6264410:AT4G10000	345.071	-0.301727	0.274342	-1.09982	0.271411	0.378309	397.626	321.071	289.184	298.258	342.697	267.236
3:3157466:3158241:AT3G10200	246.707	-0.301862	0.263306	-1.14643	0.251616	0.359327	245.979	238.715	243.89	233.002	212.648	198.487
1:25444751:25445219:AT1G67860	123.371	-0.301925	0.275643	-1.09535	0.273364	0.380252	131.348	97.873	146.334	119.704	115.99	86.4915
3:8780308:8781541:AT3G24240	386.724	-0.302059	0.297937	-1.01384	0.310661	0.41623	405.985	411.783	292.668	337.492	307.549	365.925
5:3890210:3891220:AT5G12050	369.287	-0.302097	0.268127	-1.1267	0.259871	0.367914	318.817	403.428	355.383	314.272	357.635	299.394
4:18527600:18528423:AT4G39952	260.679	-0.302145	0.244633	-1.2351	0.216795	0.325585	268.666	233.94	273.506	218.189	227.586	238.406
4:219351:219930:AT4G00480	131.357	-0.302209	0.263106	-1.14862	0.250712	0.358546	146.871	106.228	141.108	108.494	123.019	114.213
2:15769651:15770561:AT2G37590	276.986	-0.302303	0.248846	-1.21482	0.224434	0.333008	298.518	235.134	296.153	260.225	240.767	222.882
4:11703731:11704376:AT4G22080	126.877	-0.302456	0.305239	-0.990882	0.321743	0.426828	164.782	105.034	101.04	94.0814	123.019	118.649
3:16249191:16250148:AT3G44710	211.848	-0.303002	0.272835	-1.11057	0.266754	0.374189	177.917	223.198	224.727	198.972	190.68	164.112
3:6126879:6127865:AT3G17890	251.493	-0.303243	0.277808	-1.09156	0.275028	0.381894	251.949	259.005	221.243	231.801	225.829	200.705
4:14231999:14232485:AT4G28820	211.358	-0.303474	0.30822	-0.984599	0.324821	0.429858	220.903	227.972	156.787	192.967	170.47	188.507
2:5051068:5051843:AT2G12462	156.961	-0.303569	0.308731	-0.983278	0.325471	0.430556	161.2	164.713	128.913	159.738	130.928	117.54
5:4385048:4386178:AT5G13620	211.144	-0.303583	0.273053	-1.11181	0.266219	0.373811	162.394	208.875	263.053	173.35	160.804	218.446
5:25457580:25458659:AT5G63590	212.632	-0.30385	0.269701	-1.12662	0.259904	0.367914	251.949	161.132	228.212	209.781	191.559	154.132
3:15172241:15172799:AT3G43170	105.026	-0.303873	0.321561	-0.944991	0.344664	0.449275	101.496	96.6794	114.977	98.0848	59.7523	114.213
4:767424:769586:AT4G01780	891.035	-0.303999	0.234106	-1.29855	0.194099	0.300837	837.045	865.341	935.494	760.258	793.476	786.185
1:5373568:5374255:AT1G15620	144.701	-0.304015	0.279497	-1.08772	0.276718	0.38342	127.766	136.067	170.723	136.118	103.688	136.39
5:441280:442291:AT5G02220	400.433	-0.304159	0.287944	-1.05631	0.290826	0.397346	443.001	391.492	327.51	359.511	299.64	385.885
5:9042866:9045792:AT5G25920	1004.66	-0.304539	0.260657	-1.16835	0.242665	0.350672	930.182	1059.89	937.236	879.561	847.077	905.943
5:114146:115625:AT5G01280	432.701	-0.304655	0.314531	-0.9686	0.332745	0.437384	496.734	448.783	289.184	406.351	358.514	365.925
4:16451835:16452763:AT4G34410	344.181	-0.304736	0.247726	-1.23013	0.218648	0.326974	384.491	279.296	367.578	304.664	274.158	321.571
3:3374991:3375452:AT3G10780	86.9377	-0.304794	0.305014	-0.999276	0.317661	0.42283	99.108	71.6144	88.8458	66.8578	104.567	59.8787
2:8007199:8008458:AT2G18470	312.459	-0.304894	0.249718	-1.22095	0.222104	0.330491	308.071	282.877	341.446	278.641	241.645	296.067
4:8146832:8147626:AT4G14140	194.341	-0.304918	0.255253	-1.19458	0.232253	0.340411	191.052	177.842	210.791	175.752	161.683	170.765
3:23127285:23128288:AT3G62520	163.546	-0.305093	0.283935	-1.07452	0.28259	0.389267	134.93	175.455	170.723	148.528	130.928	147.479
5:496408:497047:AT5G02350	192.265	-0.305106	0.317316	-0.961521	0.33629	0.440717	218.515	198.133	134.14	184.56	163.44	154.132
5:24311916:24312668:AT5G60450	205.579	-0.305448	0.294256	-1.03803	0.299254	0.405242	154.035	241.102	202.081	170.548	207.376	164.112
4:10115172:10116350:AT4G18290	267.838	-0.305804	0.256215	-1.19354	0.232657	0.340684	226.874	268.554	301.379	230.599	275.915	199.596
5:20930205:20930995:AT5G51530	218.744	-0.30583	0.26269	-1.16422	0.244334	0.352143	170.752	210.069	280.474	205.378	179.257	186.289
4:15719871:15720768:AT4G32580	372.484	-0.305961	0.258275	-1.18463	0.236162	0.34467	280.607	383.137	447.713	306.665	315.457	355.946
3:18594103:18594684:AT3G50140	95.8697	-0.305991	0.282191	-1.08434	0.278214	0.384518	93.1376	83.5501	113.235	89.6776	91.3859	69.8585
4:16893001:16893669:AT4G35590	227.093	-0.306154	0.261089	-1.17261	0.240953	0.348947	201.798	201.714	285.7	230.599	195.952	165.221
2:7048090:7048529:AT2G16270	119.038	-0.306393	0.269133	-1.13844	0.254935	0.363183	105.078	114.583	135.882	97.6845	118.626	97.5801
2:15059778:15060552:AT2G35860	340.733	-0.306475	0.285462	-1.07361	0.282997	0.389574	370.162	336.588	282.216	330.286	278.551	280.543
5:6300282:6302103:AT5G18880	457.017	-0.306641	0.243186	-1.26093	0.207333	0.314642	400.014	449.977	506.943	379.929	386.633	433.566
5:8249694:8250145:AT5G24270	145.166	-0.306778	0.297308	-1.03185	0.302142	0.408053	131.348	162.326	125.429	125.308	138.836	117.54
2:13241078:13241617:AT2G31082	82.125	-0.307019	0.37547	-0.817692	0.413533	0.511036	46.5688	44.1622	182.918	61.253	80.8414	75.4028
5:24846362:24846948:AT5G61865	165.282	-0.307041	0.379254	-0.809592	0.418175	0.514783	262.696	125.325	87.1037	156.135	164.319	114.213
1:25183626:25184963:AT1G67270	322.729	-0.307253	0.285677	-1.07553	0.282139	0.389008	339.117	335.394	254.343	264.229	285.581	299.394
5:6077183:6078516:AT5G18350	329.856	-0.307282	0.268454	-1.14464	0.25236	0.359879	357.028	309.135	301.379	315.873	276.794	269.454
3:2951121:2952566:AT3G09620	939.011	-0.307305	0.255909	-1.20083	0.229815	0.338071	952.87	915.471	881.489	827.516	749.54	881.548
2:18157361:18158525:AT2G43840	410.027	-0.307457	0.247059	-1.24447	0.213326	0.321521	329.564	412.976	479.07	349.502	359.393	368.143
5:25409385:25410672:AT5G63450	395.056	-0.307544	0.291004	-1.05684	0.290584	0.39717	415.537	403.428	324.026	383.532	381.36	271.672
3:6979185:6980384:AT3G20015	409.814	-0.307615	0.314628	-0.977708	0.328219	0.433214	413.149	465.494	283.958	384.733	375.209	314.918
1:14171047:14171949:AT1G37140	488.575	-0.307672	0.254343	-1.20967	0.226404	0.335084	423.896	496.526	520.88	393.54	399.813	490.118
[truncated: 5,040 more rows]

## Sheet: MBD9-Dependent sites
peak chr:peak start coordinate:peak end coordinate:nearest gene	baseMean	log2FoldChange	lfcSE	stat	pvalue	padj	mbd-1	mbd-2	mbd-3	WT-1	WT-2	WT-3
3:4343058:4343585:AT3G13370	66.6706	-3.42017	0.39141	-8.73806	2.37157e-18	1.66935e-14	9.55258	11.9357	17.4207	83.272	97.5369	109.778
1:23237679:23238466:AT1G62760	258.784	-2.20319	0.271207	-8.12366	4.52346e-16	1.59203e-12	109.855	94.2923	101.04	362.313	304.913	337.095
5:10357699:10358580:AT5G28410	241.8	-2.14497	0.268023	-8.00293	1.21489e-15	2.85053e-12	112.243	66.8401	127.171	326.683	275.036	330.442
5:12661652:12662372:AT5G33390	218.024	-2.00894	0.351758	-5.71113	1.12228e-08	9.17231e-06	78.8088	37.0008	209.049	281.443	269.764	277.216
2:14442722:14443274:AT2G34202	79.8447	-1.96019	0.33002	-5.93962	2.8569e-09	3.35162e-06	33.434	38.1943	34.8415	84.4731	94.9007	123.084
4:1442763:1443314:AT4G03290	100.821	-1.84543	0.353195	-5.22496	1.74195e-07	6.1308e-05	21.4933	59.6787	66.1988	123.707	124.777	125.302
3:17944392:17945044:AT3G48450	191.564	-1.76646	0.258541	-6.83242	8.3496e-12	1.46932e-08	90.7495	89.518	111.493	239.007	231.101	231.753
3:22747686:22748565:AT3G61480	427.026	-1.75907	0.275259	-6.3906	1.65234e-10	2.32616e-07	205.38	226.779	203.823	586.107	481.533	487.901
2:18128427:18129024:AT2G43740	81.5165	-1.69602	0.305207	-5.55696	2.74517e-08	1.44527e-05	35.8222	33.42	64.4567	85.2738	120.383	93.1446
1:12391915:12392493:AT1G34047	98.1962	-1.6576	0.345583	-4.79653	1.61434e-06	0.000284084	26.2696	62.0658	69.6829	90.8786	130.928	135.282
3:9326851:9327418:AT3G25630	52.5014	-1.65498	0.393131	-4.20974	2.5567e-05	0.00176437	10.7466	34.6136	40.0677	56.4488	64.1459	68.7496
2:263892:264369:AT2G01580	50.3989	-1.62225	0.416668	-3.89339	9.88547e-05	0.00355904	47.7629	16.71	15.6787	58.4506	76.4478	47.6812
1:9756650:9757310:AT1G28000	186.016	-1.61545	0.276781	-5.83658	5.32844e-09	5.35813e-06	85.9732	103.841	114.977	242.61	206.497	212.902
5:13625708:13626684:AT5G35410	307.935	-1.61498	0.283149	-5.70364	1.17276e-08	9.17231e-06	113.437	163.52	240.406	359.111	310.185	428.022
1:8163712:8164170:AT1G23040	59.0002	-1.59514	0.378708	-4.21205	2.53068e-05	0.00176371	13.1348	37.0008	50.5201	66.4575	69.4181	74.2939
1:4067125:4067742:AT1G12030	104.991	-1.57722	0.364556	-4.32641	1.51557e-05	0.00121228	69.2562	65.6465	29.6153	96.0831	153.774	128.628
2:17358937:17359398:AT2G41640	78.2922	-1.57488	0.36303	-4.33816	1.43684e-05	0.00118709	28.6577	23.8715	92.3299	73.2634	94.022	113.104
3:5445752:5446367:AT3G16050	89.0846	-1.57162	0.315432	-4.98246	6.27825e-07	0.000152868	68.0621	29.8393	54.0043	96.0831	124.777	98.689
2:9019470:9019935:AT2G21000	85.5087	-1.56624	0.400335	-3.91232	9.14152e-05	0.00341974	16.717	69.2272	54.0043	92.8803	108.081	103.124
5:26581056:26581747:AT5G66607	146.516	-1.56269	0.27688	-5.64393	1.66211e-08	1.0636e-05	82.391	81.163	80.1354	170.548	173.985	175.201
1:215511:216312:AT1G01590	171.82	-1.5492	0.279799	-5.53684	3.07985e-08	1.44527e-05	103.884	82.3565	106.266	193.367	168.712	243.95
1:17893699:17894491:AT1G48410	107.475	-1.54808	0.353665	-4.37724	1.20189e-05	0.00104446	78.8088	60.8722	33.0994	106.892	129.17	146.37
2:1099075:1099569:AT2G03610	68.0484	-1.5438	0.340618	-4.53236	5.83283e-06	0.000679297	28.6577	31.0329	60.9726	54.8474	90.5072	98.689
1:266441:267113:AT1G01720	136.315	-1.53487	0.293492	-5.22967	1.69809e-07	6.1308e-05	84.7791	64.4529	85.3616	173.35	127.413	176.31
5:5727292:5727915:AT5G17390	136.562	-1.53299	0.324136	-4.72947	2.2511e-06	0.0003685	40.5985	85.9373	111.493	159.338	150.26	170.765
2:145447:146112:AT2G01280	132.239	-1.52424	0.273249	-5.57821	2.43006e-08	1.42543e-05	75.2265	57.2915	102.782	166.144	165.198	134.173
2:18095800:18096349:AT2G43630	96.5856	-1.52216	0.376616	-4.04168	5.30706e-05	0.00254125	34.6281	81.163	40.0677	110.496	115.111	114.213
2:9195643:9196104:AT2G21465	69.4648	-1.51672	0.367271	-4.12969	3.63247e-05	0.00206201	23.8814	54.9044	36.5835	80.87	84.3562	78.7294
2:1692484:1693215:AT2G04820	106.989	-1.51552	0.307683	-4.92558	8.41097e-07	0.000176264	58.5095	68.0337	52.2622	105.691	144.109	129.737
2:16014444:16014991:AT2G38240	126.063	-1.51528	0.282322	-5.3672	7.99705e-08	3.31125e-05	74.0325	68.0337	74.9092	157.336	148.502	136.39
3:5143951:5144977:AT3G15280	221.703	-1.50791	0.315116	-4.78526	1.70763e-06	0.000293171	114.631	153.971	99.2982	277.84	284.702	216.229
4:1415708:1416669:AT4G03210	215.359	-1.49814	0.360625	-4.15428	3.26319e-05	0.00201488	59.7036	175.455	125.429	214.185	268.885	276.107
1:26335064:26335627:AT1G69920	215.213	-1.48133	0.312177	-4.74516	2.08344e-06	0.000349175	111.049	152.777	97.5561	253.82	244.282	252.821
1:20344270:20345117:AT1G54470	113.268	-1.47115	0.313237	-4.69659	2.64544e-06	0.000397968	48.957	76.3887	71.425	98.8855	164.319	137.499
5:5678026:5678745:AT5G17262	129.436	-1.46611	0.31902	-4.59566	4.3138e-06	0.00058394	45.3747	90.7116	92.3299	155.334	162.561	133.064
1:27536208:27536921:AT1G73220	103.092	-1.46403	0.359997	-4.06678	4.76663e-05	0.00237959	32.2399	37.0008	134.14	114.099	123.898	121.975
2:12773582:12774331:AT2G29970	142.348	-1.46086	0.276727	-5.27907	1.29842e-07	5.07754e-05	68.0621	83.5501	102.782	155.334	157.289	182.963
1:30035152:30035639:AT1G79830	100.962	-1.4481	0.367431	-3.94115	8.1091e-05	0.00315099	75.2265	64.4529	29.6153	98.4852	117.747	136.39
5:20729587:20730367:AT5G50950	158.552	-1.43122	0.275734	-5.19059	2.09626e-07	6.70708e-05	70.4503	96.6794	121.945	181.757	182.772	184.072
5:14764665:14765119:AT5G37290	58.7851	-1.42219	0.374336	-3.79924	0.00014514	0.0045089	45.3747	15.5165	52.2622	80.87	53.6013	66.5319
3:2574943:2575418:AT3G08490	84.5919	-1.42209	0.313158	-4.54112	5.59565e-06	0.00066759	35.8222	54.9044	62.7146	82.071	104.567	107.56
3:1145584:1146120:AT3G04330	90.0956	-1.41908	0.312257	-4.54459	5.50434e-06	0.00066759	39.4044	39.3879	95.814	100.887	99.2943	110.886
5:24868226:24868687:AT5G61940	80.8376	-1.41788	0.338293	-4.19127	2.77403e-05	0.00184212	60.8977	44.1622	38.3256	89.2772	123.019	69.8585
2:14431629:14432340:AT2G34180	84.3648	-1.41752	0.321106	-4.41451	1.0124e-05	0.000976206	48.957	52.5172	48.7781	93.2807	81.7201	115.322
2:16621422:16621963:AT2G39830	80.8749	-1.41648	0.309085	-4.58281	4.58771e-06	0.000598016	47.7629	28.6458	80.1354	86.0745	108.96	86.4915
4:2586652:2587305:AT4G05048	171.057	-1.41365	0.291648	-4.84711	1.2527e-06	0.000238318	85.9732	118.164	99.2982	187.762	190.68	211.793
1:24828220:24829120:AT1G66550	209.991	-1.40995	0.254179	-5.54708	2.90488e-08	1.44527e-05	128.96	115.777	137.624	230.599	234.616	259.474
2:16028150:16028657:AT2G38260	71.7563	-1.40779	0.328311	-4.28797	1.80314e-05	0.00135631	33.434	45.3558	52.2622	76.8665	71.1756	98.689
1:27532007:27532515:AT1G73210	66.1264	-1.39954	0.354718	-3.9455	7.96322e-05	0.00313146	62.0918	25.065	33.0994	71.2616	86.1136	72.0762
2:9678294:9678974:AT2G22760	123.8	-1.39873	0.277896	-5.03328	4.82149e-07	0.000130533	72.8384	72.808	80.1354	138.52	138.836	148.588
2:16894243:16894750:AT2G40450	70.326	-1.3919	0.312257	-4.45755	8.29e-06	0.000833619	38.2103	33.42	62.7146	78.0675	74.6904	88.7092
5:10674930:10675727:AT5G28646	208.723	-1.3849	0.24477	-5.65798	1.53164e-08	1.0636e-05	128.96	97.873	168.981	223.794	238.131	256.148
1:27293990:27294715:AT1G72490	115.715	-1.38048	0.285712	-4.83173	1.35355e-06	0.000250727	69.2562	66.8401	76.6512	105.291	139.715	155.241
2:14575503:14576449:AT2G34610	313.155	-1.37864	0.253493	-5.43857	5.37093e-08	2.36288e-05	161.2	193.359	226.47	374.324	353.242	343.748
2:13483355:13484083:AT2G31710	150.999	-1.37373	0.336553	-4.08176	4.46952e-05	0.00226338	111.049	100.26	54.0043	158.137	182.772	178.527
1:23018720:23019398:AT1G62300	126.271	-1.37247	0.285335	-4.81001	1.50922e-06	0.000272394	71.6443	70.4208	95.814	132.915	192.438	111.995
1:17929764:17930227:AT1G48490	82.7658	-1.36957	0.315462	-4.34148	1.41526e-05	0.00118595	37.0162	35.8072	92.3299	84.8734	107.203	93.1446
5:1793803:1794532:AT5G05970	101.941	-1.36805	0.301969	-4.53042	5.88679e-06	0.000679297	69.2562	62.0658	54.0043	114.499	116.869	117.54
3:21719565:21720030:AT3G58730	69.2146	-1.36582	0.344475	-3.96494	7.34143e-05	0.00297324	47.7629	40.5815	38.3256	84.8734	59.7523	89.8181
2:17946712:17947188:AT2G43150	81.6081	-1.36451	0.365284	-3.73548	0.000187354	0.0051515	41.7925	65.6465	36.5835	92.8803	75.5691	108.669
2:13938998:13939944:AT2G32850	171.035	-1.36389	0.277266	-4.91905	8.69648e-07	0.000176264	100.302	101.454	116.719	199.773	164.319	217.338
1:28997955:28998712:AT1G77170	203.63	-1.36297	0.280846	-4.85311	1.21543e-06	0.00023765	90.7495	116.97	182.918	215.386	202.103	277.216
1:12433999:12434775:AT1G34140	196.51	-1.3617	0.276358	-4.92729	8.33766e-07	0.000176264	106.272	127.712	128.913	222.993	201.225	245.059
5:26502496:26502957:AT5G66340	69.9092	-1.35869	0.338507	-4.01377	5.97567e-05	0.00273135	26.2696	42.9686	66.1988	84.8734	71.1756	80.9471
3:5656185:5656631:AT3G16600	64.265	-1.35727	0.325259	-4.1729	3.00742e-05	0.00195892	42.9866	31.0329	48.7781	79.2686	63.2672	75.4028
1:6844495:6845014:AT1G19800	108.969	-1.35448	0.309381	-4.37803	1.19758e-05	0.00104446	48.957	79.9694	71.425	106.892	142.351	125.302
4:14632934:14634023:AT4G29920	197.11	-1.35408	0.294221	-4.60227	4.17921e-06	0.000581911	97.9139	143.229	118.461	209.781	214.405	248.386
1:24848380:24848961:AT1G66600	131.361	-1.35161	0.274855	-4.91753	8.76438e-07	0.000176264	71.6443	79.9694	95.814	147.728	143.23	156.35
4:10369825:10370284:AT4G18930	91.5166	-1.35142	0.341723	-3.95472	7.66235e-05	0.00305308	27.4637	63.2594	85.3616	103.289	112.475	96.4712
2:6089971:6090869:AT2G14365	222.806	-1.34689	0.2627	-5.12709	2.94258e-07	9.00557e-05	111.049	125.325	193.37	247.414	225.829	283.869
5:8569632:8570303:AT5G24910	148.405	-1.34382	0.270099	-4.97528	6.51517e-07	0.000152868	76.4206	93.0987	111.493	166.544	171.349	167.439
1:16669701:16670164:AT1G43940	114.04	-1.33156	0.303393	-4.38891	1.13922e-05	0.00102808	58.5095	44.1622	130.656	128.511	125.656	133.064
1:26736168:26736705:AT1G70920	106.654	-1.32923	0.302414	-4.39539	1.10572e-05	0.0010108	62.0918	74.0015	60.9726	114.499	120.383	127.519
1:168582:169590:AT1G01460	272.957	-1.32219	0.267486	-4.94303	7.69191e-07	0.000174656	183.887	164.713	163.755	318.676	282.066	321.571
2:476092:476573:AT2G02010	127.541	-1.32007	0.341326	-3.86746	0.000109976	0.0038322	75.2265	101.454	52.2622	135.317	143.23	154.132
1:962028:962704:AT1G03820	136.84	-1.31935	0.319026	-4.13555	3.54112e-05	0.00206201	56.1214	71.6144	148.076	159.738	119.505	180.745
2:144258:144980:AT2G01275	174.483	-1.31856	0.296096	-4.45315	8.46176e-06	0.000838906	78.8088	125.325	125.429	193.367	177.5	218.446
1:5394498:5395392:AT1G15680	152.157	-1.31817	0.253215	-5.20573	1.93236e-07	6.4771e-05	94.3317	75.1951	128.913	156.135	187.165	175.201
4:12740883:12741438:AT4G24690	135.131	-1.31595	0.287115	-4.58336	4.57557e-06	0.000598016	59.7036	82.3565	123.687	158.937	164.319	134.173
4:7025065:7025737:AT4G11650	80.0353	-1.30932	0.345003	-3.7951	0.000147585	0.00453647	74.0325	39.3879	36.5835	94.4817	93.1433	83.1649
5:8091307:8091893:AT5G23960	67.9898	-1.30831	0.317809	-4.11667	3.84388e-05	0.00207378	45.3747	27.4522	64.4567	79.6689	85.2349	65.423
5:25619524:25620127:AT5G64010	109.372	-1.30647	0.29056	-4.49638	6.91203e-06	0.00074852	84.7791	50.1301	78.3933	132.515	122.141	114.213
2:6202971:6203505:AT2G14550	196.732	-1.30531	0.32722	-3.9891	6.63241e-05	0.00287091	94.3317	156.358	113.235	232.201	176.621	250.603
3:20396325:20396993:AT3G55030	91.106	-1.30211	0.289233	-4.50193	6.73384e-06	0.000740618	48.957	50.1301	81.8775	103.289	111.596	93.1446
3:16922608:16923535:AT3G46080	189.106	-1.29953	0.259456	-5.00867	5.48068e-07	0.000142883	137.318	102.647	123.687	210.182	223.192	206.249
2:11850846:11851373:AT2G27800	132.685	-1.29543	0.399388	-3.24354	0.00118056	0.0151099	41.7925	132.487	64.4567	154.133	146.745	145.261
2:8010036:8010737:AT2G18480	158.846	-1.29367	0.305688	-4.23201	2.31613e-05	0.0016636	78.8088	124.132	94.072	175.352	188.923	171.874
1:24906972:24907639:AT1G66770	146.283	-1.28359	0.332835	-3.85654	0.000115002	0.00391064	78.8088	120.551	69.6829	153.333	158.168	180.745
5:1667653:1668447:AT5G05590	126.697	-1.28192	0.307934	-4.16299	3.14114e-05	0.00198465	76.4206	94.2923	66.1988	132.515	161.683	134.173
4:18529346:18529932:AT4G39955	91.7617	-1.28103	0.3066	-4.17818	2.93854e-05	0.00193312	40.5985	57.2915	85.3616	102.088	95.7795	109.778
2:4420927:4421642:AT2G11150	142.788	-1.27825	0.284529	-4.49252	7.03864e-06	0.000750681	65.674	77.5823	148.076	162.541	152.017	164.112
4:955039:955712:AT4G02160	164.719	-1.27781	0.287693	-4.44158	8.93025e-06	0.000873056	88.3613	111.002	120.203	202.175	157.289	189.616
1:11337266:11337929:AT1G31670	96.5373	-1.27549	0.305804	-4.17094	3.03341e-05	0.00195892	48.957	69.2272	67.9409	106.492	102.809	114.213
3:1784535:1785203:AT3G05960	103.442	-1.27422	0.297797	-4.27881	1.87897e-05	0.00139222	68.0621	64.4529	67.9409	115.3	143.23	90.9269
2:15206046:15206842:AT2G36270	142.5	-1.27121	0.343823	-3.69728	0.000217919	0.00572364	97.9139	108.615	55.7464	154.133	145.866	177.418
1:9292874:9293843:AT1G26820	160.731	-1.27097	0.319002	-3.98421	6.77044e-05	0.00287091	134.93	96.6794	71.425	164.943	222.314	157.459
5:23032354:23032918:AT5G56950	142.334	-1.26944	0.347097	-3.6573	0.000254882	0.00632985	99.108	109.809	52.2622	152.132	160.804	165.221
1:7515872:7516648:AT1G21470	107.207	-1.26437	0.341155	-3.70615	0.000210435	0.00558963	34.6281	57.2915	134.14	109.295	144.109	108.669
1:3117093:3117655:AT1G09625	111.532	-1.26352	0.286848	-4.40485	1.05855e-05	0.000993488	58.5095	72.808	88.8458	110.896	155.532	110.886
1:22513920:22514530:AT1G61105	116.22	-1.26276	0.28794	-4.38548	1.1573e-05	0.00103117	71.6443	71.6144	85.3616	140.522	114.232	131.955
5:14888447:14888997:AT5G37490	160.015	-1.25798	0.305189	-4.12198	3.75629e-05	0.00207185	113.437	105.034	88.8458	205.378	189.801	138.608
2:10165901:10166525:AT2G23870	116.021	-1.25358	0.297106	-4.2193	2.45064e-05	0.00174243	59.7036	82.3565	85.3616	137.719	123.019	125.302
2:19526855:19527577:AT2G47600	136.132	-1.25056	0.271834	-4.60043	4.21615e-06	0.000581911	77.6147	89.518	101.04	136.918	178.378	143.044
4:13850420:13851113:AT4G27790	130.477	-1.24968	0.286399	-4.36341	1.28051e-05	0.00108597	75.2265	82.3565	101.04	145.326	122.141	166.33
5:1550083:1550857:AT5G05220	240.778	-1.24943	0.291447	-4.28697	1.81124e-05	0.00135631	161.2	167.1	132.398	266.631	238.131	297.176
5:8030312:8030970:AT5G23820	115.615	-1.24839	0.339219	-3.68019	0.000233059	0.00598723	53.7332	100.26	64.4567	128.111	145.866	113.104
1:10013566:10014476:AT1G28480	269.942	-1.24768	0.265395	-4.70122	2.58617e-06	0.000397968	145.677	192.165	188.144	278.241	311.064	314.918
1:23923820:23924287:AT1G64405	95.2643	-1.24708	0.32736	-3.80951	0.000139245	0.00449608	81.1969	57.2915	43.5518	104.49	112.475	102.016
3:6638530:6639229:AT3G19190	221.919	-1.23597	0.301949	-4.09332	4.25247e-05	0.00221727	89.5554	174.262	172.465	230.199	258.341	252.821
5:24346482:24347398:AT5G60570	204.314	-1.23456	0.318769	-3.87289	0.000107552	0.0038043	145.677	151.584	88.8458	217.388	236.373	228.426
1:23632250:23632746:AT1G63710	121.132	-1.22331	0.300398	-4.07228	4.6555e-05	0.00234072	89.5554	72.808	78.3933	157.736	123.898	117.54
3:16379534:16381054:AT3G44860	247.083	-1.22191	0.242516	-5.03847	4.69261e-07	0.000130533	175.529	142.035	177.692	256.622	298.762	269.454
1:8629902:8630877:AT1G24320	257.185	-1.22143	0.261757	-4.66629	3.0668e-06	0.000449734	163.588	170.681	174.207	274.638	266.249	312.7
2:13972171:13972946:AT2G32930	197.603	-1.21495	0.353792	-3.43409	0.000594543	0.0100601	149.259	152.777	69.6829	215.386	206.497	232.862
3:2927455:2928014:AT3G09530	91.662	-1.21064	0.324519	-3.73056	0.000191056	0.00523285	50.151	68.0337	64.4567	112.497	117.747	73.1851
3:18372806:18373252:AT3G49570	172.707	-1.20831	0.261942	-4.61289	3.97116e-06	0.000570469	114.631	107.422	125.429	194.168	182.772	194.051
3:18200406:18200863:AT3G49110	73.768	-1.20673	0.345501	-3.49271	0.000478152	0.0089768	54.9273	42.9686	48.7781	63.6551	65.0246	116.431
3:2021292:2022429:AT3G06530	260.425	-1.20617	0.269916	-4.46868	7.87051e-06	0.000814713	160.006	182.617	174.207	305.064	272.4	281.652
5:16251499:16252049:AT5G40590	195.713	-1.20497	0.256612	-4.69568	2.65727e-06	0.000397968	156.423	96.6794	146.334	201.374	224.071	225.1
1:846020:846619:AT1G03420	80.8377	-1.20099	0.337806	-3.55526	0.00037761	0.0078407	52.5392	60.8722	45.2939	99.2859	101.052	66.5319
3:2882919:2884022:AT3G09375	196.801	-1.19977	0.289331	-4.14672	3.37278e-05	0.0020455	90.7495	152.777	149.818	201.374	238.131	214.011
5:4867930:4869271:AT5G15030	436.264	-1.19708	0.272049	-4.40023	1.08137e-05	0.00100155	305.682	305.555	245.632	442.383	524.59	482.356
1:3941203:3942428:AT1G11690	527.45	-1.19553	0.233774	-5.11405	3.15325e-07	9.24822e-05	354.639	312.716	407.645	542.87	543.922	656.448
1:17123624:17124186:AT1G45201	66.3282	-1.19503	0.313266	-3.81474	0.000136328	0.00448418	47.7629	39.3879	47.036	70.4609	71.1756	77.6205
1:26353873:26354642:AT1G69970	195.776	-1.1941	0.288225	-4.14293	3.42903e-05	0.0020455	145.677	131.293	109.751	227.797	217.042	200.705
5:721036:721638:AT5G03070	152.565	-1.19408	0.261871	-4.55981	5.12009e-06	0.000651294	117.019	83.5501	109.751	151.731	187.165	168.547
5:6305867:6306312:AT5G18900	90.5833	-1.19276	0.299904	-3.97714	6.97487e-05	0.00293989	53.7332	40.5815	101.04	100.887	95.7795	102.016
3:22208424:22208980:AT3G60130	77.0796	-1.19229	0.317721	-3.75261	0.000175	0.00494629	33.434	46.5494	83.6195	81.6706	85.2349	87.6003
2:16259478:16259971:AT2G38950	86.2319	-1.19053	0.302085	-3.94105	8.11272e-05	0.00315099	71.6443	46.5494	55.7464	82.4713	107.203	97.5801
4:5986285:5986960:AT4G09455	131.883	-1.18701	0.293388	-4.04587	5.21292e-05	0.0025306	72.8384	100.26	90.5878	142.523	165.198	128.628
3:21086579:21087328:AT3G56980	113.279	-1.18673	0.297733	-3.9859	6.72249e-05	0.00287091	82.391	71.6144	74.9092	141.322	127.413	103.124
5:23147893:23149163:AT5G57140	293.928	-1.18564	0.274647	-4.31697	1.58186e-05	0.00125109	187.469	212.456	184.66	338.693	309.306	318.244
5:25820856:25821551:AT5G64580	123.104	-1.18403	0.330847	-3.57877	0.000345209	0.00749978	63.2858	106.228	71.425	141.322	150.26	114.213
2:8785050:8785518:AT2G20350	103.02	-1.18282	0.295653	-4.0007	6.31544e-05	0.00283149	84.7791	52.5172	74.9092	124.107	109.839	104.233
5:14000850:14001610:AT5G35830	125.443	-1.18258	0.308076	-3.83861	0.000123734	0.00416729	59.7036	58.4851	156.787	108.094	171.349	139.717
2:16470868:16471339:AT2G39445	66.3684	-1.182	0.310835	-3.80267	0.000143144	0.0045089	41.7925	32.2265	67.9409	70.0606	84.3562	65.423
4:421164:421623:AT4G00975	73.3634	-1.18198	0.319858	-3.69532	0.000219606	0.0057465	37.0162	51.3236	62.7146	82.8717	72.0543	85.3826
2:18287589:18288429:AT2G44230	228.197	-1.18012	0.237007	-4.97928	6.38229e-07	0.000152868	143.289	124.132	212.533	233.402	279.43	242.841
2:7852598:7853084:AT2G18070	116.642	-1.17653	0.295095	-3.98696	6.69261e-05	0.00287091	54.9273	76.3887	113.235	124.107	116.869	141.935
1:17105898:17106484:AT1G45190	121.764	-1.17627	0.282636	-4.16177	3.15785e-05	0.00198465	77.6147	79.9694	90.5878	129.712	120.383	149.697
1:10169166:10169643:AT1G29100	96.9779	-1.17606	0.338196	-3.47745	0.0005062	0.00908965	42.9866	85.9373	62.7146	102.889	113.354	103.124
2:12308361:12308913:AT2G28690	130.375	-1.17507	0.275668	-4.26262	2.02042e-05	0.00148143	70.4503	90.7116	106.266	130.513	153.774	146.37
1:5342353:5343095:AT1G15540	138.718	-1.17491	0.263209	-4.46378	8.05244e-06	0.000821466	89.5554	82.3565	114.977	127.31	161.683	170.765
1:438431:439473:AT1G02250	197.864	-1.17473	0.290064	-4.04991	5.12365e-05	0.00250454	109.855	155.165	128.913	190.965	220.556	241.733
4:10125210:10126254:AT4G18330	143.704	-1.17426	0.307138	-3.82322	0.000131722	0.00437355	89.5554	107.422	90.5878	183.759	141.472	143.044
1:12564199:12565107:AT1G34400	232.145	-1.17393	0.286155	-4.10242	4.08854e-05	0.00216385	195.828	85.9373	214.275	231	231.98	301.611
2:8647543:8648297:AT2G20030	225.075	-1.17308	0.261626	-4.48381	7.33221e-06	0.00077032	127.766	130.099	216.017	196.97	245.16	302.72
3:7136170:7136730:AT3G20460	98.8704	-1.17306	0.364116	-3.22167	0.00127445	0.0156833	74.0325	77.5823	38.3256	79.2686	115.111	134.173
1:1691569:1692283:AT1G05650	190.053	-1.17176	0.283684	-4.13051	3.61953e-05	0.00206201	131.348	131.293	118.461	203.776	185.408	233.97
3:9150665:9151136:AT3G25120	58.7269	-1.17091	0.337297	-3.47145	0.000517662	0.00920158	39.4044	39.3879	40.0677	62.454	54.4801	75.4028
3:4460607:4461931:AT3G13640	480.371	-1.17058	0.278218	-4.20743	2.5829e-05	0.00176515	292.548	366.427	297.895	550.476	505.259	518.949
1:28423724:28424182:AT1G75700	170.002	-1.16899	0.305041	-3.83222	0.00012699	0.00425658	84.7791	142.035	111.493	173.35	195.952	190.725
1:21716872:21717342:AT1G58440	151.556	-1.16606	0.325508	-3.58227	0.000340619	0.00749256	68.0621	133.68	99.2982	166.544	178.378	153.023
3:16867191:16867729:AT3G45870	86.4305	-1.16138	0.31204	-3.72189	0.000197738	0.00537405	39.4044	54.9044	90.5878	98.0848	88.7498	95.3624
5:1734090:1735085:AT5G05770	346.469	-1.1595	0.307434	-3.77152	0.000162255	0.0047787	236.426	264.973	184.66	397.144	314.578	416.933
5:8512056:8513169:AT5G24790	239.07	-1.1581	0.289217	-4.00425	6.22144e-05	0.00280723	148.065	174.262	162.013	280.242	210.891	286.087
1:19213944:19214441:AT1G51800	78.7776	-1.15688	0.320835	-3.60583	0.000311152	0.00704693	52.5392	59.6787	45.2939	79.6689	100.173	79.8383
1:625071:625662:AT1G02830	71.7358	-1.15478	0.346987	-3.32803	0.000874625	0.0127463	57.3155	52.5172	31.3573	74.0641	81.7201	79.8383
2:18162849:18163551:AT2G43850	103.993	-1.1546	0.330513	-3.49336	0.000476986	0.0089768	77.6147	75.1951	54.0043	111.697	93.1433	134.173
4:285866:286437:AT4G00700	115.716	-1.15378	0.319632	-3.60971	0.000306539	0.00702843	66.868	82.3565	88.8458	137.319	89.6285	147.479
1:23115915:23116981:AT1G62450	197.963	-1.1529	0.268261	-4.29769	1.72588e-05	0.00132048	103.884	108.615	216.017	182.558	219.678	249.495
1:25893037:25893597:AT1G68875	106.316	-1.15057	0.329413	-3.49278	0.000478018	0.0089768	74.0325	84.7437	50.5201	106.092	118.626	124.193
2:14985791:14986260:AT2G35650	148.214	-1.14844	0.287838	-3.98989	6.61043e-05	0.00287091	109.855	102.647	87.1037	159.338	178.378	148.588
5:3430702:3431474:AT5G10860	125.421	-1.14836	0.318486	-3.60567	0.000311351	0.00704693	95.5258	90.7116	64.4567	149.73	127.413	130.846
5:26517085:26517768:AT5G66390	118.504	-1.14728	0.269922	-4.25042	2.13369e-05	0.00154835	77.6147	76.3887	92.3299	120.104	144.109	125.302
2:11765340:11765993:AT2G27535	152.163	-1.1472	0.264725	-4.33355	1.46721e-05	0.00118709	91.9436	102.647	121.945	165.743	168.712	163.003
5:1528891:1529616:AT5G05160	104.462	-1.1452	0.296736	-3.85931	0.000113706	0.00389979	74.0325	63.2594	81.8775	126.109	130.928	84.2737
3:2596433:2597019:AT3G08550	156.288	-1.14065	0.295328	-3.86233	0.00011231	0.00387525	76.4206	125.325	118.461	147.327	198.589	168.547
1:29457664:29458214:AT1G78290	63.7445	-1.14002	0.343198	-3.32176	0.000894524	0.0128764	47.7629	46.5494	33.0994	62.0537	66.782	79.8383
1:29173425:29174104:AT1G77630	154.824	-1.13777	0.276445	-4.11574	3.85942e-05	0.00207378	106.272	105.034	108.009	177.353	157.289	168.547
2:10164804:10165285:AT2G23870	68.1915	-1.13522	0.34585	-3.28241	0.00102925	0.0142615	60.8977	42.9686	33.0994	60.8526	78.2052	85.3826
3:8300318:8301010:AT3G23245	226.422	-1.13409	0.283204	-4.00451	6.21455e-05	0.00280723	118.213	180.23	165.497	234.603	249.554	255.039
1:28995241:28996941:AT1G77160	494.248	-1.13283	0.239847	-4.72311	2.32262e-06	0.000371567	290.16	346.136	393.709	509.641	573.798	533.364
5:26894668:26895782:AT5G67400	190.286	-1.13226	0.261167	-4.33537	1.45513e-05	0.00118709	146.871	111.002	141.108	220.591	206.497	191.834
3:847015:847665:AT3G03540	64.7926	-1.13005	0.324456	-3.4829	0.000496013	0.00903233	58.5095	27.4522	52.2622	60.8526	81.7201	70.9673
3:7771862:7772301:AT3G22060	83.5708	-1.1289	0.386398	-2.9216	0.00348236	0.0282142	21.4933	54.9044	109.751	89.2772	77.3265	104.233
1:10926293:10926774:AT1G30780	100.982	-1.12759	0.289189	-3.89916	9.65284e-05	0.00352054	71.6443	68.0337	69.6829	110.496	117.747	100.907
5:26234418:26234955:AT5G65640	93.7609	-1.12663	0.296424	-3.80074	0.000144263	0.0045089	58.5095	62.0658	76.6512	100.087	88.7498	115.322
3:22164355:22165261:AT3G60020	331.122	-1.12601	0.247077	-4.5573	5.18149e-06	0.000651294	225.68	223.198	238.664	337.892	359.393	382.558
4:16135240:16135940:AT4G33560	135.267	-1.12539	0.333355	-3.37594	0.000735634	0.0113455	114.631	91.9051	67.9409	173.35	156.41	108.669
5:3830408:3830873:AT5G11880	149.105	-1.12481	0.278227	-4.04277	5.28236e-05	0.00254125	91.9436	109.809	106.266	155.735	159.925	169.656
5:17171971:17172636:AT5G42825	93.0737	-1.12451	0.306437	-3.66964	0.000242894	0.0061501	46.5688	50.1301	109.751	94.8821	94.9007	113.104
2:13819284:13820049:AT2G32550	301.219	-1.12258	0.304363	-3.68831	0.000225753	0.00584218	257.92	204.101	146.334	289.45	339.182	355.946
5:22939783:22940638:AT5G56690	153.154	-1.12049	0.271515	-4.1268	3.67843e-05	0.0020714	84.7791	107.422	130.656	138.52	180.136	182.963
5:22710222:22710905:AT5G56075	116.332	-1.12014	0.346239	-3.23515	0.0012158	0.0152822	65.674	107.422	57.4884	125.709	129.17	123.084
1:1790285:1790867:AT1G05910	221.477	-1.12012	0.286288	-3.91256	9.13219e-05	0.00341974	113.437	173.068	174.207	247.814	219.678	249.495
5:25684074:25684835:AT5G64200	200.907	-1.12007	0.283255	-3.95426	7.67715e-05	0.00305308	95.5258	153.971	172.465	206.979	217.042	229.535
5:7252138:7252586:AT5G21940	55.1462	-1.11929	0.336528	-3.32599	0.000881055	0.0127871	41.7925	35.8072	36.5835	48.8422	76.4478	56.5521
4:14042635:14043421:AT4G28390	253.923	-1.11767	0.24812	-4.50457	6.65064e-06	0.000740618	170.752	171.875	188.144	263.428	289.974	273.89
1:24286776:24287466:AT1G65380	135.787	-1.11744	0.338757	-3.29865	0.000971504	0.0137594	100.302	109.809	60.9726	162.14	147.623	129.737
1:959762:960905:AT1G03820	431.795	-1.11526	0.247559	-4.50503	6.63626e-06	0.000740618	280.607	299.587	322.284	472.008	445.506	482.356
2:15922740:15923437:AT2G38050	179.467	-1.11367	0.272632	-4.08487	4.41008e-05	0.00226338	137.318	107.422	132.398	158.137	187.165	240.624
3:22196297:22197104:AT3G60110	111.847	-1.11346	0.280232	-3.97336	7.08649e-05	0.00295066	89.5554	66.8401	78.3933	116.501	129.17	118.649
5:19036431:19037265:AT5G46890	156.018	-1.11299	0.275665	-4.03749	5.40259e-05	0.00256952	118.213	101.454	104.524	148.528	166.955	192.942
1:8194099:8194590:AT1G23100	71.2187	-1.11208	0.308733	-3.60207	0.000315696	0.00709963	38.2103	45.3558	71.425	74.4644	88.7498	68.7496
2:17198926:17199387:AT2G41240	79.0464	-1.11098	0.299409	-3.71058	0.000206784	0.00553441	56.1214	37.0008	81.8775	86.0745	95.7795	75.4028
5:20928894:20929355:AT5G51530	73.2823	-1.1096	0.39779	-2.78941	0.00528042	0.0354045	26.2696	77.5823	41.8098	71.2616	92.2646	75.4028
1:7034076:7034799:AT1G20320	169.864	-1.10842	0.279057	-3.97203	7.12619e-05	0.00295066	103.884	128.906	120.203	176.553	215.284	161.894
5:19963376:19963957:AT5G49240	101.602	-1.10814	0.281278	-3.93967	8.15924e-05	0.00315099	76.4206	60.8722	78.3933	100.887	132.685	98.689
1:20335148:20335606:AT1G54445	58.7299	-1.10813	0.325132	-3.40824	0.000653824	0.0106288	48.957	27.4522	50.5201	59.6516	61.5097	69.8585
1:5928004:5928808:AT1G17310	250.603	-1.10784	0.257331	-4.3051	1.66913e-05	0.0012911	163.588	175.455	186.402	275.038	260.977	274.998
4:11438648:11439814:AT4G21490	268.225	-1.1076	0.291817	-3.79553	0.000147331	0.00453647	195.828	201.714	149.818	303.462	287.338	277.216
2:441502:442284:AT2G01950	160.281	-1.10622	0.270972	-4.08242	4.45695e-05	0.00226338	111.049	87.1308	151.56	196.17	152.896	166.33
5:19477921:19478747:AT5G48060	93.9571	-1.10615	0.307723	-3.59463	0.000324859	0.00726886	70.4503	54.9044	76.6512	119.704	108.96	74.2939
2:592191:592743:AT2G02230	109.101	-1.10559	0.274695	-4.02479	5.70251e-05	0.00264079	77.6147	64.4529	92.3299	122.106	117.747	113.104
5:7876355:7876824:AT5G23395	96.7452	-1.10418	0.335967	-3.28657	0.00101414	0.0141357	78.8088	72.808	43.5518	97.6845	121.262	96.4712
3:23223693:23224160:AT3G62790	119.775	-1.10389	0.300467	-3.67391	0.000238867	0.00606999	54.9273	93.0987	106.266	120.905	133.564	134.173
3:19897089:19897980:AT3G53680	191.029	-1.10359	0.316611	-3.48564	0.000490953	0.00902302	119.407	163.52	102.782	206.979	197.71	212.902
1:25927592:25928102:AT1G68950	81.6299	-1.10274	0.31063	-3.55001	0.000385219	0.00791987	65.674	53.7108	50.5201	86.0745	101.93	77.6205
5:22406778:22407672:AT5G55240	166.164	-1.10193	0.285013	-3.86626	0.000110518	0.0038322	91.9436	122.938	135.882	168.145	158.168	210.684
5:23740752:23741196:AT5G58784	81.623	-1.1012	0.308108	-3.57409	0.00035145	0.00754166	66.868	48.9365	55.7464	83.6724	80.8414	99.7978
3:17762980:17763637:AT3G48110	180.247	-1.10014	0.277487	-3.96467	7.34969e-05	0.00297324	103.884	134.874	141.108	206.979	185.408	188.507
4:17595175:17595763:AT4G37430	89.6457	-1.09945	0.310823	-3.53724	0.000404338	0.00808537	65.674	35.8072	99.2982	72.4627	109.839	111.995
1:22600290:22600971:AT1G61270	96.6822	-1.09937	0.316519	-3.4733	0.000514094	0.00916129	71.6443	72.808	54.0043	108.894	104.567	98.689
5:19131574:19132238:AT5G47100	186.864	-1.09921	0.310363	-3.54169	0.000397571	0.00797504	77.6147	155.165	162.013	209.781	206.497	187.398
1:21971312:21972373:AT1G59740	217.441	-1.09875	0.278055	-3.95154	7.76509e-05	0.0030707	109.855	163.52	189.886	248.615	244.282	209.575
4:10282869:10283884:AT4G18690	323.099	-1.09841	0.336299	-3.26618	0.00109007	0.0146153	234.038	273.328	137.624	349.102	332.153	362.599
2:16329995:16330769:AT2G39140	245.58	-1.0976	0.292041	-3.75839	0.000171013	0.0049133	142.095	198.133	168.981	293.053	246.039	250.603
5:23920688:23921148:AT5G59300	191.124	-1.09526	0.264906	-4.13452	3.5569e-05	0.00206201	121.795	130.099	155.045	208.981	183.651	222.882
3:1783266:1783934:AT3G05950	154.06	-1.09491	0.314291	-3.48375	0.000494433	0.00903233	66.868	124.132	135.882	156.535	144.987	195.16
3:18953544:18954094:AT3G51040	79.5679	-1.094	0.299577	-3.65181	0.000260402	0.00643148	59.7036	40.5815	74.9092	92.48	88.7498	75.4028
3:19305221:19305754:AT3G52050	76.609	-1.09328	0.380599	-2.87252	0.00407214	0.0306638	38.2103	77.5823	36.5835	75.2651	98.4156	75.4028
5:24419764:24420484:AT5G60720	111.017	-1.09264	0.351124	-3.11182	0.00185935	0.0194069	62.0918	99.0666	64.4567	117.301	91.3859	147.479
1:24187300:24188598:AT1G65110	226.889	-1.09062	0.240165	-4.54114	5.59505e-06	0.00066759	160.006	136.067	193.37	227.797	245.16	261.692
2:18188664:18189109:AT2G43920	68.8459	-1.09016	0.306075	-3.56174	0.000368402	0.00775447	52.5392	41.7751	52.2622	64.0554	82.5988	77.6205
4:16101649:16102103:AT4G33467	93.0436	-1.0891	0.294352	-3.7	0.000215599	0.00568391	62.0918	65.6465	69.6829	104.891	102.809	92.0358
3:27711:28356:AT3G01085	138.307	-1.08895	0.263441	-4.13356	3.57182e-05	0.00206201	84.7791	91.9051	121.945	146.126	161.683	139.717
3:1075331:1075785:AT3G04100	89.0663	-1.08872	0.359492	-3.02849	0.00245779	0.0230365	28.6577	78.7758	81.8775	88.4765	94.9007	104.233
5:22508881:22510008:AT5G55560	237.965	-1.08759	0.285211	-3.81329	0.000137128	0.00448952	142.095	189.778	163.755	256.222	234.616	274.998
4:10178959:10179876:AT4G18425	322.104	-1.08672	0.287081	-3.78542	0.000153449	0.00461594	238.814	241.102	184.66	336.691	326.002	375.905
1:20403783:20404331:AT1G54640	109.483	-1.08637	0.282277	-3.8486	0.000118797	0.00402024	58.5095	75.1951	104.524	112.097	129.17	113.104
3:20193786:20194656:AT3G54550	141.306	-1.08632	0.335987	-3.23321	0.00122406	0.0153586	47.7629	102.647	162.013	138.92	140.594	176.31
3:6168027:6168785:AT3G18030	92.8204	-1.08475	0.285247	-3.80284	0.000143046	0.0045089	54.9273	56.0979	94.072	98.4852	110.718	90.9269
3:18152550:18153265:AT3G48970	115.896	-1.08474	0.310482	-3.49373	0.000476325	0.0089768	71.6443	93.0987	76.6512	134.116	110.718	126.411
1:6373597:6374306:AT1G18510	127.375	-1.08467	0.347959	-3.11722	0.00182565	0.0191705	44.1807	114.583	109.751	116.901	137.958	157.459
2:1022247:1022780:AT2G03350	190.864	-1.08281	0.262183	-4.12997	3.62806e-05	0.00206201	148.065	121.744	135.882	209.781	205.618	199.596
1:24050039:24050708:AT1G64740	127.378	-1.08212	0.277319	-3.90208	9.53685e-05	0.00349635	93.1376	66.8401	121.945	153.733	129.17	125.302
5:18257632:18258293:AT5G45140	172.167	-1.08202	0.262348	-4.12439	3.71722e-05	0.00207185	131.348	96.6794	144.592	150.931	186.287	221.773
1:21190878:21191438:AT1G56555	129.86	-1.07911	0.285804	-3.77571	0.00015955	0.00473871	112.243	66.8401	102.782	146.126	123.019	147.479
1:18889291:18890120:AT1G50960	125.955	-1.07845	0.267586	-4.0303	5.57065e-05	0.00261412	83.5851	83.5501	104.524	131.314	152.896	123.084
5:22556349:22557344:AT5G55720	185.002	-1.07743	0.337469	-3.19269	0.00140955	0.0167316	182.693	119.357	78.3933	193.768	226.707	178.527
4:445441:446897:AT4G01023	474.32	-1.0774	0.278518	-3.86832	0.000109588	0.0038322	348.669	359.266	275.248	501.234	542.164	487.901
2:8484331:8485017:AT2G19610	126.508	-1.07729	0.30879	-3.48873	0.000485316	0.00899874	84.7791	101.454	76.6512	146.527	142.351	117.54
5:9243557:9244548:AT5G26330	198.987	-1.07658	0.249602	-4.31319	1.60918e-05	0.00125856	127.766	133.68	167.239	193.367	221.435	228.426
1:1695664:1696313:AT1G05660	134.399	-1.07503	0.261984	-4.10341	4.07113e-05	0.00216385	93.1376	79.9694	120.203	132.515	141.472	159.677
5:2992314:2992992:AT5G09650	123.248	-1.07466	0.305707	-3.51533	0.000439203	0.00857025	54.9273	97.873	113.235	125.308	154.653	118.649
5:19753829:19754576:AT5G48710	171.263	-1.07424	0.298874	-3.59428	0.000325286	0.00726886	134.93	125.325	95.814	193.367	189.801	167.439
5:25964243:25964704:AT5G64990	69.9431	-1.07349	0.339632	-3.16075	0.00157363	0.01784	42.9866	45.3558	62.7146	45.6395	86.1136	97.5801
2:7717282:7717930:AT2G17760	123.424	-1.07344	0.304802	-3.52177	0.000428673	0.0084998	59.7036	102.647	99.2982	118.102	139.715	140.826
1:21101977:21102641:AT1G56380	161.446	-1.07081	0.304152	-3.52063	0.000430521	0.00851247	95.5258	130.099	113.235	162.14	145.866	209.575
4:15463788:15464273:AT4G31980	77.6359	-1.07031	0.314363	-3.4047	0.000662376	0.0107183	53.7332	57.2915	52.2622	65.6568	101.93	85.3826
1:4622508:4623441:AT1G13480	347.703	-1.06942	0.292011	-3.66226	0.000250003	0.0062849	154.035	261.393	343.188	359.111	325.123	430.24
1:26954689:26955237:AT1G71692	123.568	-1.06931	0.274778	-3.89155	9.96065e-05	0.00355904	89.5554	84.7437	88.8458	122.906	140.594	135.282
1:29710947:29711612:AT1G78980	116.988	-1.068	0.337868	-3.161	0.00157227	0.01784	89.5554	94.2923	55.7464	127.71	108.96	137.499
1:26501876:26502380:AT1G70330	85.9775	-1.06738	0.300764	-3.5489	0.000386844	0.00791987	62.0918	60.8722	59.2305	78.8682	111.596	88.7092
1:26644707:26645261:AT1G70670	132.595	-1.0671	0.327018	-3.26313	0.00110189	0.0146421	120.601	88.3244	66.1988	120.104	133.564	174.092
3:6417509:6418453:AT3G18650	194.513	-1.06534	0.323906	-3.28903	0.00100532	0.0140965	148.065	158.745	90.5878	177.353	226.707	225.1
3:22494984:22495423:AT3G60880	101.583	-1.06407	0.294284	-3.6158	0.000299421	0.00693236	50.151	70.4208	104.524	106.492	113.354	106.451
5:18763127:18763685:AT5G46260	141.945	-1.06371	0.307056	-3.46422	0.000531766	0.00931119	70.4503	122.938	106.266	148.128	158.168	149.697
1:2126511:2127551:AT1G06923	266.14	-1.06363	0.297536	-3.5748	0.000350497	0.00754166	216.127	193.359	144.592	267.832	266.249	320.462
3:21903585:21904482:AT3G59260	122.715	-1.0623	0.283232	-3.75065	0.000176377	0.00494629	80.0028	78.7758	109.751	131.314	109.839	150.806
4:16041176:16041805:AT4G33250	84.4105	-1.06122	0.299641	-3.54162	0.000397676	0.00797504	51.3451	63.2594	66.1988	78.0675	102.809	92.0358
3:22259593:22260063:AT3G60238	85.593	-1.06075	0.314029	-3.37786	0.000730515	0.0113455	82.391	38.1943	67.9409	89.2772	109.839	77.6205
5:24328728:24329936:AT5G60500	197.4	-1.05897	0.278646	-3.8004	0.000144461	0.0045089	154.035	125.325	144.592	182.158	184.529	267.236
5:940811:941334:AT5G03660	64.6336	-1.05891	0.339728	-3.11693	0.00182743	0.0191705	29.8518	33.42	87.1037	59.2513	76.4478	73.1851
4:6390422:6392726:AT4G10310	480.31	-1.05889	0.25417	-4.16607	3.09898e-05	0.00198306	329.564	354.491	336.22	500.033	511.41	530.037
1:11902268:11902793:AT1G32850	185.802	-1.05865	0.268781	-3.93871	8.19194e-05	0.00315099	139.706	128.906	127.171	194.568	195.074	206.249
5:4869951:4870754:AT5G15040	312.55	-1.05831	0.251202	-4.21298	2.52019e-05	0.00176371	212.545	216.037	245.632	350.703	311.942	335.986
3:21047693:21048363:AT3G56850	149.019	-1.05795	0.298136	-3.54853	0.000387387	0.00791987	69.2562	121.744	130.656	154.133	173.985	150.806
3:21929498:21931271:AT3G59340	381.52	-1.05663	0.241672	-4.37215	1.23027e-05	0.00105608	314.041	225.585	287.442	385.934	409.479	430.24
5:22973327:22974002:AT5G56800	111.91	-1.05655	0.311476	-3.39207	0.000693659	0.0109477	58.5095	95.4858	83.6195	122.906	119.505	115.322
4:9240791:9241486:AT4G16340	227.552	-1.05613	0.266191	-3.96755	7.26147e-05	0.00297171	137.318	163.52	191.628	216.587	224.071	289.414
1:6471233:6471676:AT1G18760	123.705	-1.05596	0.308408	-3.4239	0.000617298	0.0103456	106.272	78.7758	78.3933	136.118	107.203	150.806
2:13508611:13509511:AT2G31760	189.091	-1.05507	0.28212	-3.73979	0.000184177	0.00508402	112.243	152.777	135.882	189.764	202.982	214.011
5:5855940:5856932:AT5G17740	191.509	-1.05496	0.294393	-3.58352	0.000338997	0.00748025	87.1673	155.165	172.465	196.97	203.861	212.902
3:4889284:4890019:AT3G14560	181.238	-1.05475	0.344581	-3.06095	0.00220637	0.0217821	151.647	145.616	73.1671	198.972	204.74	177.418
2:2121049:2121614:AT2G05680	154.121	-1.05398	0.33918	-3.10742	0.00188726	0.0195936	54.9273	131.293	149.818	183.359	156.41	150.806
5:16330088:16331336:AT5G40790	356.316	-1.05315	0.291723	-3.61011	0.000306073	0.00702843	211.351	306.748	226.47	361.913	390.147	391.429
3:5731426:5732230:AT3G16830	192.043	-1.05148	0.294232	-3.57365	0.000352046	0.00754166	158.812	137.261	108.009	209.781	213.527	191.834
1:2510467:2510910:AT1G08060	92.0395	-1.05142	0.285803	-3.67884	0.000234295	0.0059971	58.5095	56.0979	90.5878	96.8838	93.1433	104.233
4:13607014:13607822:AT4G27140	239.134	-1.05137	0.257265	-4.08671	4.37537e-05	0.00226338	188.663	116.97	231.696	262.627	227.586	272.781
4:8285648:8286329:AT4G14380	126.733	-1.05054	0.304539	-3.44962	0.000561371	0.00969741	54.9273	82.3565	151.56	136.518	147.623	121.975
1:20321463:20322196:AT1G54440	158.89	-1.0505	0.29818	-3.52303	0.000426645	0.00848348	113.437	125.325	94.072	152.532	167.834	189.616
1:19658578:19659126:AT1G52780	93.2849	-1.04759	0.332215	-3.15335	0.00161407	0.0180619	37.0162	74.0015	95.814	107.293	101.052	88.7092
1:5783076:5783933:AT1G16905	169.993	-1.0471	0.295441	-3.54418	0.000393839	0.00796619	88.3613	142.035	134.14	189.764	185.408	167.439
3:667125:667598:AT3G02950	85.6649	-1.04589	0.335262	-3.11963	0.0018108	0.0191098	68.0621	66.8401	43.5518	91.279	84.3562	97.5801
2:18558657:18559556:AT2G44990	162.794	-1.0457	0.346776	-3.0155	0.00256553	0.0235447	71.6443	158.745	109.751	175.352	210.012	137.499
5:19472669:19473486:AT5G48050	128.233	-1.04532	0.322451	-3.24179	0.00118781	0.0151112	85.9732	109.809	71.425	144.525	128.292	135.282
5:18681312:18682686:AT5G46060	257.119	-1.04486	0.263003	-3.9728	7.10331e-05	0.00295066	154.035	198.133	202.081	266.23	308.427	250.603
1:23623290:23624340:AT1G63700	252.825	-1.04465	0.257226	-4.06123	4.88143e-05	0.00240282	145.677	189.778	214.275	253.419	301.398	257.257
5:3441028:3442351:AT5G10920	216.518	-1.04421	0.320655	-3.25648	0.00112802	0.0146497	154.035	185.004	108.009	204.177	231.98	258.366
5:4686120:4686846:AT5G14530	152.686	-1.04248	0.342105	-3.04725	0.00230948	0.0224364	89.5554	145.616	78.3933	158.937	156.41	171.874
2:18126701:18127409:AT2G43730	123.204	-1.04247	0.278389	-3.74464	0.000180654	0.00502617	74.0325	78.7758	123.687	143.724	131.807	116.431
3:5637997:5638473:AT3G16560	186.391	-1.04242	0.258953	-4.02552	5.68485e-05	0.00264079	127.766	133.68	141.108	185.761	210.012	201.813
3:16583041:16583934:AT3G45250	151.843	-1.04238	0.274196	-3.8016	0.000143765	0.0045089	87.1673	94.2923	162.013	168.946	186.287	130.846
5:6352772:6353248:AT5G19020	88.0582	-1.04225	0.310532	-3.35633	0.000789836	0.0117789	66.868	62.0658	60.9726	101.688	106.324	73.1851
3:17843997:17844772:AT3G48208	114.192	-1.04139	0.281957	-3.69342	0.000221258	0.00576827	85.9732	66.8401	101.04	134.917	109.839	117.54
5:25804330:25805116:AT5G64552	380.624	-1.04106	0.343254	-3.03292	0.00242203	0.0227923	288.965	330.62	158.529	368.719	387.511	461.288
3:18155077:18155959:AT3G48980	272.171	-1.04098	0.320018	-3.25289	0.00114237	0.0147816	202.992	229.166	130.656	290.251	310.185	270.563
3:19802550:19803133:AT3G53410	98.9505	-1.04057	0.319216	-3.25977	0.00111504	0.0146421	40.5985	70.4208	113.235	106.492	114.232	95.3624
1:29161770:29162346:AT1G77600	161.677	-1.03933	0.331045	-3.13954	0.00169212	0.0184187	96.7198	150.39	87.1037	164.542	168.712	182.963
1:6256072:6256629:AT1G18180	103.53	-1.03899	0.276089	-3.76325	0.000167719	0.0048673	68.0621	64.4529	97.5561	94.4817	115.111	123.084
4:17229405:17230293:AT4G36515	206.383	-1.03808	0.255374	-4.06493	4.80461e-05	0.00238166	132.542	144.422	175.949	229.398	223.192	205.14
1:9365021:9365707:AT1G26976	99.2706	-1.03785	0.383998	-2.70276	0.00687666	0.0407791	31.0459	48.9365	160.271	100.087	96.6582	119.757
1:9120524:9121203:AT1G26360	139.18	-1.03775	0.271282	-3.82537	0.000130577	0.00435607	107.466	72.808	132.398	143.324	131.807	168.547
1:3626189:3627193:AT1G10880	277.066	-1.03759	0.250316	-4.14512	3.3963e-05	0.0020455	191.052	196.94	212.533	281.844	291.732	311.591
5:7043643:7044493:AT5G20810	194.041	-1.0372	0.258015	-4.01992	5.82168e-05	0.00267836	169.558	106.228	151.56	192.567	234.616	196.269
2:1102782:1103334:AT2G03630	108.273	-1.03647	0.309464	-3.34925	0.000810298	0.0120078	59.7036	93.0987	78.3933	113.698	122.141	109.778
5:24135995:24136550:AT5G59940	121.77	-1.03636	0.26401	-3.92545	8.65672e-05	0.00329377	83.5851	69.2272	121.945	126.91	133.564	128.628
5:25679171:25680173:AT5G64190	276.028	-1.03617	0.272497	-3.80249	0.000143246	0.0045089	211.351	116.97	310.089	298.658	257.462	321.571
4:10356014:10356800:AT4G18900	413.264	-1.03549	0.251425	-4.1185	3.81353e-05	0.00207378	272.248	298.393	327.51	435.577	400.692	479.03
5:9445293:9445872:AT5G26850	161.531	-1.03477	0.275076	-3.76176	0.00016872	0.0048673	139.706	101.454	108.009	158.537	198.589	161.894
4:16675833:16676396:AT4G35030	169.299	-1.03448	0.297227	-3.48042	0.000500632	0.00903233	91.9436	139.648	134.14	198.972	167.834	169.656
3:1910821:1911325:AT3G06310	68.1437	-1.03438	0.350193	-2.95373	0.00313956	0.0267844	75.2265	31.0329	41.8098	66.8578	72.933	78.7294
5:10213258:10213814:AT5G28237	87.4866	-1.03278	0.375438	-2.75086	0.00594391	0.038001	57.3155	84.7437	36.5835	99.6862	87.8711	89.8181
4:17581025:17581764:AT4G37390	95.9337	-1.03262	0.372982	-2.76854	0.00563079	0.0368673	32.2399	96.6794	74.9092	102.088	104.567	98.689
1:2898580:2899164:AT1G09010	66.7785	-1.03185	0.393736	-2.62067	0.00877581	0.0467613	75.2265	39.3879	26.1311	74.8648	86.9923	52.1166
1:24690612:24691156:AT1G66245	119.772	-1.03068	0.273963	-3.76212	0.00016848	0.0048673	74.0325	68.0337	132.398	130.513	133.564	117.54
3:3512553:3513105:AT3G11210	162.305	-1.02979	0.274337	-3.75373	0.000174221	0.00494629	88.3613	97.873	186.402	170.948	202.103	146.37
1:16580353:16580816:AT1G43810	127.568	-1.02969	0.263264	-3.91125	9.18214e-05	0.00341974	95.5258	69.2272	123.687	133.716	151.138	123.084
4:334704:335504:AT4G00780	142.572	-1.02957	0.332247	-3.09879	0.0019431	0.0198512	80.0028	132.487	85.3616	128.912	145.866	180.745
4:8607662:8608318:AT4G15075	154.356	-1.02853	0.25512	-4.03155	5.54105e-05	0.00261412	107.466	81.163	163.755	146.527	177.5	170.765
1:2025481:2026976:AT1G06620	275.614	-1.02841	0.327067	-3.14435	0.00166454	0.0183647	216.127	230.36	125.429	295.856	303.155	279.434
4:11565794:11566489:AT4G21770	177.216	-1.02755	0.273779	-3.7532	0.000174593	0.00494629	131.348	130.099	120.203	189.364	196.831	178.527
5:15960715:15961159:AT5G39861	78.5276	-1.02662	0.327243	-3.13719	0.00170574	0.0184187	68.0621	50.1301	52.2622	92.48	67.6607	87.6003
1:1321322:1321761:AT1G04710	160.16	-1.02615	0.296031	-3.46635	0.000527579	0.00931119	143.289	106.228	94.072	176.953	170.47	161.894
4:10865760:10866477:AT4G20080	156.193	-1.0255	0.373169	-2.74808	0.00599461	0.0381291	40.5985	122.938	193.37	176.953	170.47	148.588
5:10299231:10299785:AT5G28310	208.369	-1.02528	0.257295	-3.98485	6.75241e-05	0.00287091	120.601	148.003	195.112	224.194	229.343	209.575
3:20038781:20039288:AT3G54110	188.953	-1.02396	0.283254	-3.61497	0.000300379	0.00693236	149.259	137.261	118.461	197.371	191.559	211.793
1:8335330:8336009:AT1G23490	86.2431	-1.02283	0.325551	-3.14183	0.00167894	0.0184129	74.0325	33.42	92.3299	94.8821	73.8117	104.233
3:10722481:10724041:AT3G28600	311.073	-1.0224	0.243934	-4.1913	2.77359e-05	0.00184212	219.709	212.456	252.601	345.099	331.274	311.591
4:765781:766335:AT4G01780	86.2179	-1.02239	0.32105	-3.18451	0.00145	0.0170109	40.5985	70.4208	78.3933	78.4679	91.3859	105.342
5:20871749:20872312:AT5G51360	99.1697	-1.0214	0.339782	-3.00606	0.00264661	0.0240309	71.6443	84.7437	52.2622	118.903	97.5369	96.4712
2:1289865:1290418:AT2G04032	90.8329	-1.02126	0.30392	-3.36028	0.000778629	0.0116682	44.1807	57.2915	108.009	88.8769	101.052	99.7978
1:18246976:18247650:AT1G49320	95.2096	-1.02114	0.325242	-3.13963	0.00169163	0.0184187	48.957	84.7437	71.425	106.492	101.93	93.1446
5:19791003:19791915:AT5G48810	109.309	-1.01922	0.317455	-3.21059	0.00132461	0.016048	47.7629	82.3565	116.719	104.49	151.138	95.3624
5:25986708:25987418:AT5G65060	93.3981	-1.01916	0.324304	-3.14259	0.00167458	0.0184129	84.7791	59.6787	57.4884	105.291	80.8414	108.669
4:14382735:14383817:AT4G29170	319.65	-1.01898	0.2765	-3.68527	0.000228458	0.00589053	183.887	255.425	256.085	310.669	306.67	398.082
5:15798201:15799622:AT5G39473	265.283	-1.01889	0.242822	-4.19603	2.71639e-05	0.00183853	202.992	174.262	205.565	249.416	307.549	291.631
2:16612796:16613536:AT2G39810	114.065	-1.01796	0.28955	-3.51568	0.000438629	0.00857025	58.5095	76.3887	125.429	110.896	146.745	107.56
2:986069:986730:AT2G03250	156.293	-1.01628	0.311726	-3.26017	0.00111346	0.0146421	71.6443	137.261	130.656	143.324	168.712	186.289
3:15705725:15706305:AT3G43860	152.955	-1.01625	0.278629	-3.64734	0.000264969	0.00647611	114.631	102.647	118.461	151.331	139.715	194.051
2:19185681:19186349:AT2G46700	147.268	-1.01612	0.313079	-3.24557	0.00117215	0.0150837	95.5258	122.938	97.5561	182.958	140.594	139.717
3:21482775:21483608:AT3G58030	178.012	-1.01602	0.298242	-3.4067	0.000657528	0.0106644	138.512	137.261	104.524	198.171	205.618	161.894
5:7013783:7014336:AT5G20720	101.41	-1.0159	0.280722	-3.61888	0.000295876	0.00691917	76.4206	48.9365	108.009	92.8803	117.747	114.213
3:16892471:16893388:AT3G45960	278.183	-1.015	0.319196	-3.17986	0.00147347	0.0171349	218.515	230.36	134.14	288.249	289.096	306.047
2:17668775:17669872:AT2G42440	186.43	-1.01443	0.255628	-3.96838	7.23638e-05	0.00297171	131.348	128.906	151.56	201.775	201.225	188.507
4:17221567:17222739:AT4G36490	229.291	-1.01403	0.28324	-3.58013	0.000343429	0.00749978	120.601	144.422	261.311	205.778	216.163	307.156
1:604879:605372:AT1G02760	118.006	-1.0138	0.277214	-3.65711	0.000255071	0.00632985	96.7198	76.3887	85.3616	112.898	135.321	128.628
1:19535070:19536072:AT1G52430	180.606	-1.01365	0.304974	-3.32373	0.000888223	0.0128382	118.213	152.777	114.977	212.584	181.014	176.31
5:3479706:3480206:AT5G11000	172.736	-1.01363	0.321135	-3.15641	0.00159725	0.0179601	112.243	156.358	94.072	179.755	184.529	184.072
4:17495193:17496934:AT4G37160	241.792	-1.01343	0.253727	-3.99416	6.49241e-05	0.00287091	145.677	177.842	212.533	255.821	267.128	245.059
1:28992544:28993242:AT1G77150	239.96	-1.01339	0.280832	-3.60853	0.000307931	0.00703072	155.229	198.133	162.013	249.816	268.007	245.059
3:20972411:20972974:AT3G56610	112.064	-1.01316	0.296959	-3.41176	0.00064544	0.0105688	64.4799	91.9051	87.1037	101.288	129.17	127.519
4:15634980:15635665:AT4G32390	112.681	-1.01279	0.267069	-3.79226	0.000149283	0.00454894	82.391	65.6465	106.266	102.489	135.321	123.084
1:17418713:17420016:AT1G47480	342.044	-1.01266	0.229765	-4.40737	1.04631e-05	0.000993488	251.949	219.617	289.184	333.488	376.967	379.232
5:21351404:21352002:AT5G52640	124.088	-1.01241	0.290427	-3.48594	0.000490417	0.00902302	64.4799	84.7437	134.14	142.123	126.534	123.084
5:16994150:16994641:AT5G42500	91.0233	-1.01224	0.31655	-3.19773	0.00138513	0.0165635	56.1214	72.808	69.6829	104.49	80.8414	100.907
2:19028280:19029088:AT2G46360	152.325	-1.0115	0.29548	-3.42325	0.000618768	0.0103456	80.0028	128.906	123.687	163.341	171.349	148.588
3:6595833:6596797:AT3G19080	235.515	-1.01039	0.246762	-4.0946	4.22894e-05	0.00221727	154.035	152.777	224.727	265.029	249.554	230.644
5:15289197:15289766:AT5G38270	133.882	-1.00938	0.31433	-3.21121	0.00132179	0.0160415	84.7791	113.389	88.8458	139.721	118.626	164.112
3:18530194:18530866:AT3G49980	152.168	-1.00927	0.267567	-3.77204	0.000161918	0.0047787	127.766	70.4208	151.56	155.334	160.804	167.439
5:8622012:8622475:AT5G25040	83.4615	-1.00909	0.350337	-2.88034	0.00397246	0.0302347	38.2103	72.808	73.1671	95.2824	109.839	59.8787
5:16418790:16419368:AT5G40990	152.311	-1.00901	0.266776	-3.78222	0.000155435	0.00463605	87.1673	108.615	146.334	155.735	163.44	164.112
2:539938:540473:AT2G02130	132.935	-1.00875	0.282462	-3.57126	0.000355264	0.00757789	93.1376	102.647	92.3299	130.113	151.138	141.935
1:21113123:21113676:AT1G56400	71.2654	-1.00824	0.317848	-3.17208	0.00151354	0.0174082	66.868	35.8072	57.4884	71.662	93.1433	63.2053
2:17981572:17982725:AT2G43255	243.417	-1.00779	0.264536	-3.80964	0.000139172	0.00449608	191.052	170.681	168.981	248.615	246.918	276.107
3:12599849:12600639:AT3G30842	205.99	-1.00734	0.242332	-4.15684	3.22684e-05	0.00201006	138.512	118.164	216.017	209.381	226.707	218.446
5:8126501:8127082:AT5G24040	95.8657	-1.00715	0.287291	-3.50567	0.000455461	0.00878354	66.868	59.6787	90.5878	108.894	92.2646	100.907
2:13662327:13662876:AT2G32160	135.301	-1.00669	0.265844	-3.78678	0.000152614	0.0046105	93.1376	89.518	120.203	139.721	134.443	154.132
4:6430075:6430858:AT4G10380	137.28	-1.00617	0.28636	-3.51367	0.000441966	0.00857025	122.989	69.2272	118.461	156.135	125.656	150.806
4:2735884:2736702:AT4G05370	333.731	-1.00569	0.263853	-3.81154	0.000138103	0.00449608	260.308	243.489	219.501	324.281	365.544	371.47
4:13968199:13969323:AT4G28110	218.571	-1.0054	0.256942	-3.91296	9.11718e-05	0.00341974	136.124	161.132	188.144	235.804	235.494	220.664
3:10540607:10541078:AT3G28280	77.5832	-1.00529	0.301443	-3.33492	0.000853233	0.0124843	64.4799	48.9365	57.4884	69.2599	94.9007	84.2737
1:22805575:22806524:AT1G61750	231.066	-1.00515	0.268398	-3.745	0.000180397	0.00502617	173.14	173.068	155.045	231.4	272.4	231.753
4:16193005:16193444:AT4G33760	100.63	-1.00511	0.310393	-3.23817	0.00120298	0.0152573	72.8384	78.7758	66.1988	114.499	95.7795	106.451
4:6607818:6608408:AT4G10720	86.0934	-1.00437	0.298699	-3.36249	0.000772434	0.0116427	50.151	64.4529	76.6512	75.2651	101.052	98.689
4:14601615:14602409:AT4G29840	183.412	-1.00418	0.253424	-3.96246	7.41807e-05	0.00298376	111.049	113.389	196.854	190.965	198.589	191.834
5:16308074:16309580:AT5G40750	222.899	-1.00381	0.243568	-4.12129	3.76753e-05	0.00207185	174.335	134.874	191.628	235.404	260.977	211.793
5:6545253:6547344:AT5G19410	342.886	-1.00364	0.257829	-3.89266	9.91516e-05	0.00355904	207.769	269.748	275.248	347.901	371.695	368.143
5:3845191:3846069:AT5G11930	183.945	-1.00278	0.338056	-2.96632	0.00301385	0.0263207	163.588	140.842	85.3616	223.794	175.742	178.527
2:15588434:15589284:AT2G37090	185.411	-1.00269	0.263753	-3.80164	0.000143744	0.0045089	132.542	122.938	160.271	214.586	214.405	157.459
3:22685947:22686593:AT3G61300	97.5756	-1.00259	0.29339	-3.41725	0.000632572	0.0104769	74.0325	68.0337	73.1671	108.894	96.6582	102.016
3:19021946:19022531:AT3G51220	110.746	-1.00243	0.320923	-3.1236	0.00178656	0.0189115	53.7332	62.0658	148.076	134.516	115.111	98.689
1:21267745:21268451:AT1G56730	159.641	-0.999402	0.275455	-3.62819	0.000285415	0.00676444	107.466	111.002	137.624	162.541	142.351	198.487
2:18833301:18833788:AT2G45720	101.973	-0.998861	0.298832	-3.34255	0.000830129	0.0122244	65.674	82.3565	74.9092	109.695	111.596	100.907
4:6575855:6576367:AT4G10650	88.2409	-0.998135	0.304773	-3.27501	0.00105657	0.0143145	48.957	68.0337	80.1354	91.279	86.1136	100.907
1:13119618:13120848:AT1G35570	317.137	-0.996797	0.249369	-3.99727	6.40762e-05	0.00285464	213.739	200.52	308.347	370.721	363.786	267.236
5:21796700:21797852:AT5G53670	287.236	-0.996797	0.240563	-4.14361	3.41887e-05	0.0020455	173.14	194.552	283.958	271.435	320.729	320.462
5:16305867:16306490:AT5G40740	165.694	-0.995701	0.264174	-3.76911	0.000163831	0.0047851	125.378	115.777	125.429	176.953	185.408	161.894
1:21629394:21630151:AT1G58300	127.905	-0.995368	0.340892	-2.91989	0.00350157	0.028298	118.213	95.4858	57.4884	122.106	126.534	156.35
3:2338481:2339006:AT3G07330	74.3839	-0.995259	0.363167	-2.7405	0.00613458	0.0384945	64.4799	54.9044	41.8098	89.2772	98.4156	47.6812
5:18307642:18308472:AT5G45230	202.417	-0.995156	0.249416	-3.98994	6.60903e-05	0.00287091	127.766	128.906	205.565	190.164	213.527	238.406
4:12358930:12359838:AT4G23720	336.592	-0.994856	0.269591	-3.69024	0.000224039	0.00581922	228.068	264.973	242.148	373.523	333.91	352.619
3:18397800:18398334:AT3G49630	122.139	-0.994567	0.279024	-3.56445	0.000364614	0.00773327	93.1376	78.7758	101.04	121.705	114.232	149.697
1:3201601:3202386:AT1G09850	140.954	-0.99441	0.285717	-3.48041	0.000500651	0.00903233	99.108	109.809	99.2982	155.334	149.381	139.717
1:8518986:8519764:AT1G24070	163.208	-0.993967	0.352245	-2.82181	0.00477534	0.03358	152.841	122.938	69.6829	172.149	141.472	199.596
3:18949596:18950360:AT3G51020	141.34	-0.993914	0.27989	-3.55109	0.000383646	0.00791987	103.884	105.034	101.04	147.327	142.351	156.35
4:4972824:4973370:AT4G08090	230.002	-0.993714	0.280988	-3.53649	0.000405474	0.00808537	143.289	168.294	202.081	237.005	190.68	294.958
1:28223909:28224678:AT1G75210	290.072	-0.993579	0.283881	-3.49998	0.000465285	0.00889984	214.933	231.553	179.434	309.067	300.519	306.047
5:1370898:1371474:AT5G04740	126.312	-0.993508	0.275367	-3.60794	0.000308636	0.00703072	74.0325	94.2923	114.977	126.509	137.958	135.282
4:11322272:11323017:AT4G21240	137.756	-0.993259	0.320071	-3.10325	0.00191409	0.0196452	62.0918	122.938	118.461	148.128	134.443	150.806
4:16611878:16612870:AT4G34860	341.596	-0.992832	0.275584	-3.60264	0.000314999	0.00709963	175.529	285.264	294.41	327.483	400.692	357.054
3:10357165:10358420:AT3G27910	431.333	-0.992644	0.254373	-3.90231	9.52786e-05	0.00349635	311.653	319.878	317.057	477.613	456.051	426.913
5:17672630:17673207:AT5G43920	198.098	-0.992534	0.307739	-3.22524	0.00125865	0.0155368	122.989	177.842	123.687	216.187	210.012	198.487
1:5469473:5470132:AT1G15920	144.269	-0.992331	0.27888	-3.55828	0.000373297	0.00782035	101.496	96.6794	127.171	173.35	131.807	146.37
5:9540796:9541379:AT5G27120	146.197	-0.989334	0.294395	-3.36056	0.000777842	0.0116682	77.6147	122.938	121.945	126.109	176.621	163.003
3:19360004:19360804:AT3G52200	192.485	-0.989204	0.261407	-3.78415	0.000154237	0.0046199	133.736	140.842	153.302	202.976	230.222	176.31
1:21423864:21424370:AT1G57840	121.803	-0.988753	0.27747	-3.56346	0.000366	0.00773656	105.078	75.1951	90.5878	113.698	134.443	138.608
4:6039185:6039850:AT4G09550	125.771	-0.988701	0.278803	-3.54623	0.000390784	0.00792717	100.302	87.1308	90.5878	125.308	155.532	118.649
2:9884506:9885173:AT2G23220	127.366	-0.988475	0.282192	-3.50285	0.000460313	0.00885201	107.466	68.0337	116.719	144.525	153.774	104.233
2:6871665:6872588:AT2G15770	175.342	-0.987804	0.278871	-3.54215	0.000396872	0.00797504	155.229	114.583	116.719	189.364	186.287	177.418
3:22793711:22794259:AT3G61600	85.9247	-0.987748	0.36147	-2.73259	0.00628392	0.0389371	77.6147	65.6465	40.0677	98.4852	70.2968	99.7978
3:17801263:17802031:AT3G48190	149.972	-0.987278	0.342528	-2.88233	0.00394749	0.0301371	82.391	145.616	92.3299	179.755	166.076	125.302
3:22458498:22459639:AT3G60760	269.582	-0.986894	0.250709	-3.93641	8.27107e-05	0.00316414	170.752	198.133	235.18	284.646	277.673	287.196
3:19478920:19479379:AT3G52527	71.3716	-0.986594	0.326155	-3.02492	0.00248695	0.0232479	40.5985	39.3879	88.8458	72.4627	63.2672	88.7092
5:24444231:24444898:AT5G60770	146.622	-0.986553	0.313045	-3.15148	0.00162448	0.0180929	74.0325	132.487	113.235	131.714	156.41	176.31
5:8780128:8782266:AT5G25300	370.017	-0.986227	0.263703	-3.73992	0.000184079	0.00508402	285.383	274.522	250.859	400.747	391.905	373.687
1:29918715:29919204:AT1G79530	228.848	-0.986042	0.25403	-3.8816	0.000103774	0.0036892	158.812	165.907	184.66	231	233.737	257.257
1:23227488:23228216:AT1G62720	257.864	-0.985753	0.282637	-3.4877	0.00048719	0.00900086	165.976	212.456	184.66	261.826	246.039	303.829
1:26299432:26300381:AT1G69850	168.667	-0.985428	0.282482	-3.48847	0.000485796	0.00899874	97.9139	140.842	132.398	160.139	192.438	181.854
5:21813670:21814246:AT5G53742	99.4936	-0.984501	0.300078	-3.28082	0.00103507	0.014286	65.674	81.163	71.425	104.09	109.839	99.7978
4:13164180:13164720:AT4G25910	107.924	-0.983596	0.325215	-3.02444	0.0024909	0.0232494	88.3613	87.1308	55.7464	106.092	134.443	102.016
5:14292836:14293744:AT5G36270	174.388	-0.983251	0.288253	-3.41107	0.000647083	0.0105688	136.124	134.874	108.009	178.955	183.651	187.398
3:7693412:7694090:AT3G21830	116	-0.982814	0.273671	-3.59123	0.000329122	0.0073313	81.1969	78.7758	102.782	125.308	135.321	105.342
4:17752127:17752776:AT4G37770	120.056	-0.982812	0.343142	-2.86416	0.00418119	0.0311736	102.69	99.0666	52.2622	114.499	130.049	135.282
4:1054092:1054553:AT4G02400	91.3257	-0.982499	0.287694	-3.41508	0.000637625	0.0105111	70.4503	54.9044	83.6195	103.69	96.6582	86.4915
1:6493275:6494416:AT1G18835	237.265	-0.982494	0.257251	-3.81921	0.000133879	0.0044243	149.259	182.617	196.854	241.008	274.158	235.079
4:12441821:12442642:AT4G23950	119.178	-0.982371	0.301322	-3.26021	0.0011133	0.0146421	82.391	93.0987	87.1037	109.295	170.47	100.907
2:17704203:17705201:AT2G42520	241.274	-0.9817	0.290737	-3.37659	0.000733898	0.0113455	162.394	198.133	165.497	243.411	219.678	294.958
2:15020978:15021544:AT2G35730	158.204	-0.981561	0.300614	-3.26518	0.00109393	0.0146154	102.69	136.067	104.524	166.944	157.289	172.983
5:631474:632198:AT5G02790	182.108	-0.981553	0.26925	-3.6455	0.000266871	0.00650001	117.019	142.035	144.592	178.554	189.801	206.249
1:27561526:27562016:AT1G73300	56.0673	-0.980245	0.32419	-3.02367	0.00249727	0.0232517	35.8222	32.2265	62.7146	52.045	58.8736	66.5319
2:17856309:17856868:AT2G42910	137.115	-0.980151	0.302352	-3.24176	0.00118795	0.0151112	126.572	90.7116	83.6195	145.726	130.928	154.132
3:296135:296735:AT3G01830	165.743	-0.979636	0.251673	-3.8925	9.9217e-05	0.00355904	114.631	108.615	153.302	148.929	187.165	189.616
3:22175806:22176394:AT3G60040	83.4752	-0.979441	0.337293	-2.90383	0.00368631	0.0293861	87.1673	45.3558	54.0043	102.088	86.1136	73.1851
4:10221736:10222727:AT4G18540	187.888	-0.979233	0.286363	-3.41954	0.00062726	0.0104134	136.124	151.584	121.945	201.374	203.861	186.289
5:25654450:25654905:AT5G64110	59.3318	-0.97883	0.35175	-2.78275	0.00539009	0.0358271	25.0755	35.8072	81.8775	62.0537	62.3885	62.0964
5:25273902:25274878:AT5G62980	193.383	-0.978728	0.275854	-3.548	0.000388174	0.00791987	127.766	157.552	139.366	194.969	217.042	198.487
3:8864323:8864811:AT3G24420	77.1373	-0.978599	0.360919	-2.71141	0.00669982	0.0403767	27.4637	44.1622	116.719	75.2651	88.7498	79.8383
4:8968241:8968689:AT4G15750	60.3972	-0.978272	0.371255	-2.63504	0.00841272	0.0457628	42.9866	22.6779	81.8775	75.2651	45.6929	66.5319
2:12600953:12601420:AT2G29350	62.3523	-0.977919	0.351938	-2.77867	0.00545826	0.0360758	40.5985	56.0979	38.3256	65.6568	79.084	52.1166
3:12350325:12350885:AT3G30724	94.3867	-0.977699	0.280117	-3.49032	0.000482442	0.00899874	72.8384	59.6787	81.8775	98.4852	107.203	92.0358
1:19493980:19494704:AT1G52343	169.107	-0.977097	0.27413	-3.56436	0.000364746	0.00773327	91.9436	120.551	175.949	176.152	165.198	189.616
5:15062520:15063437:AT5G37840	173.819	-0.975468	0.301852	-3.23161	0.00123096	0.0153977	100.302	153.971	125.429	174.951	170.47	200.705
1:4751677:4752777:AT1G13890	212.359	-0.975388	0.303894	-3.20963	0.00132904	0.0160741	119.407	186.197	160.271	220.991	188.923	255.039
1:28149963:28150424:AT1G74950	96.1542	-0.975164	0.307059	-3.17582	0.00149412	0.0172979	56.1214	64.4529	101.04	94.4817	81.7201	125.302
1:17693364:17694001:AT1G47980	180.858	-0.974722	0.272301	-3.57958	0.000344152	0.00749978	101.496	139.648	167.239	180.156	183.651	205.14
1:24224847:24225654:AT1G65210	172.315	-0.97456	0.272392	-3.57779	0.000346512	0.00750491	119.407	99.0666	184.66	196.17	212.648	134.173
2:1272321:1273056:AT2G04010	215.989	-0.974485	0.280377	-3.47562	0.000509674	0.00910556	126.572	173.068	182.918	235.404	198.589	241.733
5:7346799:7347588:AT5G22160	137.79	-0.973601	0.279784	-3.47983	0.000501725	0.00903233	75.2265	87.1308	160.271	121.705	150.26	164.112
3:604486:605335:AT3G02790	186.015	-0.972084	0.298132	-3.26059	0.00111183	0.0146421	156.423	142.035	106.266	198.171	206.497	180.745
3:5527914:5528425:AT3G16310	100.979	-0.972074	0.348385	-2.79023	0.00526703	0.0353808	37.0162	91.9051	97.5561	88.0762	108.96	121.975
5:4962131:4962885:AT5G15280	149.884	-0.971624	0.2577	-3.77038	0.000163002	0.0047807	108.661	103.841	125.429	147.327	166.955	158.568
1:26381333:26381831:AT1G70040	79.9909	-0.971454	0.336002	-2.89122	0.00383755	0.0297653	41.7925	75.1951	57.4884	77.2668	86.9923	87.6003
2:2864064:2865121:AT2G06950	315.6	-0.971039	0.256167	-3.79065	0.000150255	0.00455881	241.203	213.65	254.343	297.057	296.125	399.191
2:15726505:15727371:AT2G37450	166.16	-0.969381	0.275832	-3.51438	0.00044078	0.00857025	106.272	134.874	127.171	162.541	183.651	177.418
5:14717957:14718536:AT5G37180	97.6333	-0.969048	0.283718	-3.41554	0.000636567	0.0105111	65.674	64.4529	94.072	102.088	94.022	109.778
1:8017257:8017830:AT1G22660	123.214	-0.969019	0.308815	-3.13787	0.00170182	0.0184187	122.989	75.1951	74.9092	133.716	126.534	126.411
3:18393790:18394630:AT3G49620	184.142	-0.966663	0.278065	-3.4764	0.000508201	0.00910237	95.5258	143.229	181.176	186.161	188.923	202.922
5:23481985:23482727:AT5G58005	192.192	-0.96616	0.310507	-3.11156	0.00186101	0.0194069	162.394	150.39	104.524	195.369	246.039	166.33
3:868921:869485:AT3G03610	143.448	-0.965663	0.330225	-2.92426	0.00345274	0.028097	72.8384	137.261	102.782	153.333	132.685	161.894
3:21878167:21879125:AT3G59170	143.812	-0.965237	0.286082	-3.37399	0.000740878	0.0113455	107.466	109.809	101.04	147.327	137.958	165.221
3:12657310:12658194:AT3G30885	231.528	-0.965112	0.259438	-3.72	0.000199221	0.00539351	130.154	161.132	243.89	208.58	247.796	273.89
1:435910:436485:AT1G02230	234.137	-0.965102	0.30341	-3.18086	0.0014684	0.0171198	142.095	208.875	160.271	242.21	216.163	273.89
5:25011899:25012604:AT5G62270	190.01	-0.964567	0.336952	-2.86262	0.00420149	0.0311911	155.229	163.52	87.1037	192.967	239.888	167.439
2:19063675:19064296:AT2G46450	75.2983	-0.964154	0.338124	-2.85148	0.00435166	0.0318413	56.1214	64.4529	41.8098	67.6585	79.9627	89.8181
3:18744982:18745700:AT3G50510	131.196	-0.964093	0.373173	-2.5835	0.00978035	0.0497427	120.601	111.002	45.2939	134.917	149.381	128.628
5:4525913:4526453:AT5G14020	99.6977	-0.963347	0.339661	-2.8362	0.00456533	0.0328432	66.868	93.0987	54.0043	105.291	100.173	106.451
4:7526935:7527413:AT4G12820	87.1129	-0.962424	0.283632	-3.39321	0.000690777	0.0109309	59.7036	53.7108	88.8458	78.8682	107.203	89.8181
3:18846391:18847081:AT3G50710	149.431	-0.962057	0.259466	-3.70784	0.000209035	0.00557348	102.69	96.6794	146.334	164.542	159.047	144.152
3:15343495:15344388:AT3G43420	195.064	-0.96176	0.249264	-3.8584	0.00011413	0.00389979	131.348	138.454	174.207	197.771	210.891	204.031
1:472718:473497:AT1G02360	186.919	-0.961263	0.309312	-3.10774	0.00188521	0.0195936	177.917	126.519	108.009	221.792	187.165	174.092
2:10668058:10668609:AT2G25080	68.0561	-0.960341	0.30947	-3.10318	0.00191456	0.0196452	50.151	35.8072	74.9092	63.2547	90.5072	62.0964
5:8199480:8200156:AT5G24190	96.5548	-0.960222	0.28761	-3.33862	0.000841942	0.0123725	69.2562	54.9044	102.782	107.693	91.3859	102.016
5:8185907:8186372:AT5G24160	67.8325	-0.959951	0.307053	-3.12634	0.00176996	0.0189115	46.5688	47.7429	60.9726	71.662	79.084	62.0964
3:7747606:7748381:AT3G21985	139.123	-0.959604	0.289567	-3.31393	0.000919949	0.0131884	83.5851	114.583	113.235	147.327	135.321	151.914
2:8896057:8896632:AT2G20625	135.593	-0.959428	0.262872	-3.64979	0.000262459	0.00645961	95.5258	78.7758	142.85	131.314	137.079	157.459
1:29908686:29909191:AT1G79510	147.955	-0.959364	0.300468	-3.1929	0.0014085	0.0167316	155.229	77.5823	101.04	142.123	153.774	169.656
5:10149441:10150146:AT5G28170	134.949	-0.95922	0.280283	-3.42232	0.000620882	0.0103564	70.4503	97.873	144.592	123.707	155.532	146.37
5:15793113:15793667:AT5G39470	108.737	-0.959029	0.296393	-3.23566	0.0012136	0.0152818	102.69	51.3236	97.5561	94.0814	114.232	135.282
1:22786926:22787393:AT1G61700	143.929	-0.957835	0.332178	-2.8835	0.00393285	0.030087	137.318	106.228	67.9409	126.109	157.289	170.765
1:11655507:11656074:AT1G32320	167.794	-0.957565	0.28498	-3.36012	0.000779095	0.0116682	99.108	130.099	151.56	175.752	147.623	199.596
3:4085273:4086125:AT3G12840	170.048	-0.957451	0.261667	-3.65904	0.00025316	0.00632985	102.69	122.938	165.497	168.946	208.254	158.568
4:6681584:6682489:AT4G10865	241.302	-0.956703	0.263256	-3.63412	0.000278929	0.00665553	142.095	180.23	229.954	257.823	230.222	265.019
3:7727281:7727764:AT3G21937	87.8687	-0.956363	0.295992	-3.23104	0.00123339	0.0153977	77.6147	42.9686	85.3616	95.6828	90.5072	88.7092
4:11247972:11248975:AT4G21070	256.98	-0.956072	0.278651	-3.43107	0.000601203	0.0101394	247.173	161.132	165.497	247.414	276.794	283.869
3:16322341:16323019:AT3G44780	171.746	-0.955836	0.296383	-3.225	0.00125972	0.0155368	112.243	94.2923	202.081	174.551	132.685	227.317
5:21922882:21923684:AT5G54020	138.826	-0.955773	0.340302	-2.8086	0.0049757	0.034251	81.1969	136.067	81.8775	148.929	128.292	155.241
2:18149327:18149774:AT2G43810	169.758	-0.954867	0.332768	-2.86947	0.00411164	0.0308365	150.453	133.68	83.6195	180.957	149.381	198.487
3:22719891:22720567:AT3G61410	121.108	-0.954725	0.339891	-2.80891	0.0049709	0.034251	52.5392	118.164	97.5561	129.312	141.472	108.669
4:8025090:8025781:AT4G13870	157.603	-0.95461	0.283509	-3.36713	0.000759551	0.0115475	136.124	96.6794	125.429	160.139	135.321	196.269
5:24203794:24204570:AT5G60110	179.239	-0.954054	0.261877	-3.64315	0.000269327	0.00651475	134.93	118.164	158.529	206.979	195.074	157.459
1:22576188:22576964:AT1G61224	149.214	-0.954047	0.275505	-3.4629	0.00053438	0.00933375	90.7495	89.518	174.207	165.743	141.472	157.459
4:6941346:6942115:AT4G11405	159.715	-0.953952	0.263119	-3.62555	0.000288347	0.00678822	137.318	87.1308	144.592	132.515	194.195	179.636
1:9553463:9554267:AT1G27500	272.957	-0.95365	0.294617	-3.23692	0.00120829	0.0152688	267.472	177.842	160.271	293.854	280.309	279.434
3:23451961:23452764:AT3G63520	196.743	-0.953025	0.266205	-3.58004	0.000343538	0.00749978	158.812	140.842	141.108	207.379	210.012	198.487
2:10372771:10373462:AT2G24370	189.731	-0.952972	0.273068	-3.48987	0.000483251	0.00899874	111.049	153.971	163.755	198.972	210.012	185.18
5:8134280:8134895:AT5G24065	121.433	-0.951883	0.295761	-3.21842	0.00128898	0.0157793	99.108	68.0337	114.977	126.91	96.6582	154.132
1:28019345:28019881:AT1G74560	90.098	-0.95166	0.317396	-2.99834	0.00271459	0.0243677	96.7198	41.7751	67.9409	86.0745	100.173	97.5801
3:2600061:2600849:AT3G08560	201.924	-0.951369	0.287301	-3.31141	0.00092828	0.0132808	137.318	161.132	153.302	231.4	176.621	218.446
3:10654604:10655478:AT3G28420	237.33	-0.950948	0.26005	-3.6568	0.000255388	0.00632985	151.647	177.842	210.791	242.21	225.829	272.781
2:12036217:12036876:AT2G28230	99.7066	-0.950268	0.28499	-3.33439	0.000854869	0.0124843	68.0621	75.1951	81.8775	90.4783	112.475	110.886
5:14649628:14650089:AT5G37070	71.6465	-0.949941	0.300717	-3.15892	0.00158353	0.0178917	47.7629	45.3558	74.9092	70.4609	89.6285	65.423
1:6905195:6906074:AT1G19890	438.192	-0.949511	0.289919	-3.27509	0.00105628	0.0143145	370.162	338.975	252.601	439.981	439.355	491.227
4:10702985:10703507:AT4G19680	125.191	-0.949095	0.27545	-3.44562	0.000569757	0.00980567	80.0028	90.7116	116.719	128.511	121.262	140.826
3:18947380:18947931:AT3G51010	151.455	-0.948914	0.337592	-2.81083	0.00494145	0.0341491	90.7495	149.197	87.1037	168.946	162.561	140.826
4:9008423:9009106:AT4G15860	101.585	-0.948842	0.332107	-2.85704	0.00427618	0.0314197	42.9866	88.3244	101.04	108.894	94.9007	111.995
4:7587706:7588302:AT4G12970	77.8936	-0.947882	0.290974	-3.25762	0.00112352	0.0146451	62.0918	48.9365	67.9409	74.8648	87.8711	82.056
1:17691967:17692437:AT1G47980	155.863	-0.947362	0.300978	-3.14761	0.00164609	0.0182392	138.512	114.583	90.5878	153.333	158.168	176.31
3:22418601:22419563:AT3G60647	261.265	-0.94729	0.278303	-3.40381	0.000664519	0.0107283	162.394	218.424	203.823	282.644	251.311	279.434
3:11034074:11035167:AT3G29035	178.684	-0.947266	0.296766	-3.19196	0.00141311	0.0167456	101.496	155.165	142.85	184.159	166.076	206.249
1:27522018:27522599:AT1G73190	139.79	-0.947239	0.272186	-3.48012	0.000501196	0.00903233	115.825	87.1308	118.461	159.338	137.958	137.499
3:8348474:8349358:AT3G23330	235.484	-0.947026	0.279731	-3.38549	0.000710524	0.0111888	162.394	194.552	165.497	231	234.616	270.563
4:15566028:15566789:AT4G32230	131.219	-0.946894	0.321002	-2.9498	0.00317976	0.0269216	59.7036	120.551	114.977	140.522	135.321	133.064
1:5313807:5314343:AT1G15460	122.443	-0.946878	0.290484	-3.25966	0.00111545	0.0146421	65.674	71.6144	158.529	117.301	149.381	118.649
5:9001593:9002175:AT5G25820	123.933	-0.946066	0.287803	-3.2872	0.0010119	0.0141357	95.5258	82.3565	106.266	139.721	104.567	139.717
1:21136893:21137804:AT1G56430	201.386	-0.945975	0.273005	-3.46505	0.000530131	0.00931119	112.243	157.552	191.628	201.374	197.71	229.535
4:11340206:11340964:AT4G21320	119.778	-0.945969	0.298727	-3.16666	0.00154198	0.0176839	83.5851	99.0666	83.6195	127.71	117.747	127.519
5:18899368:18899811:AT5G46580	108.369	-0.945482	0.278648	-3.39311	0.00069104	0.0109309	90.7495	68.0337	88.8458	105.291	109.839	124.193
5:8564452:8565346:AT5G24900	142.567	-0.945236	0.255213	-3.70371	0.00021247	0.00562246	106.272	84.7437	142.85	146.126	151.138	148.588
5:2043313:2044092:AT5G06650	179.257	-0.944561	0.261273	-3.61523	0.000300079	0.00693236	124.184	124.132	163.755	177.353	167.834	214.011
3:1792267:1792729:AT3G05975	124.063	-0.94394	0.287957	-3.27806	0.00104522	0.0142861	95.5258	84.7437	104.524	145.726	143.23	97.5801
1:3139754:3140277:AT1G09700	194.461	-0.9434	0.325738	-2.8962	0.00377716	0.0296055	146.871	175.455	97.5561	194.168	228.465	187.398
4:8503956:8504572:AT4G14811	146.89	-0.943235	0.362376	-2.60292	0.00924337	0.0482671	74.0325	153.971	88.8458	160.539	124.777	169.656
5:22367534:22368410:AT5G55110	274.907	-0.943101	0.243765	-3.86889	0.000109331	0.0038322	197.022	198.133	231.696	286.648	292.611	279.434
2:11912313:11913494:AT2G27970	473.188	-0.942034	0.262545	-3.58809	0.000333106	0.00739663	431.06	316.297	315.315	471.208	512.288	497.88
3:9703149:9703668:AT3G26490	71.4947	-0.940925	0.298831	-3.14868	0.00164007	0.0182089	52.5392	48.9365	62.7146	69.6603	76.4478	77.6205
1:8227159:8227620:AT1G23200	126.995	-0.940901	0.278843	-3.3743	0.000740032	0.0113455	93.1376	96.6794	95.814	117.702	136.2	144.152
5:24585189:24585955:AT5G61120	289.188	-0.940462	0.288599	-3.25872	0.00111916	0.0146421	214.933	236.327	189.886	320.677	266.249	310.482
5:4501457:4502151:AT5G13960	215.129	-0.940291	0.305542	-3.07745	0.00208781	0.0207572	150.453	189.778	132.398	238.206	243.403	189.616
3:4806635:4807102:AT3G14390	121.822	-0.939966	0.302853	-3.1037	0.00191115	0.0196452	83.5851	101.454	87.1037	136.918	114.232	126.411
2:18571508:18571947:AT2G45023	134.691	-0.93918	0.305974	-3.06947	0.00214436	0.0212294	117.019	99.0666	83.6195	144.925	121.262	151.914
3:4711826:4712394:AT3G14190	71.5309	-0.938941	0.343278	-2.73522	0.00623392	0.038798	60.8977	57.2915	38.3256	69.2599	68.5394	85.3826
2:18124744:18125465:AT2G43730	162.242	-0.93843	0.29764	-3.1529	0.00161656	0.0180619	118.213	132.487	109.751	158.937	147.623	198.487
4:8710827:8711769:AT4G15250	172.354	-0.93838	0.275202	-3.40978	0.000650151	0.0105936	103.884	138.454	149.818	174.551	170.47	191.834
5:25695603:25696140:AT5G64240	103.941	-0.938248	0.270813	-3.46456	0.000531094	0.00931119	82.391	62.0658	97.5561	98.0848	115.99	111.995
1:20943527:20944069:AT1G56000	126.503	-0.938237	0.324532	-2.89105	0.00383959	0.0297653	113.437	97.873	66.1988	131.314	120.383	141.935
1:27654623:27655356:AT1G73580	199.108	-0.938201	0.249747	-3.7566	0.000172237	0.00492837	149.259	138.454	167.239	176.953	225.829	222.882
2:18961386:18961990:AT2G46150	116.562	-0.937237	0.27172	-3.44928	0.000562089	0.00969741	82.391	79.9694	108.009	125.709	130.049	107.56
3:544977:545636:AT3G02570	98.346	-0.937235	0.35375	-2.64943	0.00806281	0.0446883	64.4799	94.2923	55.7464	120.504	102.809	80.9471
1:20894659:20895479:AT1G55860	275.899	-0.937086	0.267575	-3.50215	0.000461527	0.00885201	191.052	223.198	203.823	258.624	288.217	316.026
5:25328335:25328802:AT5G63140	83.6406	-0.936629	0.307911	-3.04188	0.00235102	0.0225838	64.4799	64.4529	59.2305	91.6793	86.1136	82.056
4:247664:248437:AT4G00580	146.834	-0.936377	0.322697	-2.90173	0.00371114	0.0294226	78.8088	136.067	113.235	176.152	138.836	138.608
4:7523114:7523859:AT4G12810	121.227	-0.935776	0.30346	-3.08369	0.00204454	0.0204425	83.5851	105.034	80.1354	125.308	131.807	120.866
4:17853959:17854442:AT4G37990	76.5368	-0.935266	0.324686	-2.88052	0.00397019	0.0302347	48.957	65.6465	57.4884	78.0675	98.4156	63.2053
2:1191649:1193226:AT2G03900	282.271	-0.935191	0.258322	-3.62025	0.000294322	0.00690577	268.666	156.358	226.47	283.846	289.974	307.156
3:22935235:22936020:AT3G61930	218.084	-0.934874	0.301411	-3.10166	0.00192437	0.0197171	194.634	163.52	125.429	244.612	231.98	201.813
3:2678666:2679219:AT3G08820	246.133	-0.934771	0.268464	-3.48192	0.000497827	0.00903233	171.946	192.165	191.628	239.007	233.737	293.849
1:9654992:9655785:AT1G27740	188.589	-0.934402	0.254301	-3.6744	0.000238411	0.00606999	156.423	124.132	151.56	194.969	203.861	189.616
1:5806951:5807519:AT1G16980	89.3145	-0.934367	0.326425	-2.86242	0.00420415	0.0311911	75.2265	70.4208	52.2622	100.487	85.2349	90.9269
2:15195841:15196337:AT2G36240	115.967	-0.933878	0.298977	-3.12358	0.00178664	0.0189115	96.7198	84.7437	80.1354	126.91	139.715	95.3624
5:7039695:7040636:AT5G20790	276.371	-0.93321	0.29889	-3.12225	0.00179475	0.0189688	162.394	251.844	200.338	308.667	272.4	276.107
5:7683404:7684245:AT5G22960	126.9	-0.932506	0.301564	-3.09223	0.00198656	0.0200911	114.631	84.7437	87.1037	128.111	110.718	155.241
1:25554353:25555660:AT1G68180	315.713	-0.931813	0.238521	-3.90663	9.35934e-05	0.00346739	263.89	179.036	296.153	295.456	321.608	369.252
3:19561894:19562468:AT3G52780	128.733	-0.931502	0.316049	-2.94733	0.00320526	0.0270851	143.289	65.6465	85.3616	136.918	134.443	129.737
4:11771679:11772324:AT4G22260	106.335	-0.931148	0.305464	-3.04831	0.00230135	0.0224364	74.0325	89.518	73.1671	96.0831	109.839	126.411
5:3476681:3477436:AT5G10990	138.779	-0.930688	0.327035	-2.84584	0.00442944	0.0321763	90.7495	131.293	81.8775	150.53	157.289	124.193
1:25446813:25447274:AT1G67865	70.9239	-0.930563	0.359431	-2.58899	0.00962588	0.0493232	25.0755	54.9044	88.8458	58.8509	78.2052	85.3826
2:9799589:9800342:AT2G23010	96.3669	-0.929181	0.283739	-3.27477	0.00105747	0.0143145	71.6443	58.4851	97.5561	106.892	94.022	97.5801
2:6880573:6881025:AT2G15800	108.727	-0.928988	0.343162	-2.70714	0.00678661	0.0405685	44.1807	100.26	104.524	122.106	99.2943	114.213
1:11178028:11179230:AT1G31270	294.205	-0.928662	0.249167	-3.72707	0.000193719	0.00528523	192.246	205.295	287.442	268.632	287.338	361.49
1:19702387:19703158:AT1G52900	232.271	-0.928153	0.281698	-3.29486	0.000984715	0.0138934	160.006	193.359	167.239	236.605	220.556	263.91
3:1094649:1095198:AT3G04160	136.127	-0.92781	0.295215	-3.14283	0.00167323	0.0184129	118.213	97.873	90.5878	150.13	128.292	143.044
3:18575647:18576202:AT3G50090	144.31	-0.927805	0.325656	-2.84903	0.00438524	0.0320205	139.706	100.26	81.8775	157.736	119.505	168.547
1:17569649:17570374:AT1G47750	145.617	-0.927391	0.255107	-3.6353	0.000277658	0.00664773	108.661	96.6794	132.398	133.315	161.683	160.785
2:13889862:13890975:AT2G32750	228.594	-0.927149	0.254153	-3.648	0.000264287	0.00647611	161.2	173.068	188.144	238.606	247.796	225.1
3:3310856:3311513:AT3G10590	165.493	-0.926765	0.271594	-3.41231	0.000644138	0.0105688	146.871	109.809	120.203	169.346	170.47	175.201
4:7836430:7836891:AT4G13480	126.268	-0.926698	0.32006	-2.89538	0.00378694	0.0296055	94.3317	109.809	73.1671	102.489	143.23	150.806
2:14835996:14836790:AT2G35210	180.21	-0.926435	0.272588	-3.39866	0.000677156	0.0108576	143.289	136.067	127.171	184.159	188.044	188.507
4:17018790:17019745:AT4G35930	245.849	-0.926392	0.24949	-3.71314	0.000204701	0.00549957	176.723	180.23	207.307	259.024	253.069	251.712
1:8297529:8298437:AT1G23360	178.759	-0.92539	0.278528	-3.32243	0.00089237	0.0128717	143.289	134.874	125.429	194.969	178.378	180.745
2:9149689:9150238:AT2G21385	158.871	-0.925376	0.274956	-3.36555	0.000763922	0.011564	109.855	128.906	120.203	153.333	184.529	158.568
5:26416078:26416678:AT5G66052	145.787	-0.924954	0.284861	-3.24703	0.00116615	0.015034	100.302	120.551	108.009	154.534	156.41	141.935
3:8992536:8993198:AT3G24640	184.284	-0.924577	0.27382	-3.37658	0.000733924	0.0113455	140.901	142.035	134.14	195.769	211.769	166.33
4:605632:606192:AT4G01450	89.03	-0.924228	0.297571	-3.10591	0.00189696	0.0196452	54.9273	59.6787	97.5561	99.6862	101.052	75.4028
1:16968426:16969178:AT1G44900	98.893	-0.923865	0.290761	-3.1774	0.001486	0.0172322	56.1214	69.2272	109.751	105.291	109.839	92.0358
1:24881991:24882786:AT1G66720	176.208	-0.92348	0.320298	-2.88319	0.00393666	0.030087	171.946	126.519	92.3299	174.151	166.955	206.249
5:17880965:17881476:AT5G44380	86.3079	-0.923068	0.353573	-2.61069	0.00903609	0.0476442	64.4799	78.7758	45.2939	91.6793	73.8117	100.907
1:10219069:10219653:AT1G29240	145.317	-0.921565	0.302818	-3.0433	0.00233997	0.0225838	132.542	107.422	83.6195	128.912	161.683	164.112
4:16178689:16179575:AT4G33700	428.676	-0.921555	0.268177	-3.43637	0.000589575	0.01	299.712	355.685	308.347	445.185	434.083	451.308
5:17031611:17032442:AT5G42590	165.416	-0.921374	0.322161	-2.85998	0.00423668	0.0313323	154.035	127.712	83.6195	178.154	175.742	159.677
4:13095203:13096014:AT4G25700	151.903	-0.92097	0.342604	-2.68814	0.00718502	0.041867	121.795	130.099	83.6195	198.572	132.685	134.173
3:19775368:19776258:AT3G53340	191.059	-0.920089	0.302428	-3.04234	0.00234744	0.0225838	122.989	175.455	125.429	193.367	202.982	197.378
1:2930959:2931906:AT1G09080	165.663	-0.919934	0.322666	-2.85104	0.0043576	0.0318517	154.035	125.325	87.1037	127.71	215.284	179.636
5:25779394:25780415:AT5G64490	208.844	-0.919697	0.2725	-3.37504	0.000738049	0.0113455	210.157	102.647	177.692	212.584	231.98	206.249
3:19860363:19861029:AT3G53560	193.626	-0.919437	0.28042	-3.27879	0.00104254	0.0142861	126.572	163.52	148.076	199.773	229.343	174.092
4:10799701:10800204:AT4G19925	101.015	-0.918248	0.28522	-3.21944	0.00128443	0.015751	64.4799	68.0337	106.266	98.8855	95.7795	118.649
4:12795329:12795829:AT4G24830	108.851	-0.91767	0.324794	-2.82539	0.00472235	0.0333667	99.108	84.7437	57.4884	114.499	113.354	109.778
3:19390647:19391550:AT3G52280	225.251	-0.917535	0.322766	-2.84273	0.00447294	0.0323255	131.348	220.811	144.592	246.613	218.799	230.644
5:2144790:2145407:AT5G06930	104.022	-0.916441	0.27739	-3.3038	0.000953823	0.013591	68.0621	76.3887	97.5561	96.8838	114.232	113.104
3:11447484:11448521:AT3G29630	152.642	-0.915823	0.255336	-3.58674	0.000334833	0.00741161	122.989	96.6794	137.624	159.338	166.076	148.588
2:1448249:1449103:AT2G04230	198.293	-0.915771	0.293125	-3.12417	0.00178309	0.0189115	102.69	173.068	179.434	198.972	244.282	175.201
3:19945422:19946333:AT3G53840	214.433	-0.915595	0.2604	-3.51611	0.000437918	0.00857025	149.259	159.939	186.402	235.804	205.618	220.664
1:6919395:6920209:AT1G19940	192.296	-0.915551	0.322973	-2.83477	0.00458594	0.0329003	143.289	171.875	108.009	182.558	174.863	238.406
1:28758332:28758828:AT1G76630	77.6061	-0.91405	0.31857	-2.86922	0.00411482	0.0308365	63.2858	62.0658	48.7781	78.4679	86.1136	76.5117
3:737045:737516:AT3G03200	60.7413	-0.913957	0.332146	-2.75167	0.00592916	0.0379412	51.3451	39.3879	50.5201	57.2495	86.9923	46.5723
2:13204026:13204823:AT2G31030	181.503	-0.91389	0.293228	-3.11665	0.00182916	0.0191705	109.855	153.971	149.818	184.96	159.047	216.229
3:5751525:5752020:AT3G16851	76.1963	-0.913638	0.313558	-2.91378	0.00357085	0.0287588	60.8977	58.4851	54.0043	83.272	82.5988	69.8585
5:24564313:24564862:AT5G61040	109.169	-0.913622	0.333524	-2.7393	0.00615697	0.0385577	94.3317	91.9051	54.0043	112.097	116.869	109.778
5:26087539:26088100:AT5G65280	136.956	-0.913288	0.298725	-3.05729	0.00223349	0.022019	132.542	90.7116	87.1037	134.516	135.321	155.241
1:28305414:28305920:AT1G75420	90.2912	-0.912432	0.307916	-2.96325	0.00304408	0.0263626	52.5392	78.7758	74.9092	90.4783	101.052	88.7092
4:16504974:16505460:AT4G34555	88.8217	-0.912348	0.291846	-3.12613	0.00177126	0.0189115	57.3155	65.6465	85.3616	92.48	104.567	78.7294
5:22227461:22228028:AT5G54700	78.1461	-0.9121	0.299348	-3.04695	0.00231174	0.0224364	66.868	47.7429	67.9409	79.6689	74.6904	87.6003
1:26890748:26891425:AT1G71350	150.934	-0.912094	0.279392	-3.26457	0.00109631	0.0146154	94.3317	115.777	141.108	162.541	136.2	166.33
5:15093566:15094256:AT5G37900	109.358	-0.911849	0.308637	-2.95444	0.0031324	0.0267844	63.2858	99.0666	85.3616	108.894	129.17	102.016
1:26565293:26565952:AT1G70490	254.695	-0.911699	0.256363	-3.55628	0.000376142	0.00783332	222.097	170.681	193.37	265.83	288.217	237.297
4:8240942:8241522:AT4G14315	185.062	-0.911416	0.242967	-3.7512	0.000175991	0.00494629	148.065	113.389	174.207	171.348	210.891	195.16
5:20642056:20642833:AT5G50750	210.872	-0.911389	0.332339	-2.74235	0.00610015	0.0384413	228.068	140.842	101.04	196.57	218.799	240.624
2:11128047:11128759:AT2G26130	191.33	-0.911045	0.294606	-3.09242	0.00198535	0.0200911	175.529	137.261	118.461	186.161	182.772	223.991
3:171305:172115:AT3G01450	248.055	-0.91091	0.26833	-3.39474	0.000686939	0.0109309	232.844	161.132	174.207	255.421	263.613	250.603
1:5368936:5369761:AT1G15600	260.502	-0.91089	0.28616	-3.18315	0.00145684	0.0170627	188.663	224.392	168.981	239.807	286.46	284.978
4:9058111:9058863:AT4G15980	99.0885	-0.910836	0.313959	-2.90113	0.00371825	0.0294226	64.4799	89.518	67.9409	91.279	120.383	97.5801
5:8500721:8501395:AT5G24770	156.236	-0.910825	0.274766	-3.31491	0.000916714	0.0131689	144.483	93.0987	125.429	158.537	147.623	177.418
5:17534363:17534990:AT5G43650	136.036	-0.910414	0.255642	-3.56128	0.000369051	0.00775447	100.302	82.3565	141.108	125.709	152.017	146.37
1:8395656:8396277:AT1G23730	139.912	-0.910331	0.306583	-2.96929	0.00298494	0.026133	102.69	122.938	85.3616	125.308	165.198	146.37
1:26191777:26193322:AT1G69630	568.616	-0.910276	0.249847	-3.64333	0.000269138	0.00651475	365.386	463.106	473.844	562.487	612.461	591.025
1:28106315:28106755:AT1G74800	77.0449	-0.910119	0.316616	-2.87452	0.00404641	0.0305281	60.8977	40.5815	83.6195	76.0658	63.2672	98.689
2:14398643:14400642:AT2G34090	602.184	-0.909933	0.282586	-3.22002	0.00128183	0.0157466	415.537	528.753	402.419	592.913	600.159	673.081
5:26479762:26480595:AT5G66290	145.784	-0.909867	0.270966	-3.35786	0.000785484	0.0117389	97.9139	114.583	123.687	149.73	165.198	137.499
1:22577360:22578118:AT1G61226	111.238	-0.90958	0.267428	-3.40122	0.00067087	0.0108061	82.391	72.808	106.266	102.889	120.383	123.084
1:30026597:30027586:AT1G79820	293.325	-0.909329	0.249817	-3.63997	0.000272666	0.00657292	194.634	230.36	250.859	291.052	321.608	298.285
4:15688588:15689247:AT4G32510	212.555	-0.909163	0.254432	-3.57331	0.000352494	0.00754166	152.841	159.939	177.692	220.991	223.192	214.011
3:2992021:2992574:AT3G09750	75.5258	-0.909105	0.322088	-2.82254	0.00476447	0.0335707	64.4799	56.0979	50.5201	78.0675	68.5394	86.4915
5:20072949:20073527:AT5G49490	106.221	-0.908381	0.30785	-2.95072	0.0031703	0.0269189	80.0028	75.1951	92.3299	103.289	155.532	74.2939
2:14465440:14466351:AT2G34260	279.163	-0.908285	0.259816	-3.49588	0.000472502	0.0089768	192.246	226.779	217.759	269.033	325.123	274.998
4:5700633:5701518:AT4G08900	211.747	-0.907143	0.247391	-3.66684	0.000245569	0.00619554	175.529	115.777	214.275	199.773	216.163	241.733
1:18902731:18903312:AT1G50990	118.931	-0.906089	0.308046	-2.9414	0.0032673	0.0273768	89.5554	99.0666	78.3933	108.894	113.354	146.37
5:16867760:16868245:AT5G42210	92.1523	-0.905606	0.287113	-3.15418	0.00160951	0.0180619	65.674	58.4851	94.072	77.6672	96.6582	113.104
5:22506316:22507819:AT5G55560	345.476	-0.905221	0.322052	-2.81079	0.00494198	0.0341491	224.486	337.781	196.854	340.695	343.576	384.776
1:25118326:25119063:AT1G67140	156.123	-0.905021	0.322057	-2.81013	0.00495219	0.0341749	124.184	137.261	83.6195	157.736	152.896	171.874
2:14570358:14570862:AT2G34590	93.8452	-0.904824	0.332503	-2.72125	0.00650359	0.0396353	42.9866	89.518	81.8775	91.6793	100.173	98.689
5:2855706:2857339:AT5G08770	586.58	-0.904755	0.26877	-3.36628	0.000761881	0.0115579	508.675	438.041	381.514	606.124	607.189	602.114
4:7087338:7088050:AT4G11780	201.126	-0.904217	0.271132	-3.33497	0.000853081	0.0124843	146.871	163.52	146.334	186.561	224.95	214.011
2:7024506:7025484:AT2G16200	249.13	-0.904172	0.267463	-3.38055	0.000723416	0.0113158	165.976	204.101	200.338	252.619	244.282	272.781
1:21017656:21018205:AT1G56150	86.6781	-0.904106	0.327378	-2.76166	0.00575087	0.0372629	65.674	74.0015	55.7464	98.0848	98.4156	70.9673
1:9106650:9107127:AT1G26330	128.635	-0.903932	0.29127	-3.10341	0.00191303	0.0196452	78.8088	93.0987	134.14	154.133	137.079	104.233
4:18547838:18548314:AT4G40000	107.969	-0.902896	0.335529	-2.69097	0.00712452	0.041627	74.0325	102.647	62.7146	120.104	115.111	97.5801
1:6104251:6105386:AT1G17750	291.569	-0.902868	0.279971	-3.22486	0.00126034	0.0155368	164.782	222.005	301.379	331.086	244.282	318.244
1:1073448:1074234:AT1G04130	132.74	-0.9025	0.30305	-2.97806	0.00290081	0.0255767	72.8384	111.002	125.429	153.333	120.383	133.064
5:24732532:24733201:AT5G61490	129.408	-0.90247	0.328174	-2.74997	0.00596003	0.0380377	59.7036	120.551	116.719	130.513	115.99	151.914
3:3076429:3077378:AT3G10000	217.044	-0.902313	0.296717	-3.04099	0.002358	0.0225838	170.752	183.81	130.656	217.388	222.314	231.753
3:5685856:5686621:AT3G16690	134.699	-0.90166	0.276438	-3.26171	0.00110743	0.0146421	74.0325	97.873	149.818	129.312	147.623	140.826
1:29072693:29073706:AT1G77360	201.437	-0.901655	0.282026	-3.19707	0.00138834	0.0165635	100.302	162.326	212.533	202.175	216.163	205.14
5:22711565:22712551:AT5G56080	304.95	-0.901496	0.261718	-3.44454	0.000572037	0.00981488	216.127	245.876	235.18	307.066	304.913	330.442
1:11833528:11834018:AT1G32713	98.8349	-0.901407	0.304004	-2.96512	0.0030257	0.0263232	57.3155	63.2594	118.461	72.863	131.807	106.451
4:5158752:5159237:AT4G08160	109.45	-0.900697	0.28328	-3.17952	0.00147517	0.0171349	89.5554	74.0015	90.5878	104.09	103.688	130.846
3:9375133:9375685:AT3G25717	91.8054	-0.900641	0.299874	-3.0034	0.00266983	0.0241555	60.8977	71.6144	81.8775	102.088	104.567	76.5117
4:7815165:7815943:AT4G13450	170.362	-0.900172	0.296353	-3.0375	0.00238548	0.0226708	96.7198	151.584	141.108	166.944	162.561	196.269
1:11652884:11654069:AT1G32310	275.376	-0.900142	0.236955	-3.79879	0.000145407	0.0045089	207.769	190.972	245.632	275.839	285.581	290.523
5:26599820:26600470:AT5G66640	138.505	-0.899921	0.29648	-3.03535	0.00240257	0.0227003	76.4206	116.97	127.171	108.494	175.742	149.697
5:6617820:6618297:AT5G19600	118.412	-0.899796	0.327205	-2.74995	0.00596045	0.0380377	85.9732	109.809	66.1988	114.499	122.141	129.737
3:18340094:18340828:AT3G49460	128.958	-0.899564	0.286645	-3.13825	0.00169961	0.0184187	72.8384	75.1951	170.723	130.913	137.079	130.846
1:21941177:21941716:AT1G59720	136.549	-0.899066	0.306919	-2.92933	0.00339697	0.0279011	68.0621	121.744	125.429	126.109	137.958	158.568
1:5997252:5997943:AT1G17455	157.442	-0.898843	0.248445	-3.61788	0.000297026	0.00692308	113.437	101.454	160.271	152.532	177.5	158.568
2:16157618:16158276:AT2G38640	227.361	-0.898688	0.261506	-3.43659	0.000589091	0.01	158.812	176.649	189.886	227.397	217.92	256.148
2:4447368:4448874:AT2G11190	276.479	-0.898318	0.299545	-2.99894	0.00270923	0.0243554	124.184	202.907	341.446	277.84	252.19	321.571
1:28791929:28792645:AT1G76710	131.111	-0.898306	0.299264	-3.00172	0.00268458	0.0241956	87.1673	115.777	94.072	136.518	133.564	134.173
2:717066:718048:AT2G02620	177.169	-0.898027	0.278233	-3.22761	0.0012483	0.0155368	137.318	131.293	139.366	166.144	159.047	221.773
1:26146730:26147911:AT1G69540	338.66	-0.8979	0.252443	-3.55684	0.000375336	0.00783332	282.995	242.295	254.343	337.092	342.697	367.034
5:6750372:6751168:AT5G19980	283	-0.89757	0.236635	-3.79305	0.000148806	0.00454894	216.127	198.133	247.374	283.445	319.851	273.89
1:10308321:10309219:AT1G29465	250.041	-0.897191	0.272542	-3.29194	0.000995001	0.0140076	173.14	210.069	186.402	251.017	253.947	267.236
2:10871921:10872459:AT2G25540	187.697	-0.896859	0.29508	-3.03938	0.00237069	0.0226115	161.2	148.003	113.235	173.75	195.074	212.902
4:9597496:9597966:AT4G17070	149.465	-0.896804	0.289986	-3.09257	0.0019843	0.0200911	122.989	113.389	104.524	148.128	136.2	176.31
1:24523792:24524512:AT1G65910	166.615	-0.896693	0.290973	-3.0817	0.00205821	0.0204918	132.542	136.067	108.009	172.549	169.591	171.874
1:29395390:29396055:AT1G78120	160.869	-0.895967	0.273381	-3.27736	0.00104782	0.0142938	125.378	90.7116	172.465	178.554	137.079	177.418
1:2760230:2761130:AT1G08660	170.48	-0.895591	0.294508	-3.04097	0.00235816	0.0225838	111.049	137.261	148.076	212.984	159.047	148.588
2:17063374:17064047:AT2G40900	140.714	-0.895488	0.316452	-2.82977	0.00465811	0.0332203	74.0325	132.487	114.977	156.135	152.896	124.193
1:29839307:29839811:AT1G79330	76.6334	-0.895227	0.293291	-3.05235	0.00227057	0.0222989	53.7332	54.9044	71.425	69.6603	88.7498	79.8383
1:2059749:2060234:AT1G06710	107.139	-0.895103	0.272322	-3.28693	0.00101287	0.0141357	70.4503	68.0337	120.203	103.289	117.747	110.886
1:23218765:23219575:AT1G62700	225.377	-0.894753	0.254773	-3.51196	0.00044482	0.00860189	142.095	167.1	222.985	231	220.556	242.841
3:5321582:5322719:AT3G15700	353.664	-0.892984	0.283465	-3.15024	0.00163135	0.0181408	261.502	304.361	231.696	359.511	357.635	373.687
1:29099764:29100260:AT1G77450	86.315	-0.892623	0.325367	-2.74343	0.00608003	0.0384177	42.9866	78.7758	78.3933	91.279	92.2646	82.056
4:12339299:12339862:AT4G23690	194.793	-0.892437	0.329999	-2.70437	0.00684349	0.0406645	107.466	189.778	141.108	199.773	159.925	237.297
5:1437785:1438333:AT5G04910	96.6638	-0.891457	0.307659	-2.89755	0.00376087	0.029559	50.151	74.0015	108.009	108.494	99.2943	88.7092
1:23041786:23042560:AT1G62310	139.064	-0.891447	0.341149	-2.61308	0.00897314	0.0474545	69.2562	139.648	104.524	141.723	119.505	165.221
3:19963332:19963930:AT3G53920	180.877	-0.891373	0.330476	-2.69724	0.00699162	0.0411717	134.93	170.681	94.072	185.761	210.891	163.003
1:10082079:10083181:AT1G28695	250.99	-0.891187	0.251292	-3.54642	0.000390509	0.00792717	194.634	188.585	196.854	244.211	277.673	255.039
5:17157216:17157795:AT5G42785	122.109	-0.890845	0.27249	-3.26927	0.00107824	0.0145119	91.9436	90.7116	101.04	117.702	126.534	133.064
5:15949838:15950880:AT5G39850	398.027	-0.890614	0.271429	-3.2812	0.00103365	0.014286	263.89	342.555	303.121	425.968	426.175	374.796
2:7990596:7991283:AT2G18410	125.93	-0.890025	0.282792	-3.14728	0.00164798	0.0182392	83.5851	99.0666	111.493	136.918	119.505	129.737
1:22258773:22260271:AT1G60410	367.388	-0.889932	0.25773	-3.45297	0.000554454	0.00963655	275.831	281.683	290.926	356.709	343.576	431.348
4:8583766:8584238:AT4G15040	71.6787	-0.889332	0.316107	-2.81339	0.00490219	0.0340196	38.2103	57.2915	74.9092	73.2634	76.4478	70.9673
2:11665007:11665843:AT2G27250	185.698	-0.889088	0.263335	-3.37626	0.000734796	0.0113455	125.378	136.067	177.692	209.381	180.136	179.636
4:6346524:6347127:AT4G10180	223.468	-0.888896	0.27661	-3.21353	0.00131113	0.0159672	155.229	186.197	170.723	222.993	211.769	252.821
2:13373038:13373636:AT2G31360	153.277	-0.888803	0.301722	-2.94577	0.00322154	0.0270925	127.766	126.519	90.5878	143.724	167.834	163.003
1:28812454:28813145:AT1G76760	158.839	-0.888167	0.260379	-3.41105	0.000647133	0.0105688	137.318	102.647	132.398	152.932	162.561	175.201
3:18236637:18237189:AT3G49200	75.3995	-0.888069	0.314946	-2.81975	0.00480608	0.0336617	41.7925	64.4529	69.6829	72.0623	80.8414	79.8383
5:15461016:15461503:AT5G38610	155.326	-0.887283	0.304964	-2.90946	0.0036205	0.0288942	103.884	143.229	102.782	154.133	161.683	163.003
5:24872278:24872840:AT5G61950	138.386	-0.88724	0.264772	-3.35096	0.000805326	0.0119593	95.5258	88.3244	149.818	139.721	131.807	154.132
1:16714580:16715146:AT1G44010	90.8615	-0.88712	0.278242	-3.1883	0.00143111	0.0168537	65.674	57.2915	95.814	88.4765	102.809	89.8181
3:22139880:22140319:AT3G59930	74.0892	-0.886822	0.29797	-2.97621	0.00291833	0.0256136	62.0918	50.1301	60.9726	70.0606	81.7201	77.6205
4:1196903:1197627:AT4G02710	158.799	-0.886514	0.292019	-3.03581	0.00239891	0.0226961	133.736	122.938	104.524	132.114	171.349	189.616
5:19250103:19250564:AT5G47455	91.8744	-0.886399	0.312974	-2.83218	0.00462315	0.0330044	48.957	60.8722	116.719	101.288	107.203	74.2939
1:1398290:1399205:AT1G04930	221.905	-0.885705	0.274476	-3.22689	0.00125142	0.0155368	143.289	183.81	188.144	239.407	257.462	187.398
5:19843074:19843967:AT5G48945	254.831	-0.884689	0.25702	-3.4421	0.000577222	0.00985937	169.558	199.327	226.47	244.612	248.675	291.631
5:7647077:7647846:AT5G22870	196.343	-0.884683	0.300804	-2.94106	0.00327091	0.0273768	148.065	170.681	125.429	218.989	206.497	177.418
4:10181598:10182279:AT4G18425	191.686	-0.8839	0.256219	-3.44978	0.000561048	0.00969741	156.423	120.551	179.434	205.778	176.621	205.14
3:8287997:8288536:AT3G23220	152.883	-0.883891	0.251262	-3.51781	0.000435126	0.00857025	112.243	99.0666	155.045	151.731	159.925	159.677
4:18478980:18480318:AT4G39830	184.584	-0.883885	0.314125	-2.8138	0.00489591	0.0340196	180.305	138.454	97.5561	186.561	201.225	181.854
1:541157:542015:AT1G02570	391.962	-0.88378	0.276243	-3.19928	0.00137771	0.016549	294.936	325.845	273.506	424.367	375.209	402.518
4:7669788:7670361:AT4G13210	114.245	-0.88349	0.279681	-3.15892	0.00158354	0.0178917	78.8088	70.4208	128.913	124.508	105.445	119.757
5:19792538:19793152:AT5G48820	165.508	-0.88349	0.310276	-2.84743	0.00440742	0.0320778	169.558	107.422	102.782	160.539	147.623	200.705
5:1074639:1075636:AT5G03980	298.584	-0.883324	0.280787	-3.14588	0.00165587	0.0182977	256.726	235.134	186.402	286.248	335.667	301.611
1:26862731:26863394:AT1G71260	195.087	-0.883099	0.26259	-3.36304	0.0007709	0.0116427	144.483	152.777	155.045	199.372	217.042	185.18
3:21095584:21096552:AT3G57010	268.876	-0.88256	0.290658	-3.03642	0.00239408	0.0226809	244.785	205.295	160.271	267.031	277.673	283.869
1:9271667:9272667:AT1G26780	200.134	-0.882006	0.311089	-2.83522	0.00457938	0.0328921	199.41	144.422	109.751	199.773	197.71	218.446
5:21788029:21789571:AT5G53635	323.674	-0.881532	0.300253	-2.93596	0.00332513	0.0274946	306.877	241.102	186.402	317.875	305.791	371.47
3:956942:957585:AT3G03780	226.521	-0.881251	0.27912	-3.15724	0.00159269	0.0179375	145.677	193.359	182.918	202.976	224.071	271.672
1:9389143:9389957:AT1G27040	254.194	-0.881166	0.237296	-3.71336	0.000204523	0.00549957	179.111	173.068	256.085	259.024	289.096	236.188
2:11524545:11525307:AT2G27000	146.672	-0.880177	0.299934	-2.93457	0.0033401	0.0275169	118.213	119.357	95.814	129.712	143.23	179.636
5:25506094:25507231:AT5G63720	215.909	-0.880161	0.242254	-3.63321	0.000279912	0.00665642	143.289	143.229	235.18	207.379	249.554	210.684
4:14089301:14089930:AT4G28520	89.9642	-0.879313	0.293141	-2.99963	0.00270312	0.0243315	64.4799	63.2594	87.1037	92.48	113.354	72.0762
3:20609909:20610687:AT3G55570	135.258	-0.879271	0.309723	-2.8389	0.00452698	0.032649	76.4206	125.325	108.009	117.702	137.958	161.894
1:8844979:8845881:AT1G25240	167.872	-0.879204	0.320015	-2.74738	0.00600728	0.0381291	128.96	151.584	95.814	178.955	156.41	178.527
1:2842648:2843288:AT1G08860	103.133	-0.878752	0.308475	-2.8487	0.00438986	0.032021	112.243	54.9044	74.9092	95.2824	120.383	104.233
3:21091377:21091816:AT3G56990	104.168	-0.878718	0.323145	-2.71927	0.00654268	0.039839	101.496	69.2272	69.6829	106.492	83.4775	128.628
1:9312783:9313844:AT1G26870	217.685	-0.878715	0.290741	-3.02232	0.00250842	0.0232632	161.2	188.585	144.592	216.587	212.648	239.515
1:19788295:19788987:AT1G53100	141.371	-0.878659	0.262106	-3.3523	0.000801424	0.0119265	96.7198	96.6794	144.592	118.503	158.168	161.894
4:1529511:1530390:AT4G03445	251.032	-0.878535	0.241461	-3.63841	0.000274325	0.00659036	162.394	175.455	264.795	238.206	265.371	270.563
1:22980526:22981497:AT1G62190	272.46	-0.878476	0.251572	-3.49195	0.000479511	0.0089768	228.068	190.972	217.759	277.04	267.128	292.74
5:1830814:1831839:AT5G06080	230.604	-0.878418	0.249946	-3.51443	0.000440691	0.00857025	181.499	161.132	200.338	231.4	220.556	256.148
5:3428071:3428852:AT5G10850	135.25	-0.877396	0.31154	-2.81632	0.00485775	0.0338895	108.661	115.777	81.8775	148.528	137.079	128.628
1:22490667:22491467:AT1G61065	331.435	-0.877365	0.266288	-3.2948	0.000984913	0.0138934	288.965	247.07	226.47	328.284	346.212	345.966
3:6541330:6542184:AT3G18957	294.825	-0.877245	0.253672	-3.45819	0.00054382	0.00947511	194.634	225.585	275.248	294.655	275.915	333.768
2:1688606:1689949:AT2G04810	311.429	-0.877105	0.251162	-3.49219	0.000479079	0.0089768	216.127	244.682	266.537	302.662	310.185	344.857
1:11176629:11177410:AT1G31260	212.65	-0.87705	0.299848	-2.92498	0.00344479	0.0280647	157.618	190.972	130.656	199.372	229.343	227.317
5:9613804:9614331:AT5G27280	119.876	-0.877047	0.296297	-2.96003	0.00307612	0.0265029	119.407	75.1951	83.6195	99.6862	142.351	130.846
5:17941869:17942776:AT5G44540	288.051	-0.876944	0.293007	-2.99291	0.00276327	0.0246291	163.588	254.231	250.859	310.669	246.918	321.571
2:8736122:8736591:AT2G20250	89.233	-0.876788	0.298554	-2.93678	0.00331638	0.0274946	80.0028	59.6787	69.6829	90.4783	109.839	75.4028
5:4819230:4820011:AT5G14890	142.264	-0.875831	0.287313	-3.04835	0.00230104	0.0224364	138.512	82.3565	114.977	136.118	129.17	171.874
2:18103737:18104319:AT2G43660	84.9563	-0.875031	0.32006	-2.73396	0.00625782	0.0388634	80.0028	63.2594	50.5201	83.272	89.6285	88.7092
4:16787189:16788629:AT4G35280	479.308	-0.873303	0.298521	-2.92543	0.00343977	0.0280647	357.028	428.493	297.895	528.457	454.293	482.356
1:5618086:5618767:AT1G16445	201.946	-0.872886	0.253635	-3.44151	0.00057848	0.00985937	127.766	143.229	216.017	210.582	205.618	202.922
5:5447686:5448537:AT5G16610	160.967	-0.872866	0.282377	-3.09114	0.00199392	0.0201077	97.9139	125.325	158.529	151.731	143.23	198.487
5:22238553:22239212:AT5G54740	112.009	-0.872679	0.269048	-3.24359	0.00118035	0.0151099	76.4206	79.9694	111.493	105.691	129.17	110.886
1:21250397:21250862:AT1G56680	86.9042	-0.872017	0.289649	-3.01059	0.00260738	0.0238976	60.8977	64.4529	80.1354	80.87	87.8711	98.689
3:10102669:10103699:AT3G27327	368.31	-0.87199	0.277629	-3.14085	0.0016846	0.0184129	271.054	313.91	257.827	355.508	355.878	419.151
1:12226897:12227887:AT1G33730	184.109	-0.871986	0.26596	-3.27864	0.0010431	0.0142861	168.364	124.132	137.624	175.352	216.163	177.418
1:10316169:10317089:AT1G29475	169.967	-0.871345	0.254134	-3.42868	0.00060653	0.0101894	127.766	122.938	151.56	170.147	195.952	157.459
4:15135962:15136738:AT4G31120	186.596	-0.871334	0.312053	-2.79226	0.00523413	0.0352902	168.364	148.003	108.009	210.582	172.227	186.289
1:16817321:16818302:AT1G44191	206.656	-0.871275	0.260546	-3.34403	0.000825697	0.0121847	142.095	164.713	177.692	215.386	221.435	197.378
3:18598822:18599342:AT3G50150	90.5916	-0.871274	0.308257	-2.82646	0.00470661	0.0333633	95.5258	51.3236	66.1988	88.8769	101.93	88.7092
3:11005751:11006265:AT3G29000	115.166	-0.87112	0.28071	-3.10327	0.00191392	0.0196452	71.6443	77.5823	130.656	106.092	111.596	136.39
1:19383377:19384039:AT1G52100	115.919	-0.871097	0.2818	-3.09119	0.00199354	0.0201077	76.4206	74.0015	134.14	131.314	115.99	106.451
1:24653194:24653994:AT1G66190	173.729	-0.870473	0.273	-3.18855	0.00142989	0.0168537	138.512	132.487	134.14	186.161	197.71	149.697
5:4063194:4063789:AT5G12870	124.097	-0.870446	0.265521	-3.27825	0.00104451	0.0142861	103.884	72.808	123.687	128.511	138.836	114.213
5:22458403:22459314:AT5G55400	351.863	-0.870117	0.274134	-3.17406	0.00150325	0.0173231	195.828	291.232	344.931	341.095	324.244	412.498
1:19387331:19387825:AT1G52100	102.447	-0.869498	0.296316	-2.93436	0.00334238	0.0275169	54.9273	81.163	109.751	92.48	125.656	98.689
2:17442536:17443306:AT2G41810	128.417	-0.869233	0.25792	-3.37016	0.000751237	0.0114706	96.7198	82.3565	130.656	122.906	137.079	135.282
2:10266838:10267509:AT2G24150	153.325	-0.86919	0.26815	-3.24143	0.00118932	0.0151112	111.049	100.26	160.271	176.152	143.23	147.479
2:16269269:16270063:AT2G38960	106.447	-0.869069	0.285257	-3.04662	0.00231428	0.0224364	81.1969	54.9044	127.171	85.2738	131.807	114.213
1:28726417:28727070:AT1G76550	318.865	-0.868895	0.292517	-2.97041	0.002974	0.0260697	231.65	282.877	210.791	305.064	302.276	370.361
5:417957:418738:AT5G02120	193.821	-0.868821	0.30337	-2.8639	0.00418458	0.0311736	133.736	180.23	125.429	197.771	213.527	184.072
1:4598372:4599144:AT1G13400	178.57	-0.86831	0.276411	-3.14137	0.0016816	0.0184129	115.825	105.034	222.985	203.376	161.683	178.527
3:10009553:10011006:AT3G27150	382.067	-0.868064	0.252048	-3.44404	0.000573081	0.00981488	280.607	294.813	320.542	413.958	363.786	389.212
5:14550486:14550998:AT5G36900	98.2014	-0.867737	0.318321	-2.72598	0.00641106	0.0392754	107.466	40.5815	90.5878	98.4852	96.6582	106.451
2:19515550:19516883:AT2G47580	372.698	-0.867387	0.266307	-3.2571	0.00112559	0.0146451	286.577	293.619	285.7	391.939	333.031	412.498
3:19762903:19763847:AT3G53305	223.004	-0.867236	0.26092	-3.32376	0.000888125	0.0128382	175.529	170.681	174.207	233.002	225.829	223.991
3:4614294:4614961:AT3G13970	152.742	-0.867216	0.296468	-2.92516	0.0034428	0.0280647	99.108	133.68	121.945	169.346	173.106	125.302
1:6319570:6320398:AT1G18360	191.083	-0.86719	0.247847	-3.49889	0.000467197	0.00891219	146.871	133.68	174.207	189.364	224.071	175.201
4:14671962:14672511:AT4G30000	113.078	-0.865677	0.281938	-3.07045	0.00213736	0.0212116	102.69	74.0015	90.5878	120.104	118.626	107.56
5:3286956:3287631:AT5G10455	168.29	-0.865357	0.258657	-3.34558	0.000821108	0.0121424	133.736	124.132	137.624	164.943	189.801	163.003
1:18861105:18861868:AT1G50880	150.688	-0.865137	0.28485	-3.03717	0.00238814	0.0226708	81.1969	126.519	149.818	137.319	163.44	163.003
3:22101335:22102317:AT3G59820	182.543	-0.864752	0.279815	-3.09044	0.00199863	0.0201122	138.512	146.809	137.624	167.345	173.106	219.555
1:27464688:27465555:AT1G73010	188.083	-0.864519	0.325518	-2.65582	0.00791148	0.0441625	171.946	157.552	94.072	196.97	198.589	180.745
5:380122:380851:AT5G02000	169.594	-0.864403	0.274279	-3.15154	0.0016241	0.0180929	146.871	121.744	127.171	162.941	161.683	195.16
1:1677432:1678508:AT1G05615	207.435	-0.86395	0.243404	-3.54944	0.00038605	0.00791987	168.364	139.648	186.402	208.58	220.556	207.358
2:13671407:13672014:AT2G32179	77.5811	-0.863424	0.319529	-2.70218	0.00688862	0.0408157	40.5985	62.0658	83.6195	70.8613	73.8117	93.1446
4:1605214:1605982:AT4G03610	163.724	-0.863142	0.272854	-3.16338	0.00155947	0.01782	128.96	125.325	127.171	138.119	173.985	192.942
3:18524895:18525810:AT3G49960	196.559	-0.861758	0.333841	-2.58134	0.00984176	0.0499021	213.739	130.099	108.009	206.178	159.047	232.862
3:1004412:1004967:AT3G03900	108.717	-0.861688	0.316513	-2.72244	0.00648014	0.0395266	54.9273	102.647	95.814	102.088	118.626	113.104
4:1271655:1273080:AT4G02870	362.023	-0.861573	0.265629	-3.24352	0.00118063	0.0151099	266.278	293.619	282.216	339.093	339.182	430.24
5:241474:242021:AT5G01640	133.519	-0.86134	0.289291	-2.97742	0.00290686	0.0255767	87.1673	111.002	114.977	132.915	120.383	154.132
1:3879721:3880396:AT1G11545	139.262	-0.861061	0.269559	-3.19433	0.00140155	0.0166929	108.661	94.2923	130.656	146.527	124.777	153.023
3:4352564:4353353:AT3G13390	185.694	-0.86105	0.263345	-3.26967	0.00107674	0.0145119	136.124	144.422	155.045	162.941	193.316	215.12
5:18224096:18224889:AT5G45105	106.532	-0.860461	0.292319	-2.94357	0.00324449	0.0272205	82.391	62.0658	118.461	127.71	107.203	88.7092
3:6545184:6545944:AT3G18970	167.031	-0.860152	0.292509	-2.9406	0.00327574	0.0273848	152.841	124.132	109.751	182.158	164.319	163.003
3:10906157:10906877:AT3G28900	155.087	-0.860111	0.266657	-3.22553	0.00125738	0.0155368	139.706	105.034	120.203	142.123	181.014	155.241
1:9839278:9840428:AT1G28160	196.879	-0.859803	0.283636	-3.03136	0.00243458	0.0228799	100.302	148.003	233.438	210.982	210.012	180.745
5:24363926:24364503:AT5G60610	181.094	-0.85957	0.253027	-3.39714	0.00068094	0.0108913	149.259	114.583	170.723	155.735	188.044	214.011
5:5331862:5333431:AT5G16285	361.708	-0.859316	0.281884	-3.04847	0.00230007	0.0224364	320.011	285.264	224.727	345.499	382.239	382.558
1:22215381:22216167:AT1G60240	171.927	-0.859141	0.262283	-3.27562	0.0010543	0.0143145	114.631	116.97	188.144	187.762	191.559	146.37
2:11068433:11069173:AT2G25950	189.455	-0.858645	0.295059	-2.91008	0.0036134	0.0288942	192.246	127.712	120.203	190.164	224.071	168.547
1:3056185:3058049:AT1G09470	421.902	-0.858412	0.265235	-3.23642	0.0012104	0.0152688	376.133	315.103	287.442	423.566	454.293	415.824
2:17210696:17211354:AT2G41280	135.635	-0.85793	0.262963	-3.26254	0.00110417	0.0146421	118.213	83.5501	123.687	128.511	137.958	149.697
1:11698099:11698899:AT1G32415	156.963	-0.857831	0.277739	-3.08862	0.00201088	0.0201626	96.7198	85.9373	214.275	150.13	168.712	163.003
4:17566360:17566969:AT4G37340	149.164	-0.857056	0.313752	-2.73164	0.00630204	0.039015	102.69	142.035	94.072	150.53	160.804	145.261
5:2753004:2753995:AT5G08510	188.224	-0.857027	0.250593	-3.41999	0.000626225	0.0104134	125.378	126.519	207.307	182.158	188.923	205.14
1:5453295:5454418:AT1G15850	407.823	-0.856992	0.246932	-3.47055	0.000519393	0.00920909	272.248	322.265	372.804	432.774	434.962	379.232
1:2125113:2125908:AT1G06920	230.493	-0.856948	0.260918	-3.28435	0.00102217	0.0141954	158.812	188.585	193.37	220.991	235.494	249.495
3:5999340:6000286:AT3G17520	451.89	-0.856887	0.270605	-3.16656	0.00154253	0.0176839	422.702	323.458	304.863	472.008	451.657	456.852
3:278323:278877:AT3G01770	99.2157	-0.856843	0.284966	-3.00682	0.00263996	0.0240309	75.2265	70.4208	90.5878	91.279	94.022	118.649
5:3206153:3206707:AT5G10210	117.99	-0.856624	0.297521	-2.87921	0.00398678	0.0302403	103.884	91.9051	76.6512	113.698	137.079	111.995
1:17382719:17383320:AT1G47395	106.335	-0.856286	0.297373	-2.8795	0.00398302	0.0302403	63.2858	90.7116	97.5561	110.496	103.688	109.778
3:22763720:22764159:AT3G61500	117.847	-0.856196	0.273475	-3.13081	0.00174328	0.0187629	83.5851	88.3244	108.009	98.4852	134.443	130.846
3:20991226:20991773:AT3G56680	147.146	-0.856085	0.281031	-3.04623	0.00231727	0.0224364	100.302	124.132	120.203	155.334	152.896	140.826
4:15790376:15791202:AT4G32730	307.796	-0.855487	0.24573	-3.48141	0.000498785	0.00903233	251.949	226.779	245.632	299.459	326.88	317.135
4:13230039:13230837:AT4G26100	128.358	-0.855084	0.276517	-3.09233	0.00198589	0.0200911	103.884	95.4858	102.782	129.312	123.898	138.608
1:21732544:21733190:AT1G58520	292.228	-0.855049	0.257053	-3.32635	0.000879916	0.0127871	206.574	231.553	250.859	291.452	274.158	326.006
5:26868312:26869123:AT5G67350	262.52	-0.855028	0.287244	-2.97666	0.00291407	0.0256082	236.426	202.907	165.497	252.619	256.583	293.849
2:2345124:2345745:AT2G06025	154.779	-0.854844	0.289819	-2.94958	0.0031821	0.0269216	144.483	65.6465	175.949	145.726	147.623	180.745
4:17111082:17111548:AT4G36170	108.047	-0.854617	0.296748	-2.87994	0.00397746	0.0302347	95.5258	81.163	74.9092	112.898	108.081	108.669
5:826548:827161:AT5G03370	166.865	-0.853684	0.294523	-2.89853	0.00374917	0.0295195	130.154	140.842	114.977	182.958	184.529	141.935
1:3355668:3356311:AT1G10230	113.9	-0.853555	0.295012	-2.89329	0.00381227	0.0297171	114.631	65.6465	92.3299	116.901	138.836	94.2535
1:11078706:11079167:AT1G31050	136.375	-0.853313	0.326002	-2.61751	0.00885745	0.0470548	112.243	121.744	74.9092	141.723	128.292	145.261
1:3606972:3607640:AT1G10830	148.531	-0.853262	0.301164	-2.83321	0.00460826	0.0329636	84.7791	134.874	128.913	164.542	152.017	135.282
1:28608256:28609393:AT1G76250	299.677	-0.8528	0.235134	-3.62687	0.000286878	0.00677628	228.068	210.069	280.474	301.861	299.64	313.809
3:5604406:5604939:AT3G16490	140.364	-0.852368	0.288808	-2.95133	0.00316409	0.0268986	122.989	108.615	94.072	141.723	153.774	134.173
3:8774525:8775216:AT3G24230	157.213	-0.852192	0.281457	-3.02779	0.00246353	0.0230596	100.302	130.099	141.108	150.53	144.987	184.072
3:14945013:14945465:AT3G42850	112.815	-0.851869	0.297608	-2.86239	0.0042046	0.0311911	65.674	95.4858	106.266	103.69	108.081	133.064
4:40724:41327:AT4G00114	202.72	-0.851433	0.289975	-2.93623	0.00332225	0.0274946	136.124	182.617	149.818	201.374	195.074	221.773
2:13715916:13716967:AT2G32290	160.02	-0.851113	0.300438	-2.8329	0.00461275	0.0329636	155.229	112.196	104.524	146.527	147.623	195.16
5:9988545:9989298:AT5G27960	168.514	-0.850856	0.269103	-3.16183	0.00156784	0.01784	124.184	134.874	137.624	175.752	170.47	167.439
3:9544939:9545441:AT3G26120	73.2288	-0.850319	0.299828	-2.83602	0.00456791	0.0328432	57.3155	38.1943	87.1037	66.0571	85.2349	74.2939
1:4881384:4882046:AT1G14290	182.284	-0.850157	0.284592	-2.98728	0.00281469	0.0249529	170.752	131.293	123.687	192.166	202.103	163.003
1:22005514:22006231:AT1G59800	135.336	-0.849661	0.279544	-3.03946	0.00237006	0.0226115	108.661	106.228	101.04	120.504	144.109	150.806
3:19239343:19240129:AT3G51860	257.73	-0.84919	0.307515	-2.76146	0.00575433	0.0372629	173.14	241.102	177.692	298.658	238.131	243.95
3:17612255:17613037:AT3G47760	170.987	-0.848402	0.251469	-3.37378	0.000741427	0.0113455	125.378	109.809	182.918	164.542	166.955	190.725
3:2391075:2391859:AT3G07490	240.693	-0.848306	0.260607	-3.25512	0.00113346	0.0146933	206.574	170.681	191.628	228.598	226.707	279.434
3:9221116:9221802:AT3G25430	256.059	-0.847407	0.24701	-3.43066	0.000602113	0.0101394	168.364	199.327	245.632	247.814	288.217	248.386
2:14664622:14665192:AT2G34750	139.541	-0.847384	0.293528	-2.88689	0.00389068	0.0299306	100.302	120.551	104.524	152.932	144.987	126.411
1:12326272:12327168:AT1G33930	268.483	-0.847155	0.261682	-3.23734	0.00120649	0.0152688	183.887	223.198	224.727	263.428	266.249	289.414
1:1591613:1592415:AT1G05420	107.686	-0.84683	0.324485	-2.60976	0.0090605	0.0477372	59.7036	97.873	97.5561	128.912	111.596	85.3826
1:22624480:22624958:AT1G61330	92.7127	-0.846493	0.302551	-2.79785	0.00514443	0.0349268	93.1376	40.5815	95.814	90.0779	101.052	93.1446
5:17838502:17839406:AT5G44280	370.35	-0.84635	0.316019	-2.67816	0.00740278	0.0426766	324.788	317.49	200.338	395.142	335.667	393.647
5:24789515:24790189:AT5G61680	110.063	-0.846141	0.28185	-3.0021	0.00268128	0.0241956	84.7791	87.1308	87.1037	104.891	124.777	107.56
5:25459105:25459946:AT5G63595	150.914	-0.846052	0.316053	-2.67693	0.00743002	0.0427636	66.868	136.067	158.529	147.728	146.745	165.221
1:6768647:6769540:AT1G19550	113.131	-0.845195	0.306531	-2.75729	0.00582824	0.037522	120.601	60.8722	90.5878	109.695	146.745	92.0358
5:17817159:17817701:AT5G44240	132.915	-0.844681	0.278468	-3.03331	0.00241888	0.0227923	78.8088	93.0987	155.045	117.702	132.685	156.35
3:4466472:4467465:AT3G13662	213.906	-0.844592	0.27028	-3.12488	0.00177878	0.0189115	171.946	164.713	167.239	227.797	195.074	226.208
3:16997385:16998009:AT3G46260	91.5173	-0.844326	0.286515	-2.94688	0.00320998	0.0270924	62.0918	58.4851	106.266	86.0745	114.232	80.9471
2:1142831:1143582:AT2G03740	168.139	-0.84419	0.257371	-3.28005	0.0010379	0.0142861	112.243	112.196	188.144	141.723	181.893	192.942
2:14566602:14567630:AT2G34580	243.562	-0.844087	0.255636	-3.30191	0.000960286	0.0136279	185.081	183.81	210.791	257.022	227.586	255.039
1:1529792:1530253:AT1G05260	118.514	-0.843837	0.280475	-3.0086	0.00262458	0.0239928	100.302	83.5501	99.2982	130.913	123.898	105.342
1:21024450:21025075:AT1G56170	123.624	-0.842948	0.270694	-3.11402	0.00184555	0.0193028	111.049	77.5823	109.751	128.511	134.443	114.213
3:4492043:4492517:AT3G13700	99.5234	-0.842345	0.291891	-2.88583	0.00390387	0.0299666	63.2858	81.163	94.072	98.4852	119.505	86.4915
4:13780741:13781266:AT4G27597	56.2598	-0.84233	0.321992	-2.616	0.0088967	0.0471211	35.8222	41.7751	59.2305	50.0433	68.5394	54.3344
2:16779645:16780422:AT2G40170	191.331	-0.841943	0.299225	-2.81374	0.00489681	0.0340196	160.006	162.326	118.461	203.376	196.831	181.854
3:4964070:4964625:AT3G14790	256.972	-0.841892	0.286853	-2.93493	0.00333627	0.0275169	208.963	218.424	165.497	255.421	261.856	266.128
3:22689158:22689821:AT3G61300	122.737	-0.841745	0.304103	-2.76796	0.00564088	0.0368673	68.0621	105.034	121.945	139.721	129.17	103.124
2:13099907:13100445:AT2G30750	84.2865	-0.841729	0.29921	-2.81317	0.00490551	0.0340196	48.957	62.0658	95.814	81.2703	83.4775	92.0358
5:17284492:17285206:AT5G43066	169.201	-0.840327	0.257105	-3.26842	0.00108149	0.0145278	126.572	115.777	167.239	143.324	172.227	202.922
1:19956219:19956673:AT1G53460	122.082	-0.84025	0.294018	-2.85782	0.00426566	0.0313751	68.0621	97.873	130.656	129.712	112.475	127.519
4:9278562:9279409:AT4G16447	217.957	-0.839569	0.263377	-3.18771	0.00143405	0.0168537	154.035	176.649	186.402	229.799	213.527	218.446
5:8823014:8824623:AT5G25400	508.692	-0.839167	0.258783	-3.24275	0.00118383	0.0151112	367.774	421.331	407.645	521.651	478.897	544.453
2:10248293:10248848:AT2G24110	95.3028	-0.839031	0.319966	-2.62225	0.00873508	0.0467613	68.0621	88.3244	62.7146	81.6706	115.99	95.3624
4:9091113:9091648:AT4G16050	116.306	-0.836873	0.275461	-3.03808	0.00238088	0.0226708	101.496	66.8401	116.719	112.097	108.96	133.064
4:7807513:7807976:AT4G13430	108.963	-0.836451	0.290419	-2.88015	0.00397481	0.0302347	77.6147	82.3565	102.782	120.504	94.022	114.213
3:17370034:17370794:AT3G47170	167.537	-0.836061	0.252987	-3.30476	0.000950584	0.0135723	114.631	125.325	165.497	160.139	182.772	168.547
1:25483492:25484268:AT1G67960	198.151	-0.835641	0.256988	-3.25167	0.00114728	0.0148178	155.229	148.003	170.723	211.783	204.74	185.18
4:13770864:13771710:AT4G27590	138.659	-0.835299	0.278241	-3.00207	0.0026815	0.0241956	131.348	68.0337	144.592	139.321	132.685	149.697
1:28169304:28170130:AT1G75010	215.254	-0.835152	0.276534	-3.02007	0.00252717	0.0232988	200.604	144.422	168.981	223.393	268.885	166.33
1:4455216:4456000:AT1G13070	114.538	-0.834845	0.29967	-2.78588	0.00533833	0.0356513	100.302	72.808	106.266	141.322	117.747	86.4915
3:4802912:4803996:AT3G14380	348.215	-0.834278	0.259704	-3.21242	0.00131621	0.0160014	323.594	244.682	256.085	357.91	370.816	331.551
5:7659381:7659977:AT5G22900	98.0301	-0.834104	0.302529	-2.7571	0.00583166	0.037522	50.151	78.7758	111.493	94.0814	110.718	94.2535
1:28085743:28086537:AT1G74750	275.312	-0.833495	0.245611	-3.39356	0.000689907	0.0109309	194.634	174.262	313.573	258.624	258.341	320.462
5:26032527:26033850:AT5G65160	334.811	-0.83287	0.254657	-3.27055	0.00107337	0.0145018	293.742	245.876	252.601	329.885	340.94	348.184
1:2322672:2323228:AT1G07540	122.918	-0.832744	0.282061	-2.95236	0.00315356	0.0268415	95.5258	91.9051	106.266	119.704	108.96	144.152
4:1151785:1152620:AT4G02630	245.526	-0.832405	0.268523	-3.09994	0.00193561	0.0198034	204.186	183.81	195.112	261.826	215.284	265.019
4:17288717:17289275:AT4G36670	136.303	-0.832358	0.278182	-2.99213	0.0027704	0.0246534	100.302	106.228	118.461	128.511	124.777	160.785
4:785973:787269:AT4G01820	250.133	-0.832034	0.252862	-3.29046	0.00100022	0.0140531	160.006	192.165	254.343	234.603	246.039	280.543
3:5914584:5915781:AT3G17320	179.828	-0.831889	0.258791	-3.21452	0.00130661	0.0159672	139.706	139.648	148.076	171.749	192.438	184.072
5:15435191:15436434:AT5G38550	202.644	-0.831139	0.245793	-3.38145	0.000721037	0.0113158	177.917	130.099	182.918	197.371	212.648	207.358
5:21944296:21945332:AT5G54070	288.137	-0.830775	0.25939	-3.2028	0.00136097	0.0163759	204.186	236.327	243.89	293.854	275.915	303.829
2:8491493:8491966:AT2G19640	122.524	-0.830709	0.297814	-2.78936	0.00528126	0.0354045	81.1969	109.809	97.5561	127.71	137.079	107.56
5:17912985:17913761:AT5G44440	141.196	-0.830205	0.269267	-3.08321	0.00204782	0.0204462	94.3317	106.228	142.85	144.125	132.685	150.806
2:9272808:9273555:AT2G21720	125.173	-0.830107	0.302016	-2.74855	0.00598596	0.0381291	71.6443	116.97	106.266	115.7	136.2	129.737
2:7654814:7656229:AT2G17600	311.748	-0.830059	0.244381	-3.39657	0.00068235	0.0108913	254.337	232.747	256.085	307.466	325.123	316.026
5:20260696:20261779:AT5G49850	186.291	-0.829725	0.274509	-3.02258	0.00250628	0.0232632	140.901	150.39	149.818	186.962	168.712	208.467
3:20796992:20797750:AT3G56040	202.414	-0.828968	0.239169	-3.46604	0.000528186	0.00931119	158.812	138.454	195.112	190.565	226.707	200.705
5:20495369:20496227:AT5G50340	181.238	-0.828784	0.285654	-2.90136	0.00371553	0.0294226	168.364	137.261	118.461	170.948	190.68	190.725
2:1696807:1697863:AT2G04840	160.161	-0.828458	0.260461	-3.18074	0.00146901	0.0171198	120.601	122.938	139.366	137.319	183.651	169.656
5:18062171:18062890:AT5G44760	267.711	-0.828236	0.279705	-2.9611	0.00306539	0.0264752	263.89	183.81	184.66	247.814	258.341	308.264
5:981909:982475:AT5G03740	177.163	-0.827089	0.258664	-3.19755	0.00138602	0.0165635	152.841	116.97	160.271	191.766	172.227	171.874
3:7699924:7700645:AT3G21860	129.947	-0.826627	0.275004	-3.00587	0.0026482	0.0240309	103.884	93.0987	114.977	106.892	131.807	158.568
1:24084854:24085808:AT1G64800	245.835	-0.826415	0.273706	-3.01935	0.00253315	0.0233083	163.588	205.295	217.759	253.019	214.405	274.998
1:9874298:9874801:AT1G28250	115.008	-0.825313	0.284845	-2.89741	0.00376259	0.029559	91.9436	91.9051	88.8458	114.099	131.807	104.233
2:12634436:12635046:AT2G29510	175.81	-0.824894	0.282317	-2.92187	0.00347936	0.0282142	122.989	148.003	146.334	178.955	154.653	197.378
1:2492509:2493285:AT1G08030	209.178	-0.824692	0.257013	-3.20876	0.00133309	0.0160954	151.647	163.52	188.144	221.792	221.435	190.725
4:7546456:7546955:AT4G12890	88.8261	-0.824554	0.300592	-2.7431	0.00608619	0.0384221	82.391	58.4851	71.425	68.4592	102.809	102.016
3:7231694:7232398:AT3G20690	103.333	-0.824551	0.315698	-2.61184	0.0090057	0.0475909	93.1376	46.5494	123.687	115.3	125.656	73.1851
3:9747199:9748015:AT3G26540	136.892	-0.824486	0.309855	-2.66088	0.00779363	0.0439858	93.1376	131.293	92.3299	132.915	146.745	136.39
5:3653402:3654998:AT5G11440	530.108	-0.824248	0.284946	-2.89265	0.0038201	0.0297452	459.718	442.816	327.51	496.83	548.315	567.739
4:6491776:6492282:AT4G10500	73.3176	-0.82397	0.317252	-2.59721	0.00939845	0.0486439	41.7925	59.6787	78.3933	79.2686	79.084	63.2053
3:11213173:11213722:AT3G29260	100.759	-0.823498	0.310475	-2.65238	0.00799258	0.0445093	58.5095	71.6144	121.945	115.3	82.5988	104.233
3:7869699:7870240:AT3G22260	147.657	-0.823107	0.285449	-2.88355	0.00393219	0.030087	114.631	122.938	109.751	134.917	144.109	169.656
4:12975811:12976615:AT4G25380	237.977	-0.822646	0.296616	-2.77344	0.00554673	0.0364892	213.739	189.778	151.56	216.187	218.799	287.196
3:18422790:18423467:AT3G49680	255.247	-0.822505	0.269726	-3.04941	0.0022929	0.0224364	208.963	204.101	189.886	261.026	241.645	269.454
4:10311493:10312312:AT4G18770	200.205	-0.822189	0.254472	-3.23096	0.00123374	0.0153977	162.394	140.842	181.176	195.769	185.408	225.1
5:22009360:22009947:AT5G54215	144.793	-0.821551	0.265855	-3.09022	0.00200008	0.0201122	114.631	105.034	128.913	121.305	151.138	169.656
2:18323374:18324578:AT2G44380	225.659	-0.821442	0.275367	-2.98308	0.00285365	0.0252664	165.976	195.746	168.981	224.194	229.343	230.644
2:5864975:5865633:AT2G13975	141.858	-0.821164	0.280398	-2.92857	0.00340529	0.0279044	114.631	93.0987	141.108	164.943	118.626	141.935
3:19771528:19772196:AT3G53320	190.332	-0.820308	0.29751	-2.75724	0.0058291	0.037522	142.095	170.681	130.656	182.958	175.742	217.338
5:16607559:16608050:AT5G41510	86.7727	-0.818992	0.292207	-2.80278	0.00506643	0.0345903	52.5392	64.4529	97.5561	77.2668	101.052	86.4915
3:21278378:21279421:AT3G57480	213.199	-0.818953	0.259105	-3.1607	0.0015739	0.01784	164.782	163.52	184.66	212.584	258.341	178.527
4:380621:381390:AT4G00893	139.932	-0.818084	0.280352	-2.91806	0.00352218	0.0283993	81.1969	112.196	149.818	145.726	140.594	136.39
5:500955:502479:AT5G02360	277.288	-0.81808	0.240601	-3.40015	0.000673484	0.0108234	204.186	179.036	306.605	290.651	262.734	283.869
3:4089882:4090429:AT3G12850	83.0984	-0.817962	0.30108	-2.71676	0.00659241	0.039969	63.2858	40.5815	109.751	82.071	86.9923	83.1649
1:20400548:20401050:AT1G54620	80.6941	-0.817937	0.286564	-2.85429	0.00431327	0.0316121	65.674	52.5172	80.1354	74.0641	95.7795	76.5117
2:1694929:1695937:AT2G04830	283.975	-0.817782	0.261341	-3.12918	0.00175296	0.0188383	170.752	224.392	299.637	291.452	265.371	300.502
1:26061432:26062352:AT1G69320	356.511	-0.817758	0.301326	-2.71387	0.00665029	0.040147	247.173	341.362	236.922	365.516	336.546	374.796
3:9850772:9851341:AT3G26782	149.387	-0.817504	0.280785	-2.91149	0.00359706	0.0288763	124.184	105.034	130.656	118.903	142.351	194.051
1:18498829:18499792:AT1G49960	187.907	-0.817292	0.284239	-2.87537	0.00403555	0.0304788	109.855	167.1	172.465	170.948	186.287	212.902
3:16835806:16836569:AT3G45810	100.626	-0.817123	0.272728	-2.99611	0.00273447	0.0244885	80.0028	63.2594	106.266	100.087	102.809	102.016
1:506515:507183:AT1G02460	250.03	-0.816884	0.295343	-2.76588	0.00567689	0.0369996	189.857	225.585	167.239	267.832	239.009	247.277
3:22279881:22280868:AT3G60280	353.229	-0.816861	0.259034	-3.1535	0.00161327	0.0180619	249.561	300.78	289.184	357.109	368.18	344.857
3:3350550:3351027:AT3G10700	154.126	-0.816399	0.272786	-2.99281	0.00276417	0.0246291	121.795	120.551	127.171	158.137	180.136	129.737
1:17564064:17565085:AT1G47730	254.401	-0.816033	0.264791	-3.0818	0.0020575	0.0204918	234.038	185.004	186.402	252.218	259.22	259.474
1:16788777:16789557:AT1G44130	229.056	-0.816004	0.260104	-3.13722	0.00170558	0.0184187	160.006	183.81	207.307	211.383	218.799	263.91
1:23425494:23426044:AT1G63170	132.605	-0.815532	0.303543	-2.68671	0.00721588	0.0419347	70.4503	108.615	148.076	152.932	126.534	118.649
5:24450807:24451246:AT5G60780	125.572	-0.815499	0.295622	-2.75859	0.00580514	0.0374541	109.855	101.454	83.6195	122.506	128.292	129.737
3:18520793:18521630:AT3G49950	140.713	-0.815341	0.274768	-2.96738	0.0030035	0.0262629	136.124	90.7116	113.235	143.324	153.774	129.737
2:609755:610736:AT2G02310	211.549	-0.815236	0.26969	-3.02287	0.00250393	0.0232632	206.574	138.454	163.755	215.787	202.982	220.664
1:23666841:23667471:AT1G63780	111.192	-0.8141	0.276336	-2.94605	0.00321855	0.0270925	103.884	66.8401	101.04	100.887	114.232	123.084
2:19292650:19293464:AT2G46960	132.596	-0.814042	0.269513	-3.02042	0.00252423	0.0232988	99.108	90.7116	137.624	140.922	119.505	138.608
1:10133102:10134053:AT1G29030	294.47	-0.813778	0.27784	-2.92894	0.00340117	0.0279031	197.022	255.425	249.117	300.26	254.826	331.551
1:18329784:18330362:AT1G49520	173.292	-0.813664	0.292158	-2.78501	0.00535261	0.0356838	100.302	158.745	155.045	167.345	209.133	150.806
3:23344190:23344856:AT3G63190	182.106	-0.813498	0.286164	-2.84277	0.00447239	0.0323255	140.901	156.358	132.398	196.17	181.014	171.874
3:11383039:11383907:AT3G29575	377.825	-0.813171	0.257214	-3.16146	0.00156981	0.01784	285.383	298.393	322.284	347.901	343.576	451.308
5:9360165:9360836:AT5G26617	155.841	-0.813015	0.298516	-2.72352	0.00645902	0.039432	131.348	131.293	102.782	164.542	147.623	157.459
5:14639148:14639878:AT5G37040	141.909	-0.81292	0.28241	-2.87851	0.00399562	0.0302421	137.318	90.7116	114.977	141.322	127.413	159.677
1:4924083:4924888:AT1G14390	243.691	-0.81265	0.295045	-2.75433	0.00588127	0.0377721	154.035	217.23	209.049	246.213	196.831	289.414
2:17324913:17325443:AT2G41530	142.605	-0.812639	0.272912	-2.97766	0.00290455	0.0255767	88.3613	111.002	151.56	138.119	171.349	124.193
1:10005227:10005830:AT1G28455	166.838	-0.812526	0.307886	-2.63905	0.00831381	0.0454003	114.631	158.745	114.977	155.735	158.168	190.725
3:17852409:17853939:AT3G48220	441.712	-0.812467	0.275747	-2.94642	0.00321472	0.0270925	299.712	397.46	344.931	394.341	431.447	513.404
5:22624657:22626594:AT5G55893	509.914	-0.811555	0.240865	-3.36934	0.000753481	0.01148	438.224	358.072	439.003	554.48	505.259	477.921
3:5661025:5662162:AT3G16620	331.975	-0.811535	0.249073	-3.25822	0.00112112	0.0146421	272.248	243.489	285.7	328.284	303.155	370.361
2:13757745:13758283:AT2G32410	164.232	-0.811069	0.278761	-2.90955	0.00361953	0.0288942	122.989	130.099	142.85	182.958	143.23	166.33
1:29103441:29104239:AT1G77460	207.584	-0.810834	0.283684	-2.85823	0.00426014	0.0313693	145.677	182.617	163.755	212.984	188.044	223.991
1:11788587:11789327:AT1G32585	110.274	-0.810008	0.298426	-2.71426	0.00664233	0.0401334	78.8088	84.7437	104.524	112.097	86.9923	131.955
5:26021683:26022467:AT5G65140	289.052	-0.809979	0.266707	-3.03696	0.00238979	0.0226708	248.367	230.36	205.565	280.643	311.942	283.869
1:22668524:22669839:AT1G61430	283.094	-0.809825	0.248043	-3.26486	0.00109519	0.0146154	214.933	220.811	247.374	293.053	289.096	272.781
1:26226955:26227816:AT1G69720	153.336	-0.809397	0.27708	-2.92117	0.00348719	0.0282142	126.572	116.97	125.429	170.147	144.109	146.37
1:20942345:20943030:AT1G55990	301.27	-0.809364	0.305848	-2.6463	0.00813782	0.0450331	263.89	260.199	175.949	319.877	284.702	302.72
5:15939412:15939964:AT5G39820	190.093	-0.809324	0.27298	-2.96477	0.00302909	0.0263232	140.901	163.52	146.334	179.755	210.891	186.289
2:10556303:10556909:AT2G24762	116.868	-0.80917	0.294849	-2.74435	0.00606301	0.0383446	89.5554	52.5172	162.013	112.898	120.383	120.866
5:20267822:20268521:AT5G49860	136.981	-0.809006	0.260592	-3.1045	0.00190602	0.0196452	118.213	93.0987	121.945	125.709	144.987	145.261
1:7226165:7227059:AT1G20795	193.096	-0.808784	0.252952	-3.19738	0.0013868	0.0165635	174.335	111.002	195.112	202.175	196.831	184.072
1:28966254:28967190:AT1G77100	158.359	-0.808629	0.258799	-3.12454	0.00178081	0.0189115	118.213	109.809	163.755	170.548	152.896	153.023
1:3394771:3395253:AT1G10350	94.2808	-0.808595	0.298391	-2.70985	0.00673141	0.0404379	82.391	65.6465	80.1354	94.0814	79.9627	109.778
1:9782983:9783982:AT1G28070	226.376	-0.808473	0.272973	-2.96173	0.00305912	0.0264535	173.14	188.585	177.692	244.211	216.163	220.664
3:8413353:8414631:AT3G23470	174.222	-0.808147	0.258623	-3.12481	0.00177921	0.0189115	140.901	133.68	144.592	168.145	191.559	168.547
1:12046704:12047226:AT1G33230	123.385	-0.807686	0.267299	-3.02165	0.00251398	0.0232841	107.466	74.0015	125.429	122.106	144.987	107.56
1:9127522:9128603:AT1G26380	198.234	-0.807491	0.26607	-3.03489	0.00240627	0.0227047	156.423	157.552	162.013	210.582	212.648	175.201
5:8386003:8386606:AT5G24540	77.5675	-0.807467	0.305232	-2.64542	0.00815899	0.0450794	46.5688	59.6787	85.3616	70.4609	75.5691	88.7092
5:26866702:26867473:AT5G67350	150.475	-0.806991	0.266377	-3.0295	0.00244958	0.0229901	95.5258	112.196	165.497	152.932	147.623	153.023
4:13975091:13976198:AT4G28140	225.428	-0.806767	0.28737	-2.80741	0.00499415	0.034251	167.17	195.746	172.465	257.823	230.222	189.616
3:10355987:10356650:AT3G27906	129.87	-0.806255	0.290381	-2.77654	0.00549413	0.0362448	117.019	83.5501	118.461	127.31	175.742	93.1446
1:16811092:16812096:AT1G44180	337.648	-0.806218	0.253905	-3.17527	0.00149698	0.0173025	261.502	263.78	289.184	368.319	320.729	326.006
3:18024883:18025718:AT3G48650	208.745	-0.805805	0.264907	-3.04184	0.00235139	0.0225838	144.483	173.068	186.402	220.991	209.133	198.487
3:7962633:7963284:AT3G22450	234.757	-0.805396	0.245228	-3.28427	0.00102246	0.0141954	186.275	170.681	214.275	214.986	232.858	262.801
2:17713054:17713756:AT2G42550	132.14	-0.805126	0.30249	-2.66166	0.00777563	0.0439858	107.466	108.615	99.2982	156.936	126.534	111.995
5:3143408:3144286:AT5G10040	230.622	-0.804947	0.260652	-3.08821	0.00201369	0.0201626	199.41	175.455	177.692	228.998	256.583	212.902
1:20986496:20987088:AT1G56110	197.976	-0.804556	0.254774	-3.15792	0.001589	0.0179246	134.93	157.552	189.886	194.568	203.861	199.596
3:22823426:22824029:AT3G61680	155.252	-0.804524	0.280923	-2.86386	0.00418511	0.0311736	156.423	101.454	116.719	156.535	173.985	139.717
2:19505694:19506637:AT2G47540	238.076	-0.803646	0.267418	-3.0052	0.00265407	0.0240438	176.723	202.907	188.144	237.005	266.249	217.338
4:10208739:10209743:AT4G18501	441.59	-0.803467	0.276944	-2.90119	0.00371752	0.0294226	434.642	322.265	290.926	408.353	448.142	480.138
1:605914:606735:AT1G02770	185.199	-0.80331	0.27785	-2.89117	0.00383811	0.0297653	149.259	151.584	141.108	183.759	224.071	154.132
5:5191410:5192355:AT5G15900	231.637	-0.803079	0.309464	-2.59507	0.00945724	0.0488763	167.17	216.037	158.529	218.189	195.952	282.761
5:15249649:15250200:AT5G38197	97.5074	-0.802519	0.30199	-2.65743	0.00787383	0.0440663	100.302	54.9044	85.3616	108.094	101.052	84.2737
1:9099076:9099750:AT1G26300	116.772	-0.802496	0.283911	-2.82657	0.00470488	0.0333633	103.884	82.3565	97.5561	119.704	139.715	94.2535
2:8404650:8406699:AT2G19400	377.742	-0.802444	0.237344	-3.38094	0.000722395	0.0113158	310.459	272.135	337.962	371.521	446.385	328.224
1:8527814:8528667:AT1G24110	209.627	-0.802406	0.255913	-3.13546	0.00171584	0.0184959	167.17	163.52	174.207	204.177	212.648	216.229
1:2403302:2403876:AT1G07747	111.744	-0.80222	0.277747	-2.88831	0.00387318	0.0298435	99.108	71.6144	104.524	116.901	103.688	115.322
1:3204666:3205350:AT1G09860	99.5871	-0.802137	0.285823	-2.80641	0.00500971	0.0343029	83.5851	66.8401	94.072	97.6845	87.8711	114.213
2:1176088:1176903:AT2G03860	162.138	-0.802022	0.30216	-2.6543	0.00794728	0.0443272	126.572	145.616	108.009	161.34	150.26	176.31
1:20145342:20145876:AT1G53940	98.3696	-0.801707	0.289623	-2.7681	0.00563841	0.0368673	62.0918	70.4208	113.235	90.4783	92.2646	114.213
3:9260716:9261614:AT3G25500	170.681	-0.801332	0.262539	-3.05224	0.00227139	0.0222989	133.736	127.712	153.302	161.34	158.168	195.16
1:2950202:2950753:AT1G09155	134.146	-0.801252	0.30049	-2.66648	0.00766501	0.0436193	115.825	109.809	90.5878	112.497	133.564	160.785
4:8982123:8983212:AT4G15790	403.133	-0.800412	0.279669	-2.862	0.0042098	0.0311924	254.337	375.976	327.51	417.161	426.175	372.579
4:13620383:13622031:AT4G27180	286.121	-0.799651	0.274693	-2.91108	0.00360184	0.0288763	194.634	259.005	226.47	282.644	290.853	289.414
5:19304055:19304663:AT5G47620	137.51	-0.799333	0.276702	-2.88879	0.00386728	0.0298435	124.184	102.647	102.782	128.111	154.653	134.173
5:13807599:13808882:AT5G35605	436.096	-0.799103	0.241968	-3.30252	0.000958202	0.0136258	305.682	338.975	421.582	429.171	407.722	475.703
4:16924975:16926437:AT4G35710	428.551	-0.798806	0.30353	-2.63172	0.00849537	0.0461056	383.297	368.814	247.374	431.974	405.086	452.417
2:19080921:19081825:AT2G46493	263.737	-0.798601	0.251609	-3.17397	0.00150368	0.0173231	237.62	186.197	214.275	238.206	270.643	289.414
1:13076773:13077464:AT1G35513	177.678	-0.798191	0.296417	-2.6928	0.00708549	0.0414931	154.035	151.584	111.493	161.34	207.376	170.765
3:16920157:16921150:AT3G46070	190.137	-0.79764	0.298258	-2.67433	0.00748798	0.0429918	154.035	168.294	123.687	174.951	183.651	215.12
5:22576334:22577390:AT5G55780	196.964	-0.797112	0.304632	-2.61664	0.00888	0.0471059	193.44	152.777	118.461	209.781	192.438	189.616
1:12235716:12236424:AT1G33760	158.17	-0.796587	0.271319	-2.93598	0.00332493	0.0274946	118.213	121.744	146.334	167.345	138.836	167.439
5:15171242:15171711:AT5G38020	134.047	-0.796563	0.280032	-2.84454	0.00444751	0.032241	120.601	96.6794	106.266	128.912	123.898	150.806
3:2577712:2578602:AT3G08500	281.678	-0.796181	0.269296	-2.95653	0.00311124	0.0266991	163.588	237.521	289.184	277.04	266.249	303.829
1:1316128:1316811:AT1G04700	202.572	-0.795325	0.255199	-3.11649	0.00183017	0.0191705	156.423	113.389	247.374	192.166	193.316	225.1
3:4956295:4957084:AT3G14760	150.448	-0.795265	0.294632	-2.69919	0.00695094	0.0410467	120.601	130.099	106.266	161.74	147.623	141.935
3:16687332:16687999:AT3G45490	170.044	-0.79486	0.264294	-3.00749	0.00263415	0.0240309	148.065	122.938	142.85	180.556	176.621	154.132
2:12642365:12643011:AT2G29540	185.48	-0.794554	0.284152	-2.79623	0.00517025	0.0349937	137.318	157.552	149.818	190.164	159.047	206.249
5:18061069:18061733:AT5G44760	145.668	-0.794549	0.28204	-2.81715	0.00484518	0.0338895	109.855	124.132	114.977	150.13	143.23	144.152
3:4462711:4463508:AT3G13650	241.2	-0.794504	0.301201	-2.63778	0.00834498	0.0454647	251.949	173.068	148.076	257.022	238.131	229.535
3:8115185:8115678:AT3G22900	106.723	-0.794383	0.268973	-2.95339	0.00314305	0.0267844	82.391	70.4208	113.235	90.8786	123.898	109.778
1:24318077:24319036:AT1G65450	241.476	-0.794232	0.293578	-2.70535	0.00682325	0.0406335	169.558	227.972	170.723	232.601	237.252	257.257
5:416712:417405:AT5G02110	123.708	-0.793882	0.264803	-2.99801	0.00271752	0.0243677	93.1376	79.9694	137.624	118.903	119.505	134.173
3:16564596:16565274:AT3G45220	144.871	-0.793859	0.273687	-2.90061	0.00372433	0.0294226	109.855	97.873	153.302	144.125	120.383	169.656
4:17988979:17989794:AT4G38440	178.127	-0.793695	0.300703	-2.63947	0.00830359	0.0453797	158.812	150.39	109.751	178.554	176.621	180.745
5:16020187:16021619:AT5G40010	436.877	-0.793426	0.248639	-3.19108	0.00141743	0.0167685	309.265	350.91	404.161	451.19	402.449	456.852
3:4018753:4019839:AT3G12660	389.96	-0.79331	0.249297	-3.18219	0.00146166	0.0170908	311.653	303.168	329.252	391.138	362.029	418.042
2:17619019:17619907:AT2G42290	332.471	-0.793298	0.285665	-2.77702	0.00548592	0.0362246	232.844	307.942	245.632	331.887	311.942	354.837
1:23339283:23339909:AT1G62990	131.027	-0.792901	0.290037	-2.73379	0.00626099	0.0388634	83.5851	115.777	116.719	122.106	124.777	147.479
1:2202191:2202677:AT1G07175	89.8439	-0.792462	0.281014	-2.82001	0.00480216	0.0336617	76.4206	53.7108	95.814	86.8751	102.809	82.056
5:6779747:6780320:AT5G20070	200.593	-0.79238	0.297527	-2.66322	0.00773967	0.0438291	174.335	173.068	123.687	189.364	207.376	208.467
1:18038846:18039407:AT1G48760	94.6067	-0.792293	0.291744	-2.71571	0.0066133	0.0400266	64.4799	72.808	97.5561	99.2859	108.96	76.5117
1:1796741:1798358:AT1G05920	555.29	-0.791452	0.24291	-3.25821	0.00112119	0.0146421	427.478	435.654	486.039	581.303	525.469	558.868
3:16144508:16145223:AT3G44560	355.687	-0.791352	0.270898	-2.92122	0.0034866	0.0282142	274.637	299.587	276.99	349.102	315.457	402.518
4:1394890:1395548:AT4G03153	144.051	-0.791221	0.284719	-2.77895	0.00545345	0.0360758	83.5851	116.97	156.787	147.728	131.807	151.914
[truncated: 388 more rows]

## Sheet: MBD9-Indepent sites
peak chr:peak start coordinate:peak end coordinate:nearest gene	baseMean	log2FoldChange	lfcSE	stat	pvalue	padj	mbd-1	mbd-2	mbd-3	WT-1	WT-2	WT-3
[truncated: 1,505 more rows]
