# Supplementary material for: Methyl-CpG-binding domain 9 (MBD9) is required for H2A.Z incorporation into chromatin at a subset of H2A.Z-enriched regions in the Arabidopsis genome
Source: PLoS Genet. 2019 Aug 5;15(8):e1008326. doi: 10.1371/journal.pgen.1008326 (PMC6695207; doi:10.1371/journal.pgen.1008326)
Supplement: S3 Table — (XLSX) [file pgen.1008326.s017.xlsx]

## Sheet: Sheet1
S3 Table. Sequences of primers used in qPCR and qRT-PCR experiments.
Gene name	Forward primer 5’—3’	Reverse primer 5’—3’
PIE1	GGGAAGAGCCTCTTGTTTACGAGAAATGGG	ACTGGTGCTGAGCTAAGACTTCCACT
ARP6	TTCGACCACTTGTCCCAGATCACT	AAATCCGGGCTGGAAGCCAAAA
MBD9	ACAGCCGGTTTCGGATTCTCAA	CTGGGCTCACGAGGTTTTCTTT
SWC4	TATGCCGCAATGCCAGACACTCCAAA	CTTGTCTTCCAGGACCCTTGCGTTTT
SWC6	CGAACCGTCGAGTATCAAATCGGA	AAGCCTCTAGCCTAGCTATAGCAG
YAF9a	GGTAATGTAGCATTCTGGCTTGGCA	CGGGCTATTGAAACTAGAATGAAGCTG
HTA8	AAGGTGGGAAAGGGCTTCTA	CCAACTCTTCCATGTGCTGA
HTA9	ATCCGCCAAGGAATAGGACT	CGACTGGCGTCTCTAACACA
HTA11	ATCCCTCACATCCACAAGTCTC	AGGATGTCCAGAAGAGGTCAACAC
AT2G34202	GATTACTGGGCGAATACTCCTATGGC	AATTGCGGGGCAAATCTCCTTTGG
AT1G62760	AAAACTCGCTGTCATCGCCCTCAATC	TCAACGCAATCAGCAACCGCAACT
AT5G28410	CTCCATGGTTCTTATGAGCTGAGCA	ACGGCGATGGTGATAAACGGAAGA
AT4G15960	CTCTCTTCCTTGGGATACCGTACGAT	ACCACGTCTCCGTCCACGTTTAAGT
AT1G76740	AGGCTCCAGACAAACCGAAGCTAGAA	TCCTTTAGAGTCTCCCGCACTGAGTT
AT3G21240	CTGACCAAGCTTGGCGTTAGGAAACT	TGATCTGAGCTCGGTTAGGATGGT
